# Supplementary material for: Single Cell Transcriptomic and Chromatin Profiles Suggest Layer Vb Is the Only Layer With Shared Excitatory Cell Types in the Medial and Lateral Entorhinal Cortex
Source: Front Neural Circuits. 2022 Jan 26;15:806154. doi: 10.3389/fncir.2021.806154 (PMC8826650; doi:10.3389/fncir.2021.806154)
Supplement: Supplementary file 9 [file Table_1.XLSX]

## Sheet: 1
chr1	5243181	5243802
chr1	5279190	5280001
chr1	5285470	5286455
chr1	9645172	9646384
chr1	12623156	12623713
chr1	13998100	13998743
chr1	22596860	22597474
chr1	26780897	26782164
chr1	26853782	26854399
chr1	28144606	28145391
chr1	32363499	32364302
chr1	35162288	35163173
chr1	38514098	38514569
chr1	39319065	39319387
chr1	39691842	39692235
chr1	43529066	43529584
chr1	46831941	46832427
chr1	61175108	61175845
chr1	61253397	61254026
chr1	62732366	62732995
chr1	69251694	69252270
chr1	69331594	69332319
chr1	69436434	69437609
chr1	69493257	69494042
chr1	69630796	69631289
chr1	71744851	71745486
chr1	72114972	72115499
chr1	75839425	75840205
chr1	76513452	76513939
chr1	83897691	83898549
chr1	84310188	84311070
chr1	88753401	88753728
chr1	90054828	90055616
chr1	90275371	90276476
chr1	91189235	91189638
chr1	95120830	95121185
chr1	100664414	100665366
chr1	101320268	101320824
chr1	103774777	103775567
chr1	105067770	105068802
chr1	105103772	105104388
chr1	105428017	105428721
chr1	105433869	105434493
chr1	106194188	106194466
chr1	108343477	108344215
chr1	108360776	108361152
chr1	113433790	113434887
chr1	114158791	114159230
chr1	114168880	114169623
chr1	125760202	125761139
chr1	125861452	125861936
chr1	126475193	126475717
chr1	128496158	128496760
chr1	128984498	128984998
chr1	130448709	130449514
chr1	132186572	132187101
chr1	133060806	133061217
chr1	133842166	133843259
chr1	137754756	137755501
chr1	138417764	138418175
chr1	141741097	141741847
chr1	141813065	141814355
chr1	142576150	142576847
chr1	142906978	142907253
chr1	143093318	143094086
chr1	143130150	143131006
chr1	143210128	143210952
chr1	144619305	144619976
chr1	145227111	145228000
chr1	145258957	145259549
chr1	145344516	145345470
chr1	146334822	146335438
chr1	149871759	149872052
chr1	150262230	150262911
chr1	153948034	153948433
chr1	155204587	155205390
chr1	157169014	157170245
chr1	158014541	158014791
chr1	158097566	158098346
chr1	159163214	159164076
chr1	162406780	162407503
chr1	162449578	162450083
chr1	163001297	163002004
chr1	165052958	165053404
chr1	168949145	168949600
chr1	169135089	169136018
chr1	170734782	170735109
chr1	174896898	174897447
chr1	176315202	176315746
chr1	177286317	177287349
chr1	177509914	177510367
chr1	178934212	178934445
chr1	178936162	178936910
chr1	180445139	180445830
chr1	181508266	181508602
chr1	182800707	182801207
chr1	183793798	183794857
chr1	185898374	185899101
chr1	185992392	185992622
chr1	186311782	186312379
chr1	190690485	190691615
chr1	190699678	190700442
chr1	193750819	193751461
chr1	193751850	193752628
chr1	193999326	193999938
chr10	4570751	4571985
chr10	7268159	7269004
chr10	9298871	9299467
chr10	9605799	9606095
chr10	10701368	10701933
chr10	11570533	11571445
chr10	13170893	13171686
chr10	14797461	14798059
chr10	18660813	18661512
chr10	19471173	19472454
chr10	26839018	26839893
chr10	28654430	28655433
chr10	28687199	28687611
chr10	30097050	30098193
chr10	32309322	32310127
chr10	34851718	34852539
chr10	38447082	38447797
chr10	44717932	44718668
chr10	49652072	49652972
chr10	52778068	52778805
chr10	54555332	54556351
chr10	54656420	54656975
chr10	61848598	61849236
chr10	65223921	65224628
chr10	70414045	70414560
chr10	71737777	71738315
chr10	72440575	72441902
chr10	77047272	77048101
chr10	77788102	77788647
chr10	77807344	77807989
chr10	82839882	82840475
chr10	83037674	83038797
chr10	84061714	84062629
chr10	86062228	86063143
chr10	86480206	86481286
chr10	86810005	86810790
chr10	86897821	86898370
chr10	90549398	90549978
chr10	92155544	92156094
chr10	95003582	95004537
chr10	96920780	96921747
chr10	99766085	99766655
chr10	100684358	100684716
chr10	102686912	102687766
chr10	107649667	107650387
chr10	110619198	110619783
chr10	110922911	110923206
chr10	111539892	111540524
chr10	114135507	114135903
chr10	114925384	114926108
chr10	117437081	117437726
chr10	118839769	118840428
chr10	121916453	121916900
chr10	127409156	127409519
chr10	127448527	127448765
chr11	4447022	4447592
chr11	4720508	4721966
chr11	6899183	6900047
chr11	7226017	7226795
chr11	8203145	8204141
chr11	8668955	8669528
chr11	9150962	9151593
chr11	9221612	9222313
chr11	9274543	9276169
chr11	9285491	9286274
chr11	13368097	13369187
chr11	13658186	13658852
chr11	14010243	14010683
chr11	14166185	14166385
chr11	15020750	15021455
chr11	16895615	16896483
chr11	16941165	16942100
chr11	17665341	17666395
chr11	18689857	18690445
chr11	21019745	21020877
chr11	21039234	21040163
chr11	22104958	22105308
chr11	24606106	24606482
chr11	25410273	25411438
chr11	25518277	25519459
chr11	25994392	25994642
chr11	31677475	31678139
chr11	32126151	32126351
chr11	32889269	32889743
chr11	34201801	34202375
chr11	34202939	34203323
chr11	34865181	34866058
chr11	35743498	35744208
chr11	37141874	37142395
chr11	38715459	38716373
chr11	38770503	38771329
chr11	40520747	40521353
chr11	40972704	40974231
chr11	41035089	41035511
chr11	41249835	41250851
chr11	41258345	41259368
chr11	43141112	43141980
chr11	43883633	43884353
chr11	48551123	48552808
chr11	56792716	56793480
chr11	61225990	61226581
chr11	63228483	63229085
chr11	65930498	65931372
chr11	66459551	66460300
chr11	66770505	66771636
chr11	67430963	67431641
chr11	67664342	67664975
chr11	67944163	67944579
chr11	67951851	67952502
chr11	72813550	72814210
chr11	73154596	73155628
chr11	73290728	73291835
chr11	73296360	73296839
chr11	75912865	75913764
chr11	77428362	77429056
chr11	81488697	81489286
chr11	81738157	81738559
chr11	88113755	88114415
chr11	90465602	90466590
chr11	90487374	90488250
chr11	90755818	90756574
chr11	96912719	96913152
chr11	97286020	97286925
chr11	99121235	99121779
chr11	100179136	100179822
chr11	100229008	100229616
chr11	100749827	100750633
chr11	103662545	103663128
chr11	105420018	105420660
chr11	106462505	106462901
chr11	106617177	106617932
chr11	111996605	111997226
chr11	112403492	112403875
chr11	112427644	112429058
chr11	112437153	112437614
chr11	113359895	113360813
chr11	114270322	114271329
chr11	114284503	114285808
chr11	114291206	114291798
chr11	114699691	114699898
chr11	119515174	119516452
chr12	4066708	4067589
chr12	7816563	7817605
chr12	10500361	10500929
chr12	11708973	11709682
chr12	11719533	11720081
chr12	11900954	11901770
chr12	12567304	12568096
chr12	15617332	15617944
chr12	15766161	15766586
chr12	16424942	16426655
chr12	21504958	21505366
chr12	24959019	24959930
chr12	26180850	26181544
chr12	26546367	26548050
chr12	27198292	27198941
chr12	27479627	27480326
chr12	27698041	27698726
chr12	28188264	28189104
chr12	28896329	28897177
chr12	29177043	29177792
chr12	31754486	31754965
chr12	36276754	36277582
chr12	43394610	43395836
chr12	43918381	43919889
chr12	46040419	46041225
chr12	46138642	46139196
chr12	46312420	46313071
chr12	46333349	46334202
chr12	46422322	46422672
chr12	50084578	50085287
chr12	50258667	50259614
chr12	58400151	58400818
chr12	58653794	58654291
chr12	65688243	65688728
chr12	67580260	67581025
chr12	67618308	67618978
chr12	67636646	67637447
chr12	70500273	70500820
chr12	70686068	70686837
chr12	70881982	70882399
chr12	71371987	71372693
chr12	71397484	71398382
chr12	73324124	73324776
chr12	76863647	76864352
chr12	77574782	77574982
chr12	77725102	77725958
chr12	77788155	77788754
chr12	77807597	77808909
chr12	77955546	77956508
chr12	79439575	79440817
chr12	81820614	81821306
chr12	85156229	85156770
chr12	85703248	85703929
chr12	93449486	93450058
chr12	97348570	97348878
chr12	97350728	97351536
chr12	97397698	97399035
chr12	97951833	97952845
chr12	98979728	98980488
chr12	99030026	99031105
chr12	99719981	99720325
chr12	100770775	100771289
chr12	105937111	105937668
chr12	106158070	106159249
chr12	106195744	106196383
chr12	106494053	106494997
chr12	106584008	106584763
chr12	106860765	106862201
chr12	107142261	107142862
chr12	108674361	108675080
chr12	110117771	110118498
chr12	112170780	112171551
chr12	112435090	112436189
chr12	113292174	113292637
chr12	113401487	113402107
chr12	116574535	116575393
chr12	117465962	117466503
chr13	12356100	12356791
chr13	23712259	23712570
chr13	24176857	24177397
chr13	25338167	25338875
chr13	26282058	26282889
chr13	29273696	29274882
chr13	36505446	36506915
chr13	36767840	36768598
chr13	38472679	38473081
chr13	39823966	39824593
chr13	41444604	41445193
chr13	42658944	42659653
chr13	46153144	46154236
chr13	47995741	47996476
chr13	54277554	54278096
chr13	54946607	54946948
chr13	60012416	60013497
chr13	62897804	62898953
chr13	63484463	63485039
chr13	70379618	70380493
chr13	70380582	70381408
chr13	70401626	70402057
chr13	70417643	70418739
chr13	70934306	70935210
chr13	75387781	75388971
chr13	76258541	76259544
chr13	83792826	83793399
chr13	89332862	89333500
chr13	90313300	90314184
chr13	90814058	90814854
chr13	90984747	90985379
chr13	91982331	91982636
chr13	91988515	91989138
chr13	92053904	92054382
chr13	92164330	92165056
chr13	93056190	93056654
chr13	93091690	93092741
chr13	94992515	94992923
chr13	96267705	96268225
chr13	97423291	97424728
chr13	97778831	97779439
chr13	97805652	97806465
chr13	98182537	98182973
chr13	99305131	99305755
chr13	99323194	99323704
chr13	99369100	99369713
chr13	99577165	99578214
chr13	102006470	102007553
chr13	106723192	106724289
chr13	106816574	106817933
chr13	107685585	107685963
chr13	110775079	110775876
chr13	110818943	110819852
chr13	110841617	110842647
chr13	110907416	110908070
chr13	110913498	110914331
chr13	115084434	115085034
chr13	118492928	118493551
chr14	10565195	10565843
chr14	12378250	12379543
chr14	12507206	12507660
chr14	13388848	13389407
chr14	13986344	13986695
chr14	20397334	20397847
chr14	22052161	22053031
chr14	24929842	24930622
chr14	25312999	25313624
chr14	28105311	28105841
chr14	28151143	28152400
chr14	28447335	28448007
chr14	30190562	30191102
chr14	30405704	30406603
chr14	31456002	31456864
chr14	32923835	32924502
chr14	33886601	33886925
chr14	33895825	33896640
chr14	35130067	35130775
chr14	35365791	35366226
chr14	36537290	36538003
chr14	40010371	40011416
chr14	40779198	40779986
chr14	40938403	40939149
chr14	46870498	46870935
chr14	49790224	49790939
chr14	57901960	57902692
chr14	59721388	59721807
chr14	60409076	60409398
chr14	64169320	64169520
chr14	64313114	64313321
chr14	73997795	73998663
chr14	76447740	76448090
chr14	77792777	77793682
chr14	80611707	80612487
chr14	81218346	81219179
chr14	84567417	84568146
chr14	86463025	86463904
chr14	87680663	87681386
chr14	94415340	94415843
chr14	94432742	94433526
chr14	95688567	95689178
chr14	95767251	95767697
chr14	95868504	95868887
chr14	98555719	98556349
chr14	99179513	99180169
chr14	99181335	99181795
chr14	99700427	99701026
chr14	105006013	105006928
chr14	105624582	105625235
chr14	107335806	107336637
chr14	117978743	117979276
chr14	118890050	118890728
chr14	118903412	118904028
chr14	118915316	118915618
chr14	124606035	124606839
chr15	3355038	3355940
chr15	4130748	4131579
chr15	7000033	7000556
chr15	7021502	7022634
chr15	7048003	7048503
chr15	7048691	7049360
chr15	9574751	9575117
chr15	12477564	12478017
chr15	15577213	15578147
chr15	15998539	15999036
chr15	16179745	16180275
chr15	16541347	16541960
chr15	16842935	16844072
chr15	28554715	28555325
chr15	28600105	28600732
chr15	30035288	30036017
chr15	31129612	31129975
chr15	31963807	31964457
chr15	31977333	31977601
chr15	32316949	32317630
chr15	37124036	37124793
chr15	37570117	37570722
chr15	40838865	40839491
chr15	40859018	40859849
chr15	40886347	40886908
chr15	40890461	40891006
chr15	43609881	43610489
chr15	47485670	47486612
chr15	48175750	48176618
chr15	52228472	52229319
chr15	52312775	52313428
chr15	54643469	54644341
chr15	55231626	55232032
chr15	56139526	56140105
chr15	56969332	56970233
chr15	57048065	57048471
chr15	57059751	57060079
chr15	57562033	57562345
chr15	64434255	64435136
chr15	66513465	66513925
chr15	67539206	67539568
chr15	67685799	67686965
chr15	68157274	68157915
chr15	68560467	68561243
chr15	68579516	68580148
chr15	68739443	68739890
chr15	69061829	69062113
chr15	69273593	69274120
chr15	70384400	70385206
chr15	70404326	70404835
chr15	70406206	70406627
chr15	70408582	70409132
chr15	73721963	73722421
chr15	73886568	73887769
chr15	74021274	74021748
chr15	74108123	74108619
chr15	74148227	74149068
chr15	81772548	81773366
chr15	85151390	85152035
chr15	94032808	94033908
chr15	94956791	94957453
chr15	95027499	95028043
chr15	95908965	95909426
chr15	100115399	100115995
chr15	101008518	101009025
chr16	5206142	5206579
chr16	5214136	5214898
chr16	9084878	9085480
chr16	9094655	9095145
chr16	11782315	11782622
chr16	12433764	12434342
chr16	12512613	12513382
chr16	17862434	17863466
chr16	21377914	21378191
chr16	21430544	21431206
chr16	29840818	29841253
chr16	30678760	30679236
chr16	31315075	31315758
chr16	31370385	31371135
chr16	35609743	35610221
chr16	37749151	37749695
chr16	39115930	39116470
chr16	39136840	39137319
chr16	39177554	39178203
chr16	39227354	39227705
chr16	39278376	39279121
chr16	39284608	39285130
chr16	40488750	40489289
chr16	45311345	45312204
chr16	45332543	45333075
chr16	52587829	52588897
chr16	52598879	52599318
chr16	52988956	52990162
chr16	53100334	53100878
chr16	54646144	54646938
chr16	56423797	56424338
chr16	57452223	57452553
chr16	58354617	58355125
chr16	63310094	63310474
chr16	75465408	75466277
chr16	84111560	84112216
chr16	84606080	84606836
chr16	86389111	86389515
chr16	87028519	87029222
chr16	88373000	88374233
chr16	91880904	91881985
chr16	94821471	94822139
chr16	94834556	94835123
chr16	95543184	95543988
chr17	5804698	5805876
chr17	9062073	9062915
chr17	9069406	9069815
chr17	9861453	9862594
chr17	10406227	10407833
chr17	11811986	11812328
chr17	11847170	11847931
chr17	14596419	14597449
chr17	16298791	16299070
chr17	25224390	25224745
chr17	27399250	27399752
chr17	29790268	29790888
chr17	30428598	30429363
chr17	45485558	45486249
chr17	46108368	46108993
chr17	46588959	46589955
chr17	48372971	48374002
chr17	48670214	48670786
chr17	48916971	48917577
chr17	55292790	55293188
chr17	55411492	55412116
chr17	57307241	57307680
chr17	59848829	59849472
chr17	65170567	65171474
chr17	73559535	73560982
chr17	82251465	82252865
chr17	82901081	82901897
chr17	89770902	89771370
chr18	14632835	14633386
chr18	14650118	14650415
chr18	15614640	15615713
chr18	15664298	15665155
chr18	15725310	15726526
chr18	15842214	15842648
chr18	16111447	16111922
chr18	16160840	16161456
chr18	16214958	16215520
chr18	16438504	16438844
chr18	16444372	16444594
chr18	16492327	16493081
chr18	19468565	19469092
chr18	23508203	23508927
chr18	24353801	24354368
chr18	24459035	24460169
chr18	26070602	26071187
chr18	26765026	26765500
chr18	28708464	28709314
chr18	29056730	29057486
chr18	29206444	29208094
chr18	29516335	29516891
chr18	29576191	29577376
chr18	30051360	30052112
chr18	35309138	35309852
chr18	35434119	35434732
chr18	38788497	38789487
chr18	39753726	39754334
chr18	41049123	41050040
chr18	41193177	41193916
chr18	43237856	43238985
chr18	43295206	43295552
chr18	44312660	44313076
chr18	45217425	45217718
chr18	46012920	46013853
chr18	52560689	52561174
chr18	53605496	53606039
chr18	58307659	58308672
chr18	58457891	58458583
chr18	59433046	59433871
chr18	59487586	59489151
chr18	60626693	60627098
chr18	63529807	63530521
chr18	64119699	64120193
chr18	64375662	64375907
chr18	66127399	66127936
chr18	66202681	66203041
chr18	69152664	69153608
chr18	78397757	78398592
chr18	78745143	78745763
chr18	78751321	78751778
chr18	81830805	81831774
chr18	82105005	82105636
chr18	82547917	82548517
chr18	85261487	85262192
chr18	85526501	85526940
chr18	88993695	88994203
chr18	89085370	89086456
chr18	89143796	89144402
chr19	3467702	3468237
chr19	10743725	10744502
chr19	10773128	10774038
chr19	14354959	14356031
chr19	14395113	14395406
chr19	14421549	14422373
chr19	14643846	14644488
chr19	14957450	14958495
chr19	15466425	15467522
chr19	15487667	15488436
chr19	15512415	15513704
chr19	19097937	19098599
chr19	19249304	19249769
chr19	19466098	19466945
chr19	19470394	19471168
chr19	20435234	20435861
chr19	21349639	21350351
chr19	21476903	21477741
chr19	22635755	22636178
chr19	22867619	22868072
chr19	25924040	25924926
chr19	26109917	26110564
chr19	26485632	26486080
chr19	26630868	26631474
chr19	28902742	28903431
chr19	31861976	31862535
chr19	31921877	31922493
chr19	32065596	32066787
chr19	34679378	34679967
chr19	38348736	38349139
chr19	47020915	47021153
chr19	48004571	48005038
chr19	48462469	48463074
chr19	50908900	50909319
chr19	54055605	54056607
chr19	54176795	54177114
chr19	58029614	58030301
chr2	6349320	6349782
chr2	7893423	7894378
chr2	8027730	8028155
chr2	9594039	9594413
chr2	10463143	10464277
chr2	10722914	10723599
chr2	10774001	10775058
chr2	14236794	14238079
chr2	20037513	20038263
chr2	21869507	21869960
chr2	28067270	28067983
chr2	28351397	28352068
chr2	28368805	28369552
chr2	30593736	30594151
chr2	32111454	32112145
chr2	33033274	33034036
chr2	36321102	36321517
chr2	42521633	42522388
chr2	43246675	43247325
chr2	44333405	44334493
chr2	45651420	45651870
chr2	47887872	47888307
chr2	48188411	48188869
chr2	48639287	48639961
chr2	49421458	49421822
chr2	49430433	49431325
chr2	51277957	51278791
chr2	51844427	51845351
chr2	53425005	53425550
chr2	53646314	53647156
chr2	55341320	55341891
chr2	57818825	57819710
chr2	58408850	58409520
chr2	58668905	58670069
chr2	61651249	61651638
chr2	62237147	62237735
chr2	62338247	62339032
chr2	62460363	62460791
chr2	62572774	62573931
chr2	65085262	65085746
chr2	67487117	67487720
chr2	67683914	67684546
chr2	72853725	72854236
chr2	73318167	73319195
chr2	82078444	82079106
chr2	82117475	82118188
chr2	85153499	85153984
chr2	85216666	85217341
chr2	90614671	90615491
chr2	92790368	92791045
chr2	93110898	93111531
chr2	95376123	95377184
chr2	95508262	95509332
chr2	95663482	95664522
chr2	95673000	95673860
chr2	101295191	101295569
chr2	101508395	101509563
chr2	107569621	107570557
chr2	109051737	109052207
chr2	112957828	112958225
chr2	114593123	114594158
chr2	115937961	115940113
chr2	115941976	115942533
chr2	117432068	117432732
chr2	120232081	120232597
chr2	123023470	123024874
chr2	123047412	123047877
chr2	123410076	123410741
chr2	124379208	124379408
chr2	124379951	124380407
chr2	125178170	125178957
chr2	125934295	125935008
chr2	128161334	128162048
chr2	128166256	128167196
chr2	128341704	128342364
chr2	132599187	132599627
chr2	132733314	132734718
chr2	134897044	134897802
chr2	136196958	136197478
chr2	140824224	140824772
chr2	141005328	141005903
chr2	141226433	141226861
chr2	141617804	141618724
chr2	143458126	143458492
chr2	145500253	145500964
chr2	145724184	145724969
chr2	147751763	147752440
chr2	147753215	147753735
chr2	152093250	152093774
chr2	156368441	156369096
chr2	156619349	156619558
chr2	158271570	158271964
chr2	159336609	159337309
chr2	169758039	169758465
chr2	169825890	169826804
chr2	169873852	169874929
chr2	169987165	169988168
chr2	170036932	170037861
chr2	170042478	170043250
chr2	171816757	171817576
chr2	174820815	174821614
chr2	179746337	179747383
chr3	10687276	10687732
chr3	10891958	10892647
chr3	21771833	21772614
chr3	25573913	25574487
chr3	26587631	26588110
chr3	29047098	29047957
chr3	29170814	29171113
chr3	29829965	29830707
chr3	30116069	30116664
chr3	31327892	31329045
chr3	32968513	32969240
chr3	34470513	34471239
chr3	41247609	41248051
chr3	42126448	42126843
chr3	42161225	42162215
chr3	42757944	42758672
chr3	43054411	43054842
chr3	47863389	47864154
chr3	52688571	52689148
chr3	52950209	52951181
chr3	53890888	53891749
chr3	53981584	53982136
chr3	59456098	59457196
chr3	61124102	61125023
chr3	61486943	61487502
chr3	61574970	61575986
chr3	62087181	62088163
chr3	63422964	63423588
chr3	63439753	63440392
chr3	67930868	67931720
chr3	78132783	78133410
chr3	79017662	79017876
chr3	79371040	79372177
chr3	80556735	80557754
chr3	83220069	83220663
chr3	85020152	85020842
chr3	95027672	95028237
chr3	101884159	101884800
chr3	105316583	105317286
chr3	105890223	105890836
chr3	107367886	107368747
chr3	107369152	107369816
chr3	116163516	116164731
chr3	117265663	117266458
chr3	119313842	119314314
chr3	131962792	131964036
chr3	131970780	131971241
chr3	132001008	132001681
chr3	132023133	132024131
chr3	132863391	132865492
chr3	133227545	133228382
chr3	136039204	136040569
chr3	136379577	136380571
chr3	137560927	137562474
chr3	137613767	137614798
chr3	139843061	139844139
chr3	143346846	143347335
chr3	150022440	150023344
chr3	153353384	153353885
chr3	153539723	153540200
chr3	153620841	153621695
chr3	155056095	155056968
chr3	159347723	159349198
chr4	6719692	6720003
chr4	7269207	7269519
chr4	7270635	7271189
chr4	9019304	9020192
chr4	13545017	13545355
chr4	14373288	14373862
chr4	18236598	18237243
chr4	22047899	22048540
chr4	33441845	33442421
chr4	33852506	33853280
chr4	35213462	35214716
chr4	43667367	43667912
chr4	47692901	47693832
chr4	50414993	50416058
chr4	52357101	52357922
chr4	52972651	52973593
chr4	55837320	55838198
chr4	56275873	56276509
chr4	56293978	56294780
chr4	58254266	58254959
chr4	58607483	58608085
chr4	58612405	58612758
chr4	61534994	61535557
chr4	61856829	61857443
chr4	64142564	64143795
chr4	65485567	65485797
chr4	65695214	65695893
chr4	65976007	65976937
chr4	66205132	66205802
chr4	70521652	70522106
chr4	74514990	74515491
chr4	75329721	75330367
chr4	75359583	75360615
chr4	77721990	77722559
chr4	78666045	78666929
chr4	79600871	79601492
chr4	79919535	79920022
chr4	83174958	83175647
chr4	83678446	83678847
chr4	84331614	84332191
chr4	85695230	85695870
chr4	85726419	85726696
chr4	85765005	85765454
chr4	85805535	85806214
chr4	85937917	85938447
chr4	86226752	86227712
chr4	86254359	86254825
chr4	86275699	86276093
chr4	86309022	86309773
chr4	87273322	87274122
chr4	94193017	94193775
chr4	95393720	95394483
chr4	97688667	97689167
chr4	97997166	97998032
chr4	100275614	100276959
chr4	100385230	100386121
chr4	106087399	106087879
chr4	106139481	106139957
chr4	106159961	106160646
chr4	110427751	110428253
chr4	111019078	111020031
chr4	111281045	111282420
chr4	114319893	114321013
chr4	119950294	119950864
chr4	125793365	125794226
chr4	125804711	125805509
chr4	127586564	127586979
chr4	127593425	127594452
chr4	131132554	131133522
chr4	131217653	131218319
chr4	131324226	131325768
chr4	131424751	131425040
chr4	131485327	131485962
chr4	131501029	131502130
chr4	131508127	131508920
chr4	131751602	131752663
chr4	134606052	134606691
chr4	138797289	138797858
chr4	140037663	140038595
chr4	140374039	140374536
chr4	144879519	144880394
chr4	153129258	153129990
chr5	10228821	10229726
chr5	13421100	13421856
chr5	16646060	16646926
chr5	20484502	20485086
chr5	21513409	21514212
chr5	31853006	31853916
chr5	35743955	35744540
chr5	45389246	45389916
chr5	52213306	52213769
chr5	52892261	52893439
chr5	62996831	62997479
chr5	63460530	63461160
chr5	64364211	64365132
chr5	64365443	64366267
chr5	64485049	64485614
chr5	73368721	73370210
chr5	73675660	73676030
chr5	75647008	75647655
chr5	79846575	79847039
chr5	79883889	79884630
chr5	83958286	83958750
chr5	84158779	84159387
chr5	85676346	85677079
chr5	89363179	89363636
chr5	91814643	91815226
chr5	97815452	97816213
chr5	99097624	99098530
chr5	104183612	104184317
chr5	107414785	107415684
chr5	110520957	110521556
chr5	112701773	112702028
chr5	116923964	116924392
chr5	122235039	122235719
chr5	122777407	122777889
chr5	127824209	127824486
chr5	127962836	127963364
chr5	128436995	128437475
chr5	128841631	128842155
chr5	129449384	129450294
chr5	129580236	129581441
chr5	133010497	133011577
chr5	134692827	134693308
chr5	140138269	140138704
chr5	140954354	140954913
chr5	144410588	144411249
chr5	150961430	150962246
chr6	14185854	14186786
chr6	15318418	15318911
chr6	16928633	16928833
chr6	21990558	21991046
chr6	24571334	24572124
chr6	30493843	30494908
chr6	32756871	32757203
chr6	33138272	33139153
chr6	34859956	34860890
chr6	38197385	38198034
chr6	38481064	38482268
chr6	38915983	38916323
chr6	38931014	38931364
chr6	41391794	41392140
chr6	43653833	43654737
chr6	46040504	46041175
chr6	48668371	48668924
chr6	48673176	48673795
chr6	50476770	50477508
chr6	50490366	50491050
chr6	55367325	55367761
chr6	57278843	57279515
chr6	62784743	62786042
chr6	65563467	65564550
chr6	67128778	67130215
chr6	69727527	69728220
chr6	71333489	71334334
chr6	72081430	72082480
chr6	72270813	72271513
chr6	73644843	73645397
chr6	76366741	76368101
chr6	76387619	76388492
chr6	76490922	76491284
chr6	77184888	77186244
chr6	80183517	80184027
chr6	80263833	80264351
chr6	80608190	80608642
chr6	80615600	80616119
chr6	81118772	81119686
chr6	81388598	81389191
chr6	82141967	82142518
chr6	84465894	84466799
chr6	91212639	91213557
chr6	92397921	92398464
chr6	93371279	93371903
chr6	93394501	93395873
chr6	98850172	98851276
chr6	99330252	99330742
chr6	103998817	103999395
chr6	105675284	105675959
chr6	112236341	112237303
chr6	113575975	113576882
chr6	113973094	113973477
chr6	126716883	126717248
chr6	126802961	126803566
chr6	135277682	135278396
chr6	137416219	137416722
chr6	137440099	137441192
chr6	137661841	137662834
chr6	137674227	137674894
chr6	139295471	139296390
chr6	139528635	139529174
chr6	140051340	140052080
chr6	142591573	142592063
chr6	143479778	143480188
chr6	143590131	143590698
chr6	143606997	143607545
chr6	143663342	143663982
chr6	143906800	143907239
chr6	145781268	145782111
chr6	147049000	147049984
chr7	4702056	4702393
chr7	16087578	16088186
chr7	29477541	29478382
chr7	30484494	30485507
chr7	35877952	35878714
chr7	36761026	36761397
chr7	36862509	36863080
chr7	37962659	37963909
chr7	39705453	39707198
chr7	40851957	40852324
chr7	49420603	49420941
chr7	57296651	57297165
chr7	57982057	57982704
chr7	58185019	58185570
chr7	58968879	58969335
chr7	63849993	63850436
chr7	67087857	67088616
chr7	68734756	68735619
chr7	68826661	68826928
chr7	68833335	68834264
chr7	72830686	72831274
chr7	73147434	73147760
chr7	74179258	74180091
chr7	74944475	74945004
chr7	75332225	75332948
chr7	78443313	78443914
chr7	79721403	79722187
chr7	83800592	83801148
chr7	87084393	87085259
chr7	88047559	88048033
chr7	88696820	88697114
chr7	88808936	88809503
chr7	89183905	89184483
chr7	96786071	96787193
chr7	100680852	100681624
chr7	100931585	100933179
chr7	104036222	104036992
chr7	104058367	104058980
chr7	109662479	109663392
chr7	110750907	110751285
chr7	112336222	112337378
chr7	112665956	112666385
chr7	113783034	113784282
chr7	113918978	113919539
chr7	115001063	115001831
chr7	117956044	117956674
chr7	118019769	118020401
chr7	121040606	121040989
chr7	121314482	121315265
chr7	121451107	121451659
chr7	122728202	122728691
chr7	122800574	122801110
chr7	123943544	123944171
chr7	124041773	124042286
chr7	124163438	124163865
chr7	124165390	124165781
chr7	124172070	124172578
chr7	124459000	124459574
chr7	125001168	125001628
chr7	125690632	125691439
chr7	129066726	129067685
chr7	129411008	129411579
chr7	131669305	131670003
chr7	132410061	132410454
chr7	132742669	132743449
chr7	133168693	133169265
chr7	133988258	133988594
chr7	134176887	134177735
chr7	134207782	134208616
chr7	135945948	135946971
chr7	136038203	136038705
chr7	137904079	137904401
chr7	139126460	139127179
chr7	139686281	139686653
chr7	139734899	139735623
chr7	140478030	140478594
chr7	140478752	140479528
chr7	140956132	140956867
chr7	141822836	141823598
chr7	144207114	144207574
chr8	6172626	6173154
chr8	6190426	6190739
chr8	10535602	10536077
chr8	11273460	11274087
chr8	17518829	17519199
chr8	18467759	18468333
chr8	18490364	18491263
chr8	18501864	18502363
chr8	18556194	18556956
chr8	19235822	19236523
chr8	24258475	24259742
chr8	28057888	28058557
chr8	36246174	36246515
chr8	36979172	36979504
chr8	39276371	39277071
chr8	45477666	45478508
chr8	47840185	47840954
chr8	48672327	48673051
chr8	48883292	48884016
chr8	49485283	49485483
chr8	49505069	49505668
chr8	59435941	59436762
chr8	59473914	59474871
chr8	59499709	59500233
chr8	74496842	74497413
chr8	74608373	74608834
chr8	77667113	77667800
chr8	86351582	86352603
chr8	92923452	92924458
chr8	93131417	93132428
chr8	95655818	95656831
chr8	101114389	101115387
chr8	102031166	102031865
chr8	103202389	103202842
chr8	103338995	103339680
chr8	103343788	103344998
chr8	103439065	103439928
chr8	107573555	107574439
chr8	108552471	108553169
chr8	108585042	108585324
chr8	112642599	112644008
chr8	112681783	112682475
chr8	113361416	113361949
chr8	120030504	120031084
chr8	120317038	120317719
chr8	121062719	121063122
chr8	121705039	121705779
chr8	123342019	123342708
chr8	125133905	125134332
chr8	125624326	125625176
chr8	126199024	126199430
chr8	126732228	126732837
chr8	128069576	128070361
chr8	128187451	128188348
chr9	11284631	11285719
chr9	13999207	14000241
chr9	14047815	14048857
chr9	16542004	16543178
chr9	16760143	16760442
chr9	23768780	23769303
chr9	23977331	23978169
chr9	24027523	24028214
chr9	24298948	24299586
chr9	26134475	26135410
chr9	26486579	26487433
chr9	27541892	27542287
chr9	27702368	27702784
chr9	29531353	29532153
chr9	33696977	33697549
chr9	33720219	33720823
chr9	37475057	37475537
chr9	37593849	37594514
chr9	42646849	42647410
chr9	46878681	46878994
chr9	47999543	48000234
chr9	49509322	49509632
chr9	51305222	51305910
chr9	51518468	51519032
chr9	51526814	51527587
chr9	52841162	52841748
chr9	52849979	52851141
chr9	52864838	52865106
chr9	52939398	52940117
chr9	54089725	54090374
chr9	54099202	54099826
chr9	54137457	54138201
chr9	56808312	56808827
chr9	64473749	64474325
chr9	71276326	71276845
chr9	71320661	71321819
chr9	76107066	76107586
chr9	76113493	76113946
chr9	77425036	77425451
chr9	77465578	77466035
chr9	80406603	80407656
chr9	80530341	80530777
chr9	80531026	80531667
chr9	86714155	86714664
chr9	89849718	89851263
chr9	96054804	96055516
chr9	97610184	97611158
chr9	99038688	99039129
chr9	101378966	101379668
chr9	102447320	102448006
chr9	102524176	102524696
chr9	105363573	105364048
chr9	105372581	105373040
chr9	105544438	105544906
chr9	112498586	112499869
chr9	112714582	112715636
chr9	113394120	113394957
chr9	113468685	113469121
chr9	113523459	113524390
chr9	116219868	116220341
chr9	116618948	116619402
chr9	116620030	116620982
chr9	118841320	118842495
chrX	36430404	36431052
chrX	38826976	38827872
chrX	43536633	43537163
chrX	48905220	48906144
chrX	51465069	51465609
chrX	58166126	58166991
chrX	69392562	69393017
chrX	75935002	75935632
chrX	102902125	102902702
chrX	121909092	121909673
chrX	168429472	168430377

## Sheet: 2
chr1	4173950	4174374
chr1	7293153	7293509
chr1	9127440	9128052
chr1	9130450	9130933
chr1	13045663	13046117
chr1	16058465	16059297
chr1	16934646	16935129
chr1	24601753	24602355
chr1	27621159	27621866
chr1	28782505	28782933
chr1	30646945	30647532
chr1	33496302	33496989
chr1	33933119	33933564
chr1	34709236	34709751
chr1	35611777	35612206
chr1	39273141	39273596
chr1	40017827	40018077
chr1	40603323	40603662
chr1	40640955	40641504
chr1	42006219	42006813
chr1	44596905	44597410
chr1	48276217	48276778
chr1	49099383	49099991
chr1	51878553	51878795
chr1	53845953	53846362
chr1	55686362	55686968
chr1	56738607	56739312
chr1	59374194	59374645
chr1	63639905	63640503
chr1	63705611	63706700
chr1	64641033	64641730
chr1	66199245	66199736
chr1	68297021	68297577
chr1	70757884	70758138
chr1	71263618	71264067
chr1	73693850	73694399
chr1	80091589	80092003
chr1	80926186	80926640
chr1	82735376	82736030
chr1	82778703	82779182
chr1	84042972	84043523
chr1	84357164	84357760
chr1	91696846	91697727
chr1	92676001	92676612
chr1	92718413	92719047
chr1	96169602	96170105
chr1	98611211	98611765
chr1	99614070	99614459
chr1	101026898	101027673
chr1	101270421	101271136
chr1	102353074	102353845
chr1	104427750	104428324
chr1	107491760	107492255
chr1	115673358	115674171
chr1	115786223	115786871
chr1	115852090	115852833
chr1	116207948	116208274
chr1	121716156	121716688
chr1	128020383	128021038
chr1	131186118	131186784
chr1	137252398	137253320
chr1	142396346	142397291
chr1	143118596	143119126
chr1	147730192	147730580
chr1	150933375	150934348
chr1	152394218	152394775
chr1	155136871	155138125
chr1	156727677	156728459
chr1	159217567	159218137
chr1	160014294	160014731
chr1	160176828	160177516
chr1	166038690	166039717
chr1	167407322	167407682
chr1	167584053	167584376
chr1	167628851	167629307
chr1	170504548	170504865
chr1	175834683	175835055
chr1	175841133	175841959
chr1	176443738	176444225
chr1	178459817	178460426
chr1	184357738	184358588
chr1	185150329	185151477
chr1	186066405	186067013
chr1	186218058	186218558
chr1	187834503	187835123
chr1	193630257	193630764
chr1	194438097	194438680
chr1	194578295	194578740
chr1	194652348	194652920
chr10	6900203	6900671
chr10	12749449	12749844
chr10	14463777	14464327
chr10	29689568	29690030
chr10	36557184	36558356
chr10	38340566	38341221
chr10	40792090	40792615
chr10	47504634	47505160
chr10	48873124	48873612
chr10	51074855	51075705
chr10	54993668	54994252
chr10	55964676	55965374
chr10	60394985	60395652
chr10	63599259	63599926
chr10	63842357	63842645
chr10	65107510	65108037
chr10	65179135	65179562
chr10	65864982	65865532
chr10	66549072	66549438
chr10	66904989	66905566
chr10	67746217	67746608
chr10	67947062	67947296
chr10	68334053	68334586
chr10	70036816	70037112
chr10	70505957	70506433
chr10	72003158	72004169
chr10	72473371	72473851
chr10	72834433	72835113
chr10	72888022	72888646
chr10	75397218	75397863
chr10	88772811	88773812
chr10	89976487	89977303
chr10	91714797	91715324
chr10	91942571	91943125
chr10	92025034	92025554
chr10	95457497	95458055
chr10	96101178	96101653
chr10	97479461	97480434
chr10	97542090	97542536
chr10	106122873	106123501
chr10	106287812	106288126
chr10	109450152	109450492
chr10	112571882	112573226
chr10	114041964	114042544
chr10	118799849	118800161
chr10	127828547	127829640
chr11	8203145	8204141
chr11	8388053	8388637
chr11	8668955	8669528
chr11	17012144	17012714
chr11	17112002	17112988
chr11	19056863	19057573
chr11	20849395	20850241
chr11	23424056	23424667
chr11	24630172	24630578
chr11	24652875	24653425
chr11	28385987	28386730
chr11	31553378	31554086
chr11	34067202	34067515
chr11	38036347	38037061
chr11	39095267	39095928
chr11	41648969	41649538
chr11	43852957	43853568
chr11	43883633	43884353
chr11	48061686	48061973
chr11	48295445	48295955
chr11	52665337	52665923
chr11	57244653	57245077
chr11	58750873	58751542
chr11	61278609	61279210
chr11	63103358	63103864
chr11	67926557	67926897
chr11	69715856	69716442
chr11	71951568	71952178
chr11	72852351	72852620
chr11	75118136	75118608
chr11	76953599	76954090
chr11	81419909	81420639
chr11	90755818	90756574
chr11	90812773	90813017
chr11	93312570	93313195
chr11	100826258	100827122
chr11	102716375	102716894
chr11	105795118	105795554
chr11	112121158	112121620
chr11	112180711	112181688
chr11	112732259	112733166
chr11	114080550	114081053
chr11	121790468	121790896
chr12	6711547	6712136
chr12	9357403	9357961
chr12	13474181	13474777
chr12	15704323	15705142
chr12	15771334	15772203
chr12	17015558	17016181
chr12	17729248	17729966
chr12	25614054	25614410
chr12	26855119	26855730
chr12	32480031	32481775
chr12	34102629	34102909
chr12	34231801	34232227
chr12	35237043	35237369
chr12	35578878	35579361
chr12	36739237	36739777
chr12	36820495	36820824
chr12	36853493	36853957
chr12	37726608	37726882
chr12	37821274	37822110
chr12	38318172	38318729
chr12	38818259	38818905
chr12	40230690	40231005
chr12	41615444	41616216
chr12	42797962	42798746
chr12	43087060	43087737
chr12	44625855	44626606
chr12	49921524	49922283
chr12	53809271	53809900
chr12	53833185	53834093
chr12	53835283	53835535
chr12	54222884	54223812
chr12	54327410	54327963
chr12	56936171	56936734
chr12	58916389	58917085
chr12	59414727	59415714
chr12	59572318	59572615
chr12	64044867	64046201
chr12	66157346	66158251
chr12	72166445	72166846
chr12	73532167	73532587
chr12	77025172	77026105
chr12	77085453	77085895
chr12	87017728	87018423
chr12	92151505	92152075
chr12	98336347	98336793
chr12	99072420	99072926
chr12	100633054	100633691
chr12	107414635	107415045
chr12	110311442	110312130
chr13	3530486	3531088
chr13	4278434	4278942
chr13	8597323	8598105
chr13	9411992	9412496
chr13	12125923	12126520
chr13	17146318	17146843
chr13	18117587	18118315
chr13	18290331	18290781
chr13	18736427	18737034
chr13	23490728	23491408
chr13	25150727	25151529
chr13	31258574	31259587
chr13	34610006	34610617
chr13	35171456	35172086
chr13	36938832	36939260
chr13	36959190	36959938
chr13	37134738	37135119
chr13	37438950	37439385
chr13	37667696	37668228
chr13	38183776	38184367
chr13	40501314	40501767
chr13	42388851	42389327
chr13	43667008	43667395
chr13	45365751	45366345
chr13	46129257	46130128
chr13	53019210	53019715
chr13	54405891	54406398
chr13	56006814	56007349
chr13	56631347	56631841
chr13	63177413	63177835
chr13	67854009	67854919
chr13	78571173	78571549
chr13	78575764	78575992
chr13	80410685	80411207
chr13	82081346	82082034
chr13	82562167	82563271
chr13	82888514	82888743
chr13	83452024	83452382
chr13	85359230	85360138
chr13	85777779	85778493
chr13	89249494	89250388
chr13	90984747	90985379
chr13	92833204	92833671
chr13	93538727	93539034
chr13	95655022	95655750
chr13	97517729	97518334
chr13	97656656	97657417
chr13	97837499	97837785
chr13	101290504	101291213
chr13	103430756	103431721
chr13	103479390	103480035
chr13	104159384	104159786
chr13	105670267	105670790
chr13	106084573	106085463
chr13	108206289	108206767
chr13	108723727	108724147
chr13	110081271	110081707
chr13	110144973	110145614
chr13	110925265	110925794
chr13	113440296	113440707
chr13	113551186	113552009
chr13	113834540	113835230
chr13	118109999	118111151
chr13	119330600	119331212
chr13	119358166	119358698
chr14	8470640	8471249
chr14	8585144	8585683
chr14	9787338	9788025
chr14	10978530	10979458
chr14	11257330	11257918
chr14	12324862	12325363
chr14	15603779	15604675
chr14	17523860	17524468
chr14	17568977	17569583
chr14	24081929	24082601
chr14	24857820	24858301
chr14	28753805	28754352
chr14	37785582	37786222
chr14	38835035	38835535
chr14	46008466	46009039
chr14	47463070	47463639
chr14	48175189	48175711
chr14	49072897	49073295
chr14	49563521	49564248
chr14	55958156	55959012
chr14	56168180	56168705
chr14	59513961	59514642
chr14	62298781	62299331
chr14	62855334	62856437
chr14	70009157	70009790
chr14	70499271	70499801
chr14	70684920	70685817
chr14	71587621	71588625
chr14	74458674	74459376
chr14	77247082	77247478
chr14	78232951	78233732
chr14	78273800	78274673
chr14	80237077	80238081
chr14	80247623	80248549
chr14	80278464	80279003
chr14	80959930	80960376
chr14	84608100	84608470
chr14	87683280	87684354
chr14	95931688	95932098
chr14	98002237	98002660
chr14	98829926	98830769
chr14	101335282	101335517
chr14	101797917	101798403
chr14	103524037	103524484
chr14	103811769	103812313
chr14	104128461	104129138
chr14	105219897	105220588
chr14	105624582	105625235
chr14	106179941	106180190
chr14	107052325	107053412
chr14	108007605	108008131
chr14	108153075	108153503
chr14	110288464	110288905
chr14	110934767	110935351
chr14	114138573	114139099
chr14	115639557	115639965
chr14	117146134	117146649
chr14	122678216	122678869
chr14	122883828	122884288
chr14	123907069	123907602
chr15	11737405	11738007
chr15	12506651	12507143
chr15	17007894	17008543
chr15	18528658	18529065
chr15	20200181	20200663
chr15	23921425	23921854
chr15	27067690	27068228
chr15	31819197	31819802
chr15	32946997	32947542
chr15	33278793	33279725
chr15	37706342	37706976
chr15	37855207	37855528
chr15	43467436	43467841
chr15	43468303	43468735
chr15	44161930	44162575
chr15	47106635	47107153
chr15	53890277	53890746
chr15	55506381	55507060
chr15	58327475	58328030
chr15	58506599	58507117
chr15	59099251	59099814
chr15	59835383	59835817
chr15	61010014	61010811
chr15	61579643	61580187
chr15	61707996	61708496
chr15	61787019	61787675
chr15	62862814	62863124
chr15	64504710	64505382
chr15	67185279	67186527
chr15	67673205	67673863
chr15	67685799	67686965
chr15	69413395	69414196
chr15	82656451	82656962
chr15	91350997	91351562
chr15	91425539	91426015
chr15	91601077	91601804
chr15	93309581	93310041
chr15	94252350	94252727
chr15	95317487	95317774
chr16	11550071	11550922
chr16	14859614	14860125
chr16	19769877	19770140
chr16	20373609	20373818
chr16	21546668	21546935
chr16	22961535	22962096
chr16	23949375	23949769
chr16	27780919	27781279
chr16	27966215	27966719
chr16	42780197	42780435
chr16	44826049	44826638
chr16	46148626	46149496
chr16	48387067	48387510
chr16	54953483	54953838
chr16	55039970	55040391
chr16	55050840	55051525
chr16	56943499	56944204
chr16	62182955	62183572
chr16	62911186	62911874
chr16	67033976	67034453
chr16	72118452	72118900
chr16	73754269	73755100
chr16	79387993	79388324
chr16	79434702	79435372
chr16	79518759	79520067
chr16	79718226	79718988
chr16	80272576	80273080
chr16	80571351	80572055
chr16	80981557	80982344
chr16	83587356	83587645
chr16	86819149	86819590
chr16	86838373	86839180
chr16	87022142	87022558
chr16	87412229	87412853
chr16	87599937	87600251
chr16	93384051	93384590
chr16	97405620	97406146
chr17	4554862	4555201
chr17	5801584	5801900
chr17	6129300	6129949
chr17	10983465	10984379
chr17	11270372	11270765
chr17	11271563	11272611
chr17	13474339	13474942
chr17	23703473	23703772
chr17	45000793	45001188
chr17	49727449	49728352
chr17	50125591	50126415
chr17	51487128	51487429
chr17	51926616	51927181
chr17	52251390	52252184
chr17	54849835	54850129
chr17	57545679	57546169
chr17	59845049	59845481
chr17	62306540	62307362
chr17	62939135	62940208
chr17	62995334	62995955
chr17	68291604	68292345
chr17	68439379	68439940
chr17	68759031	68759541
chr17	72176162	72176806
chr17	74711872	74712279
chr17	75707615	75708628
chr17	77096696	77097373
chr17	80451582	80452006
chr17	85700117	85700759
chr17	86087666	86088418
chr17	86604177	86604718
chr17	91244863	91245712
chr18	3628362	3628965
chr18	8336215	8336855
chr18	10470294	10471065
chr18	11231661	11232299
chr18	11995969	11996646
chr18	19881154	19881449
chr18	21348426	21349286
chr18	22305201	22305862
chr18	27550292	27550917
chr18	28055348	28056705
chr18	28066946	28067190
chr18	28714028	28714570
chr18	29749822	29751012
chr18	29791776	29792558
chr18	30079900	30080812
chr18	30102075	30102447
chr18	30857550	30858370
chr18	32323811	32324451
chr18	33753050	33754104
chr18	45155237	45155978
chr18	49318582	49319148
chr18	50087514	50087883
chr18	50333236	50333706
chr18	55029638	55030110
chr18	55488970	55489562
chr18	56637037	56637417
chr18	56790722	56791040
chr18	56885939	56886533
chr18	59114394	59115041
chr18	65805568	65806187
chr18	66523414	66524202
chr18	71429031	71429549
chr18	75129702	75130155
chr18	79525944	79526205
chr18	84869660	84870307
chr18	90255316	90255738
chr19	10768693	10769204
chr19	11350139	11350775
chr19	16007206	16008023
chr19	18281579	18282212
chr19	18509190	18509687
chr19	18521064	18522032
chr19	18947210	18947699
chr19	18984975	18985322
chr19	19108472	19108951
chr19	19357390	19357866
chr19	19979406	19980109
chr19	19993367	19994143
chr19	20473133	20473636
chr19	23063177	23063509
chr19	24342877	24343436
chr19	24523633	24524044
chr19	24704293	24704845
chr19	26920937	26921354
chr19	31447697	31448042
chr19	31861976	31862535
chr19	34441824	34442582
chr19	48608735	48609089
chr19	49301624	49301893
chr19	50013756	50014199
chr19	50448967	50449485
chr19	51059765	51060773
chr19	51565442	51566067
chr19	56769043	56769601
chr19	59263239	59263699
chr19	59558084	59558567
chr19	60678235	60678685
chr2	7687995	7688272
chr2	8103309	8103825
chr2	8389588	8390217
chr2	14428782	14429509
chr2	22543634	22544297
chr2	23724336	23725222
chr2	24213166	24213950
chr2	24518234	24518828
chr2	27833666	27834098
chr2	30920138	30920825
chr2	35066810	35067372
chr2	41377137	41377753
chr2	41720468	41721541
chr2	41917249	41918088
chr2	42907264	42907531
chr2	43120054	43120400
chr2	43506120	43506717
chr2	43763530	43765154
chr2	45631658	45632183
chr2	46283986	46284726
chr2	52317073	52317669
chr2	52893984	52894615
chr2	56440583	56441164
chr2	56550376	56550773
chr2	57986794	57987290
chr2	58408850	58409520
chr2	58613768	58614241
chr2	60330251	60330759
chr2	60348986	60349274
chr2	66494682	66495006
chr2	67464246	67464996
chr2	67961877	67962422
chr2	71437028	71437511
chr2	72502287	72502736
chr2	75622302	75622753
chr2	76234556	76235356
chr2	76928732	76929324
chr2	77975769	77976265
chr2	81899167	81899465
chr2	82109056	82109451
chr2	92722221	92722865
chr2	94819141	94819557
chr2	95101754	95102319
chr2	96063823	96064434
chr2	96290125	96290890
chr2	96983014	96983554
chr2	97124328	97124795
chr2	99192171	99192658
chr2	103169727	103170141
chr2	104331439	104331916
chr2	106132170	106132493
chr2	106783283	106783883
chr2	107579654	107580303
chr2	107965537	107966273
chr2	109122477	109122872
chr2	110599944	110600666
chr2	118148991	118149479
chr2	122704554	122705036
chr2	123064991	123065579
chr2	129960567	129960871
chr2	131587478	131588733
chr2	132422923	132424004
chr2	133305930	133306528
chr2	133789004	133789676
chr2	136131239	136131523
chr2	141473008	141473261
chr2	145067409	145067660
chr2	149545889	149546279
chr2	160205146	160205535
chr2	161362144	161363330
chr2	162725285	162725971
chr2	163818156	163818432
chr2	164739922	164740441
chr2	170251527	170251828
chr2	173248965	173249354
chr2	178708637	178709190
chr3	7453148	7453994
chr3	12345304	12345765
chr3	18043762	18044152
chr3	18123354	18124407
chr3	18421748	18422727
chr3	18643147	18643466
chr3	23183288	23183964
chr3	23216735	23217294
chr3	23529106	23529913
chr3	24485178	24485585
chr3	32294543	32295000
chr3	33735254	33735985
chr3	35281019	35281610
chr3	39592162	39593155
chr3	40933541	40933945
chr3	42220481	42221111
chr3	45934131	45934979
chr3	47348533	47349008
chr3	49504550	49505108
chr3	50322853	50323223
chr3	52954781	52955225
chr3	54210159	54210712
chr3	55063409	55063938
chr3	55931803	55932235
chr3	56403747	56405253
chr3	57481638	57482060
chr3	61951079	61951470
chr3	64964650	64966006
chr3	68369581	68369960
chr3	68765227	68765806
chr3	70543860	70544660
chr3	80510330	80510761
chr3	82046112	82046727
chr3	83220069	83220663
chr3	85097561	85098217
chr3	90145520	90145914
chr3	93301808	93302227
chr3	93379397	93379720
chr3	105281699	105282349
chr3	106960593	106961326
chr3	109522287	109522487
chr3	109688137	109688679
chr3	109707687	109708585
chr3	115117091	115117766
chr3	117077075	117077594
chr3	117394997	117395702
chr3	118247273	118247855
chr3	118361662	118362265
chr3	119407397	119407771
chr3	119508740	119509553
chr3	123576836	123577565
chr3	124059864	124060259
chr3	124846888	124847471
chr3	127932098	127933044
chr3	130573570	130574145
chr3	130660581	130661398
chr3	131685864	131686714
chr3	134004276	134005172
chr3	134428193	134428767
chr3	137805964	137806346
chr3	138095257	138095967
chr3	138625955	138626870
chr3	140051674	140052390
chr3	140778385	140778942
chr3	147796546	147797016
chr3	149721748	149722287
chr3	150057591	150057891
chr3	153030129	153030683
chr3	153042326	153042705
chr3	155323592	155323999
chr4	4972093	4972429
chr4	6002245	6002940
chr4	6096558	6097205
chr4	6331225	6331631
chr4	7173011	7173446
chr4	7304616	7305142
chr4	7555924	7556515
chr4	10229986	10230800
chr4	16920972	16921447
chr4	20840304	20840848
chr4	22270368	22270845
chr4	25229124	25229521
chr4	26049847	26050416
chr4	34151654	34151986
chr4	34274172	34274809
chr4	35886005	35886472
chr4	37626833	37627457
chr4	43731619	43732317
chr4	45087278	45087688
chr4	49053569	49053886
chr4	50349335	50349696
chr4	52417789	52418231
chr4	53181511	53182196
chr4	54322512	54323039
chr4	64124029	64124604
chr4	66745375	66745854
chr4	68275642	68276149
chr4	69049629	69049921
chr4	69105181	69105877
chr4	69362899	69363292
chr4	69935009	69935662
chr4	71524066	71524697
chr4	75803901	75804214
chr4	82019528	82020175
chr4	83234683	83235151
chr4	83400191	83400622
chr4	84057085	84057528
chr4	86799651	86800229
chr4	87567137	87567567
chr4	89621325	89621827
chr4	91132041	91132833
chr4	91931615	91931951
chr4	94043141	94043659
chr4	94174714	94175257
chr4	97123984	97124420
chr4	98054797	98055616
chr4	103288315	103289197
chr4	104670909	104671640
chr4	105436841	105437251
chr4	105770985	105771399
chr4	111001567	111002183
chr4	114451655	114452086
chr4	118131626	118131927
chr4	142887987	142888595
chr4	148042102	148042429
chr4	149551838	149552199
chr4	153935032	153935298
chr5	4247336	4247675
chr5	10690980	10691380
chr5	13659440	13660011
chr5	17185253	17185823
chr5	17517468	17517905
chr5	18018999	18019437
chr5	20217075	20217652
chr5	21939708	21940089
chr5	31638701	31639377
chr5	39275843	39276210
chr5	45054016	45054457
chr5	45599991	45600486
chr5	45737836	45738581
chr5	47948372	47948827
chr5	52334017	52334329
chr5	52954692	52955285
chr5	53171850	53172233
chr5	53494679	53495126
chr5	54741450	54742106
chr5	55032536	55032897
chr5	55190339	55190871
chr5	55465426	55466004
chr5	57102600	57103453
chr5	57830581	57830960
chr5	57840980	57841246
chr5	57986880	57987341
chr5	59076274	59076566
chr5	64351786	64352548
chr5	67188975	67189859
chr5	67771535	67772401
chr5	68150071	68150548
chr5	69142315	69142760
chr5	71627809	71628438
chr5	72425583	72426045
chr5	73900621	73901314
chr5	73955049	73955535
chr5	76419176	76419921
chr5	79867687	79868208
chr5	81322000	81322606
chr5	82733593	82734351
chr5	86300246	86300658
chr5	86656253	86656606
chr5	90575063	90575729
chr5	92859989	92860430
chr5	96608078	96608532
chr5	96671625	96672203
chr5	96751723	96752355
chr5	97953095	97954030
chr5	98106467	98106939
chr5	98806647	98807622
chr5	100866123	100866874
chr5	101180820	101181649
chr5	102375325	102375861
chr5	102698381	102699394
chr5	104126599	104127121
chr5	110594630	110595030
chr5	112029829	112031065
chr5	121335842	121336517
chr5	121487507	121488032
chr5	127411068	127411533
chr5	129698994	129699386
chr5	132558186	132558653
chr5	135712966	135713981
chr5	150050899	150051356
chr5	150543363	150543728
chr6	3922833	3923465
chr6	5571066	5571678
chr6	9097179	9097966
chr6	10994491	10994967
chr6	12166921	12167273
chr6	15780492	15781296
chr6	16487189	16487749
chr6	21774370	21775179
chr6	22184502	22185090
chr6	22473918	22474628
chr6	23598136	23599211
chr6	25016466	25016883
chr6	25919783	25920077
chr6	26931929	26932495
chr6	27268103	27268884
chr6	30475920	30476822
chr6	32700049	32700572
chr6	33525617	33526626
chr6	33743201	33743605
chr6	33886644	33887562
chr6	34642433	34642832
chr6	35789402	35789775
chr6	38452971	38453534
chr6	40347294	40348357
chr6	41056231	41057017
chr6	43403197	43403577
chr6	45490440	45490917
chr6	45642460	45642848
chr6	46362266	46362678
chr6	46847647	46848036
chr6	48335783	48336292
chr6	49579958	49580343
chr6	49893779	49894444
chr6	50486225	50486815
chr6	54412690	54413484
chr6	57575630	57576186
chr6	59598608	59599131
chr6	60159196	60159901
chr6	60616436	60616863
chr6	62464786	62465289
chr6	69726299	69727012
chr6	74724695	74724978
chr6	78278017	78278593
chr6	79098884	79099632
chr6	80530286	80531033
chr6	81716407	81716908
chr6	81801774	81802387
chr6	94849459	94849980
chr6	95377797	95378560
chr6	96090042	96090573
chr6	96186367	96187012
chr6	96446646	96446969
chr6	96915884	96916763
chr6	103269054	103269605
chr6	103953228	103953902
chr6	105604269	105604961
chr6	107157167	107157878
chr6	107636212	107636628
chr6	111085458	111086045
chr6	115433742	115434370
chr6	125427200	125427838
chr6	126783379	126784405
chr6	129507172	129507758
chr6	134395897	134396453
chr6	135428060	135428695
chr6	142395836	142396701
chr6	142445462	142445873
chr6	142669247	142669892
chr6	143376193	143376884
chr7	3464877	3465456
chr7	12486620	12487271
chr7	39804116	39804914
chr7	40123234	40123892
chr7	45861290	45861513
chr7	50218310	50218728
chr7	50548124	50548447
chr7	55343354	55343850
chr7	57572432	57572823
chr7	67168026	67168754
chr7	71032991	71033376
chr7	72785167	72785744
chr7	73711991	73712397
chr7	77257126	77257585
chr7	86367576	86368056
chr7	87240565	87240913
chr7	88574951	88575690
chr7	92034038	92035074
chr7	95617500	95617988
chr7	96732167	96732813
chr7	96945586	96946005
chr7	111090868	111091310
chr7	111997444	111998089
chr7	116766548	116767170
chr7	121146494	121146883
chr7	129786993	129787560
chr7	129966784	129967311
chr7	131249022	131249416
chr7	139821882	139823400
chr8	6502741	6503444
chr8	6909054	6909432
chr8	9000159	9000618
chr8	11614580	11614904
chr8	17222734	17223066
chr8	17842987	17843371
chr8	22712404	22712741
chr8	23571123	23571998
chr8	24079223	24079543
chr8	24632314	24632741
chr8	31750188	31750653
chr8	31778958	31779194
chr8	36052152	36052861
chr8	37125789	37126710
chr8	39742536	39743003
chr8	45700330	45700872
chr8	52561401	52561971
chr8	54465196	54465889
chr8	58971619	58972353
chr8	62501863	62502622
chr8	63098241	63098682
chr8	64136577	64137218
chr8	66022774	66023553
chr8	67870881	67871612
chr8	73930422	73930988
chr8	75476639	75477316
chr8	78688401	78689015
chr8	82352717	82353258
chr8	84381673	84382181
chr8	88339187	88339866
chr8	91142882	91143479
chr8	91504519	91504931
chr8	93040318	93040961
chr8	96679746	96680192
chr8	97701434	97702220
chr8	99342868	99343239
chr8	103717857	103718265
chr8	106979996	106980520
chr8	119027398	119027628
chr8	123176486	123176886
chr8	125343774	125344673
chr8	127544994	127545295
chr9	6562257	6563173
chr9	8891378	8892016
chr9	9104876	9105334
chr9	23580284	23580762
chr9	23732808	23733265
chr9	24186173	24186925
chr9	24226364	24226743
chr9	24254266	24254903
chr9	25021147	25021698
chr9	25374021	25374804
chr9	27635042	27635506
chr9	30999702	31000503
chr9	33207035	33207671
chr9	33327661	33328410
chr9	34019434	34019962
chr9	34334302	34334891
chr9	34886906	34887749
chr9	34913233	34913525
chr9	35135320	35136052
chr9	36993145	36993557
chr9	41488219	41488624
chr9	42616110	42616343
chr9	46858414	46858829
chr9	47451477	47452114
chr9	49257258	49257535
chr9	52762757	52763556
chr9	52841162	52841748
chr9	58139946	58140482
chr9	59202701	59203247
chr9	60063318	60064127
chr9	67768873	67769340
chr9	68868607	68869091
chr9	70577125	70577533
chr9	77348073	77348273
chr9	79276102	79276522
chr9	82271648	82272254
chr9	84201093	84201385
chr9	86710370	86711169
chr9	92199371	92200276
chr9	92412159	92412552
chr9	92845600	92846024
chr9	92943569	92944261
chr9	93373522	93374239
chr9	93843960	93844430
chr9	97947015	97947672
chr9	99057831	99058282
chr9	104705586	104706111
chr9	104824259	104824652
chr9	105392982	105393337
chr9	106910150	106910411
chr9	109393959	109394358
chr9	112831030	112831699
chr9	115349863	115350613
chr9	117991862	117992436
chr9	118722070	118722605
chr9	123332915	123333233
chrX	13921649	13922405
chrX	41870228	41870868
chrX	69801361	69802550
chrX	84932865	84933237
chrX	109726334	109726695
chrX	113036931	113037666
chrX	162600251	162601026
chrX	164426246	164426626
chrX	165767819	165768443

## Sheet: 3
chr1	5836149	5836505
chr1	9619742	9620105
chr1	10097096	10097505
chr1	10919162	10919625
chr1	10937714	10938269
chr1	15384710	15385050
chr1	16095250	16095839
chr1	28900678	28901119
chr1	32902600	32903151
chr1	34987870	34988294
chr1	39045866	39046556
chr1	46159727	46160382
chr1	46279134	46279589
chr1	46734352	46735201
chr1	47097326	47097815
chr1	47346833	47347395
chr1	48733569	48734346
chr1	51649985	51650853
chr1	57010849	57011230
chr1	57987923	57988524
chr1	58165454	58166209
chr1	58281014	58281975
chr1	60402451	60402768
chr1	64361598	64362693
chr1	69046563	69047477
chr1	70222743	70223267
chr1	70258277	70258871
chr1	70351159	70351947
chr1	70462379	70462860
chr1	70779653	70780190
chr1	71291949	71292817
chr1	71371437	71371855
chr1	72390274	72390666
chr1	76347630	76347902
chr1	76828346	76829596
chr1	76834878	76835860
chr1	78131446	78132120
chr1	78686245	78686574
chr1	80033679	80034644
chr1	80799427	80800222
chr1	80851459	80851771
chr1	92240247	92240726
chr1	93656463	93656813
chr1	100069708	100070349
chr1	101512057	101512407
chr1	103604588	103605212
chr1	104049257	104049791
chr1	107290322	107290628
chr1	107364490	107364954
chr1	112709878	112710485
chr1	113527717	113528092
chr1	114894577	114895264
chr1	115422404	115422998
chr1	115667629	115668086
chr1	115668171	115668804
chr1	115944403	115944892
chr1	115967220	115968002
chr1	116951282	116951703
chr1	118716243	118716848
chr1	121452289	121453103
chr1	122619695	122620515
chr1	124499632	124500180
chr1	129898228	129898723
chr1	130086139	130086443
chr1	137503413	137503897
chr1	138256641	138257028
chr1	140265158	140265976
chr1	140514490	140514829
chr1	147277106	147278013
chr1	149238514	149239174
chr1	149351644	149352088
chr1	150877745	150878670
chr1	157523525	157523973
chr1	157737805	157738392
chr1	161397841	161398311
chr1	163341270	163341701
chr1	166641927	166642279
chr1	167505977	167506750
chr1	168551916	168552856
chr1	169231971	169232389
chr1	170539846	170540321
chr1	171780720	171781219
chr1	176457690	176458317
chr1	177286317	177287349
chr1	177614612	177615232
chr1	182197287	182197903
chr1	182568791	182569163
chr1	184300496	184300769
chr1	184600355	184601485
chr1	187470231	187470646
chr1	187638052	187638639
chr1	188575689	188576405
chr1	188884835	188885346
chr1	188900401	188900759
chr1	193008274	193008566
chr10	9967864	9968376
chr10	14953047	14953504
chr10	26796668	26797194
chr10	29590075	29590701
chr10	29901858	29902825
chr10	30383668	30384340
chr10	31221047	31221871
chr10	31241222	31241804
chr10	32870780	32871623
chr10	39005544	39006981
chr10	45171079	45171924
chr10	46728603	46729312
chr10	49404582	49405063
chr10	52464002	52464559
chr10	52474359	52474906
chr10	55854074	55854516
chr10	55892569	55893393
chr10	61621785	61622265
chr10	64250011	64251021
chr10	68567821	68568733
chr10	70001280	70001843
chr10	70724997	70725813
chr10	72222986	72223613
chr10	73831201	73831864
chr10	74778867	74779609
chr10	76665582	76666216
chr10	87666228	87667381
chr10	91514074	91515238
chr10	91522468	91522962
chr10	91729944	91730657
chr10	91769823	91770201
chr10	92202528	92202996
chr10	93130251	93130948
chr10	94282181	94282822
chr10	95577360	95577912
chr10	97492514	97493372
chr10	100856527	100857239
chr10	102969490	102969850
chr10	109232879	109233607
chr10	109436600	109437066
chr10	113295979	113296381
chr10	113916953	113917569
chr10	114487095	114487647
chr10	114502194	114502610
chr10	115194688	115195106
chr10	118615478	118616049
chr10	120686110	120686799
chr10	123896911	123897504
chr10	124385164	124386336
chr10	128868692	128869312
chr10	129900199	129900667
chr11	4294575	4295310
chr11	4709731	4710329
chr11	5403443	5404271
chr11	6778721	6779260
chr11	6860090	6860888
chr11	7466509	7467021
chr11	9213739	9214434
chr11	11062997	11063519
chr11	11487413	11487856
chr11	11823134	11823600
chr11	13337266	13337985
chr11	21303969	21304454
chr11	22249233	22249819
chr11	22798419	22799028
chr11	30447960	30448393
chr11	36320775	36321486
chr11	36331932	36332302
chr11	37561311	37561997
chr11	39012753	39013149
chr11	40367725	40368295
chr11	40624415	40624861
chr11	43264915	43265349
chr11	45275945	45276330
chr11	48599662	48600899
chr11	55959968	55960386
chr11	56008245	56008821
chr11	56984524	56985033
chr11	65424162	65424414
chr11	66263506	66264026
chr11	71522063	71522669
chr11	71666174	71666966
chr11	78592563	78593132
chr11	87467077	87467523
chr11	87840558	87841235
chr11	90494555	90495583
chr11	92704092	92704581
chr11	103027442	103027843
chr11	108168605	108169171
chr11	112412530	112413026
chr11	112641409	112642081
chr12	4024500	4025279
chr12	5787224	5788208
chr12	7382254	7383060
chr12	7450434	7451080
chr12	7718617	7719101
chr12	10474077	10474627
chr12	11152762	11153685
chr12	16354711	16355222
chr12	25280383	25281066
chr12	25359145	25359732
chr12	25407909	25408475
chr12	26809694	26810457
chr12	28255525	28255989
chr12	31839606	31840317
chr12	32280518	32281307
chr12	35303579	35304465
chr12	39070538	39071127
chr12	41774682	41775119
chr12	44840039	44840402
chr12	44874754	44875690
chr12	46020707	46021455
chr12	46391068	46391890
chr12	49594332	49594912
chr12	49836484	49836846
chr12	50035895	50036639
chr12	50436641	50437093
chr12	54613525	54614006
chr12	56482066	56482365
chr12	56718652	56719017
chr12	59461245	59462132
chr12	63804238	63804604
chr12	64410956	64411427
chr12	65914359	65914989
chr12	68223315	68223900
chr12	72452728	72453044
chr12	72710020	72710617
chr12	74976007	74976846
chr12	78060043	78060583
chr12	81698888	81699515
chr12	87429857	87430489
chr12	94047914	94048358
chr12	94806762	94807233
chr12	96558878	96559643
chr12	97624930	97625542
chr12	97735700	97736010
chr12	101365665	101366087
chr12	109833015	109833507
chr12	112883939	112884819
chr12	119305014	119305581
chr12	119430237	119430704
chr13	6445389	6445830
chr13	10988934	10989649
chr13	11536935	11537378
chr13	16712825	16713494
chr13	20117054	20117861
chr13	22514524	22515074
chr13	22618380	22619015
chr13	22632181	22632941
chr13	25290398	25290773
chr13	25458391	25458851
chr13	25506732	25507795
chr13	25665843	25666595
chr13	27196014	27196770
chr13	28629062	28629887
chr13	30230579	30231136
chr13	31026279	31026673
chr13	32549156	32549686
chr13	36827750	36828075
chr13	39127966	39128589
chr13	43343942	43344693
chr13	43930216	43930932
chr13	45301150	45301957
chr13	53822409	53823027
chr13	53880631	53881016
chr13	57593938	57594420
chr13	67865011	67865506
chr13	68086476	68087250
chr13	68137968	68138352
chr13	69972225	69972661
chr13	69976324	69976681
chr13	70036539	70037178
chr13	70081214	70081888
chr13	72531478	72531851
chr13	78730426	78731137
chr13	82613909	82614608
chr13	85083188	85084003
chr13	89306115	89306643
chr13	89669235	89670113
chr13	91591660	91592637
chr13	97651339	97652431
chr13	101190049	101191046
chr13	102809083	102809611
chr13	103460230	103460832
chr13	105802581	105803301
chr13	106507447	106507920
chr13	111926786	111927455
chr13	116087203	116088047
chr13	118002570	118003100
chr13	118168020	118168594
chr13	118649486	118649830
chr14	9438882	9439343
chr14	11501752	11502388
chr14	11977136	11977941
chr14	23194894	23195440
chr14	24033277	24033559
chr14	29219886	29220371
chr14	36737886	36738223
chr14	46077570	46078218
chr14	47839523	47840063
chr14	51645194	51645641
chr14	52391251	52391885
chr14	56008144	56008536
chr14	58780440	58780801
chr14	60902226	60902524
chr14	63555890	63556788
chr14	64107279	64107673
chr14	66730913	66731695
chr14	68509303	68510013
chr14	73821608	73821979
chr14	75020814	75021396
chr14	79640808	79641304
chr14	79879556	79880318
chr14	83131513	83132033
chr14	85508064	85508698
chr14	86442167	86443256
chr14	87619547	87620087
chr14	88741721	88742235
chr14	92879865	92880703
chr14	93794539	93795532
chr14	93822395	93822848
chr14	104533446	104534060
chr14	106496761	106497201
chr14	107202883	107203234
chr14	107258326	107259049
chr14	108307611	108308347
chr14	108324352	108324865
chr14	110671413	110672144
chr14	110804262	110804991
chr14	111295136	111296000
chr14	111337788	111338354
chr14	112008688	112009318
chr14	113322678	113323139
chr14	113776754	113777580
chr14	115609022	115609489
chr14	117485364	117485684
chr14	117695777	117696440
chr14	118042109	118042559
chr15	4815238	4816164
chr15	8581593	8582249
chr15	9358114	9358944
chr15	13296967	13297519
chr15	13989732	13990257
chr15	15946776	15947297
chr15	20090059	20090684
chr15	21222866	21223230
chr15	22519572	22520169
chr15	24433696	24434068
chr15	26269830	26270595
chr15	26765254	26765712
chr15	28351858	28352447
chr15	28457999	28458331
chr15	29455902	29456359
chr15	34930026	34930925
chr15	35695406	35695916
chr15	37597904	37598287
chr15	38197327	38197809
chr15	38669420	38670160
chr15	39981366	39981977
chr15	40121231	40121969
chr15	41367742	41368699
chr15	52648210	52648691
chr15	54542684	54543148
chr15	55492900	55493812
chr15	57302724	57303173
chr15	57659298	57660452
chr15	58553864	58554462
chr15	60602231	60602640
chr15	60809495	60810208
chr15	62440311	62440607
chr15	63415002	63415669
chr15	64552823	64553195
chr15	64599742	64600327
chr15	68110710	68111563
chr15	68417953	68418541
chr15	70201287	70202281
chr15	70674904	70675416
chr15	71852444	71853000
chr15	73857406	73858367
chr15	85075294	85075569
chr15	86507667	86508135
chr15	89739453	89739904
chr15	93981339	93982300
chr16	8362922	8363452
chr16	8821573	8821912
chr16	13516505	13517009
chr16	24930234	24930680
chr16	25040019	25040563
chr16	25239227	25240197
chr16	26503579	26503882
chr16	27262656	27263155
chr16	29855207	29855845
chr16	32323669	32324290
chr16	39807333	39807732
chr16	39811892	39812261
chr16	39862634	39863736
chr16	41034631	41035347
chr16	41187925	41188211
chr16	41707717	41708258
chr16	41771732	41772521
chr16	46054229	46054724
chr16	48570183	48570859
chr16	48788510	48789272
chr16	49621871	49622369
chr16	50884419	50885214
chr16	51517243	51517657
chr16	53439692	53440472
chr16	54649033	54649543
chr16	55367265	55367810
chr16	55746262	55746851
chr16	57546274	57546751
chr16	58415870	58416645
chr16	62470253	62470712
chr16	62690629	62691080
chr16	68640032	68640623
chr16	70244223	70244797
chr16	72699199	72700050
chr16	72822639	72823033
chr16	78605994	78606425
chr16	79478477	79479088
chr16	82269832	82270349
chr16	83144161	83144817
chr16	85618422	85618928
chr16	86739070	86739502
chr16	88941315	88941782
chr16	91411019	91411715
chr16	93515616	93516557
chr16	97391770	97392378
chr17	4095863	4096826
chr17	9570555	9570967
chr17	9634723	9635188
chr17	29937434	29938004
chr17	32926099	32926688
chr17	33450273	33450642
chr17	34244555	34245367
chr17	42519247	42519834
chr17	48847390	48848278
chr17	49672159	49672562
chr17	49807469	49807941
chr17	52756111	52757162
chr17	52831908	52832611
chr17	57628688	57629195
chr17	59258459	59259115
chr17	72140351	72140813
chr17	75842318	75842777
chr17	78166759	78167168
chr17	78909692	78910342
chr17	79478980	79479633
chr17	79509142	79510354
chr17	82473903	82474537
chr17	82549239	82549622
chr17	82556455	82557057
chr17	82559176	82559543
chr17	82817375	82818653
chr17	82836256	82836844
chr17	82863737	82864314
chr17	84374328	84375266
chr17	84436314	84437067
chr17	86995358	86995681
chr17	89062526	89063241
chr17	89094535	89094882
chr17	89974306	89975021
chr18	3469589	3469994
chr18	6729146	6729694
chr18	8928302	8929071
chr18	12515153	12515718
chr18	14636253	14636975
chr18	15684877	15685523
chr18	17174095	17174904
chr18	19651989	19652295
chr18	20434334	20435217
chr18	23328893	23329583
chr18	26102811	26103548
chr18	27897411	27897971
chr18	29524633	29525220
chr18	30415880	30416516
chr18	30611196	30612514
chr18	37500919	37501509
chr18	39832784	39833402
chr18	41533881	41534597
chr18	45083913	45084413
chr18	47400827	47401523
chr18	47812781	47813181
chr18	47926677	47927122
chr18	54093528	54094471
chr18	55070030	55070641
chr18	55109518	55110434
chr18	56046415	56046723
chr18	59827030	59827592
chr18	64423183	64424024
chr18	68043093	68043904
chr18	68654484	68654965
chr18	68929224	68929994
chr18	69142417	69142793
chr18	69865403	69866396
chr18	69880119	69880665
chr18	69893302	69893807
chr18	72647540	72648360
chr18	72733547	72734050
chr18	73230219	73230746
chr18	80778940	80779232
chr18	85416488	85416905
chr18	87911841	87912205
chr19	14119610	14120121
chr19	20386442	20387196
chr19	21046667	21047036
chr19	22611469	22612099
chr19	22709213	22709666
chr19	28136917	28137527
chr19	28623116	28623681
chr19	29531416	29531739
chr19	29840826	29841222
chr19	31154699	31155393
chr19	32984298	32984891
chr19	34153755	34154347
chr19	43423240	43423771
chr19	49087158	49087699
chr19	49613641	49614081
chr19	49853456	49854660
chr19	50115979	50116554
chr19	53814804	53815169
chr19	57987540	57988181
chr2	3626309	3626984
chr2	3735468	3735810
chr2	8067936	8068657
chr2	8343038	8343355
chr2	9574178	9574850
chr2	9782848	9783365
chr2	10241806	10242276
chr2	11181875	11182363
chr2	14000764	14001200
chr2	15461142	15461845
chr2	15477865	15478412
chr2	20564015	20564530
chr2	32035719	32036327
chr2	38039278	38039676
chr2	44051524	44052329
chr2	44461471	44462497
chr2	44639342	44639899
chr2	46326255	46326970
chr2	48431048	48431506
chr2	49379227	49379984
chr2	54132578	54133388
chr2	54526958	54527529
chr2	56661475	56661959
chr2	56953506	56953855
chr2	57060882	57061461
chr2	57798838	57799215
chr2	58585287	58585903
chr2	60791379	60791797
chr2	60831299	60831790
chr2	60949762	60950405
chr2	62768954	62769448
chr2	63556856	63557441
chr2	68079586	68080184
chr2	68104689	68105170
chr2	74463421	74463900
chr2	75349698	75350103
chr2	77939094	77939866
chr2	79351719	79352499
chr2	80165280	80165676
chr2	80624217	80625038
chr2	86352030	86352864
chr2	92820998	92821527
chr2	94945742	94946294
chr2	95128523	95129166
chr2	103682305	103683466
chr2	104883519	104883906
chr2	107503843	107504390
chr2	108307199	108308609
chr2	108848156	108848703
chr2	109682643	109682974
chr2	111871108	111871598
chr2	112904382	112904869
chr2	114735001	114735830
chr2	116477706	116478393
chr2	119690701	119691111
chr2	119747246	119748050
chr2	129308532	129309035
chr2	130789097	130790083
chr2	139044683	139045188
chr2	139338510	139338937
chr2	140503521	140504012
chr2	141712020	141712863
chr2	149392866	149393552
chr2	149755645	149755985
chr2	150172970	150173602
chr2	159809701	159810197
chr2	162312101	162312572
chr2	168343615	168344256
chr2	169016895	169017319
chr2	169847245	169847906
chr2	173297627	173297987
chr2	178454714	178455752
chr3	3379097	3379470
chr3	4757117	4757810
chr3	6887009	6887776
chr3	9707600	9707863
chr3	9806003	9806490
chr3	13192031	13192687
chr3	14768277	14768616
chr3	17603327	17603685
chr3	20144576	20145090
chr3	21374800	21375265
chr3	21943375	21943917
chr3	21989403	21990031
chr3	23452310	23452666
chr3	24122813	24123329
chr3	27130054	27131075
chr3	29214307	29214766
chr3	33749974	33750387
chr3	40196589	40197062
chr3	41351560	41352260
chr3	41857068	41857806
chr3	41983213	41983916
chr3	46428642	46429091
chr3	48588560	48588972
chr3	48972816	48973474
chr3	49423937	49424459
chr3	50926768	50927400
chr3	51027662	51028118
chr3	53869804	53870386
chr3	54027949	54028299
chr3	58317532	58318379
chr3	62145128	62145501
chr3	70457404	70458165
chr3	75385458	75385907
chr3	76073198	76073686
chr3	77786516	77787450
chr3	83625285	83625694
chr3	96208402	96208929
chr3	97037049	97037732
chr3	97475799	97476682
chr3	97547338	97547743
chr3	97957132	97957732
chr3	99318166	99318885
chr3	99447433	99448331
chr3	99968001	99969210
chr3	101854079	101854600
chr3	110010630	110011324
chr3	110434996	110435602
chr3	112288824	112289695
chr3	116197733	116198220
chr3	116222141	116222655
chr3	116406136	116406818
chr3	120073845	120074352
chr3	120083506	120083907
chr3	123417050	123417434
chr3	124878934	124879337
chr3	126187526	126188315
chr3	127954871	127955512
chr3	129065344	129065738
chr3	134333818	134334409
chr3	135091607	135092379
chr3	137279508	137279783
chr3	137289242	137290008
chr3	137382370	137382854
chr3	139229113	139229592
chr3	139886016	139886711
chr3	139994345	139994868
chr3	140003372	140004175
chr3	141398339	141398805
chr3	149615218	149615751
chr3	150581903	150582533
chr3	151334020	151334568
chr3	153692980	153693585
chr3	154782923	154783506
chr4	4690468	4691020
chr4	4865367	4866030
chr4	7054573	7055384
chr4	7894088	7894497
chr4	7922915	7923496
chr4	8098023	8098824
chr4	8430245	8431185
chr4	10329404	10329923
chr4	13452159	13452754
chr4	13624303	13624678
chr4	26104951	26105700
chr4	30103267	30103601
chr4	30676162	30676544
chr4	31381559	31381987
chr4	35068268	35068897
chr4	35375883	35376492
chr4	37975730	37976093
chr4	43074930	43075465
chr4	51519742	51520255
chr4	52824300	52825023
chr4	54430184	54430865
chr4	54781077	54781751
chr4	57214853	57215309
chr4	62116863	62117424
chr4	69346739	69347835
chr4	72328549	72329442
chr4	72481793	72482376
chr4	76021774	76022162
chr4	76705949	76706482
chr4	80680533	80681149
chr4	80886739	80887150
chr4	85889916	85890677
chr4	88118036	88118407
chr4	91299445	91300091
chr4	92072993	92073305
chr4	94416896	94417502
chr4	95752422	95753253
chr4	96687043	96687390
chr4	100108940	100109665
chr4	100632216	100632717
chr4	103441693	103442304
chr4	104509272	104509973
chr4	107414195	107414500
chr4	109931151	109931721
chr4	111635683	111636297
chr4	124615743	124616507
chr4	149312629	149313226
chr4	151498437	151498922
chr5	4234649	4235361
chr5	4264458	4264980
chr5	10188031	10188531
chr5	12241955	12242899
chr5	12610231	12610757
chr5	15748838	15749468
chr5	15875756	15876448
chr5	18164256	18164700
chr5	21677042	21678082
chr5	26175833	26176731
chr5	34945580	34946082
chr5	36561687	36562146
chr5	36993229	36993493
chr5	38929208	38929649
chr5	38938743	38939995
chr5	40827545	40828301
chr5	42509108	42509943
chr5	42636256	42637089
chr5	44569384	44569854
chr5	49033907	49034352
chr5	51359273	51359836
chr5	52450768	52451598
chr5	54295725	54296344
chr5	55812284	55812848
chr5	56243858	56244682
chr5	56563684	56564275
chr5	58005898	58006485
chr5	60074225	60074768
chr5	60599415	60600677
chr5	61461147	61461538
chr5	68156109	68156806
chr5	69127456	69128287
chr5	71915762	71916291
chr5	72324651	72325531
chr5	75199557	75200266
chr5	78568123	78568864
chr5	80244458	80244929
chr5	82288083	82289034
chr5	89518520	89519187
chr5	90960792	90961467
chr5	91341090	91341872
chr5	93236055	93236836
chr5	100200195	100200547
chr5	100956874	100957415
chr5	103940103	103940517
chr5	126180055	126180677
chr5	131015063	131015613
chr5	131585844	131586472
chr5	131680389	131681100
chr5	131873011	131873712
chr5	131963747	131964270
chr5	132500593	132500883
chr5	133098688	133099213
chr5	141168471	141169015
chr5	143877219	143877685
chr5	148688572	148689026
chr5	149748402	149748814
chr6	5186587	5187143
chr6	7799826	7800655
chr6	13149376	13149927
chr6	13356797	13357411
chr6	14718788	14719234
chr6	16719329	16719926
chr6	17204220	17204612
chr6	17873331	17873644
chr6	21861563	21861911
chr6	26319673	26320253
chr6	28369974	28370617
chr6	28655474	28656236
chr6	32259700	32260156
chr6	39655756	39656155
chr6	40104516	40105023
chr6	42152021	42152828
chr6	45111072	45111357
chr6	46631965	46632362
chr6	46860429	46861177
chr6	51043713	51044472
chr6	55605440	55606186
chr6	55850639	55851060
chr6	56069131	56069730
chr6	62077517	62078100
chr6	63888727	63889585
chr6	64274378	64275066
chr6	64398344	64399162
chr6	67441328	67441983
chr6	73576783	73577320
chr6	74085390	74085826
chr6	76390857	76391196
chr6	77173655	77174021
chr6	78846351	78847085
chr6	80988615	80989098
chr6	81171405	81171760
chr6	82595568	82596134
chr6	84797164	84797485
chr6	92919419	92920131
chr6	96484857	96485663
chr6	100373767	100374154
chr6	103200970	103201423
chr6	105647971	105648606
chr6	106343979	106344804
chr6	107934496	107934851
chr6	109002100	109002740
chr6	111976108	111976803
chr6	114336763	114337249
chr6	115435799	115436272
chr6	125902398	125902910
chr6	129145952	129146492
chr6	132440130	132440554
chr6	138872811	138874249
chr6	139772502	139773219
chr6	139983726	139984637
chr6	140148229	140148957
chr6	142647549	142648134
chr6	143352810	143353465
chr6	144376673	144376989
chr6	144755795	144756300
chr6	145962228	145962795
chr7	13263984	13264765
chr7	24774013	24774811
chr7	29648813	29649533
chr7	34764556	34765446
chr7	36840677	36841283
chr7	40321289	40321775
chr7	48113209	48113550
chr7	48119714	48120184
chr7	51089192	51089793
chr7	52145429	52146266
chr7	52339466	52339920
chr7	55381977	55382392
chr7	62979718	62980483
chr7	65865894	65866259
chr7	67354524	67354839
chr7	69994943	69995636
chr7	74241127	74241828
chr7	76296251	76296744
chr7	76593768	76594346
chr7	85612259	85613034
chr7	89026301	89026664
chr7	93060613	93061228
chr7	95562952	95563411
chr7	100734381	100734734
chr7	104936056	104936386
chr7	105213261	105213942
chr7	109190883	109192279
chr7	109763949	109764874
chr7	111925416	111926133
chr7	119194117	119194519
chr7	120704127	120704619
chr7	121881544	121882093
chr7	122253100	122253549
chr7	125112812	125113538
chr7	129554520	129555241
chr7	132005663	132006830
chr7	134994366	134995117
chr7	135869878	135870393
chr7	136050121	136050693
chr7	137977612	137978584
chr7	138413662	138414288
chr7	139196345	139197345
chr7	141908793	141909538
chr8	4489828	4490244
chr8	7782356	7782981
chr8	7985703	7986280
chr8	8451411	8451853
chr8	12135571	12136539
chr8	15797102	15797732
chr8	15947491	15948383
chr8	18060630	18061383
chr8	18446912	18447866
chr8	18460231	18460679
chr8	26716561	26717382
chr8	26743585	26743992
chr8	27112872	27113378
chr8	28699104	28699389
chr8	31604502	31605080
chr8	32233182	32233778
chr8	35780897	35781495
chr8	36517042	36517640
chr8	41986227	41986702
chr8	44258427	44259155
chr8	46480541	46481204
chr8	47369656	47370082
chr8	48723430	48724089
chr8	49108063	49109099
chr8	53751646	53752188
chr8	58092494	58093127
chr8	58338344	58338940
chr8	66804550	66805048
chr8	67508067	67508770
chr8	73222566	73222985
chr8	73655905	73656451
chr8	74621219	74621557
chr8	74626973	74627642
chr8	74688763	74689452
chr8	76137043	76137816
chr8	76198295	76199027
chr8	76606816	76607304
chr8	76966356	76966926
chr8	80919251	80919733
chr8	82179482	82180015
chr8	86960904	86961848
chr8	87407427	87408151
chr8	90398377	90398929
chr8	90689640	90689956
chr8	91295864	91296207
chr8	92161054	92161808
chr8	95980377	95980942
chr8	96047517	96048260
chr8	96192362	96193070
chr8	96753669	96754659
chr8	97308450	97309067
chr8	97337044	97338075
chr8	97664854	97665403
chr8	99957599	99958001
chr8	101097757	101098369
chr8	107369646	107370279
chr8	107448424	107448907
chr8	109501433	109501736
chr8	114743480	114744176
chr8	116609226	116609757
chr8	122458512	122458909
chr8	124270183	124270836
chr9	5298403	5299127
chr9	6579335	6580030
chr9	12164296	12164755
chr9	13256304	13256879
chr9	15650703	15651172
chr9	15976742	15977185
chr9	16667073	16667839
chr9	16842036	16842363
chr9	16871724	16872359
chr9	17066861	17067485
chr9	17694640	17695053
chr9	20510361	20510965
chr9	22906634	22907161
chr9	23122851	23123378
chr9	26104041	26104602
chr9	26525173	26526111
chr9	26921609	26922461
chr9	28533490	28533871
chr9	33904006	33904705
chr9	35491343	35491838
chr9	35630846	35631418
chr9	38189775	38190525
chr9	47892283	47892936
chr9	51653672	51654311
chr9	55013872	55014444
chr9	56030305	56030666
chr9	65083475	65083917
chr9	68999080	68999577
chr9	69592628	69593424
chr9	70232198	70233035
chr9	70431372	70431963
chr9	71355677	71356272
chr9	73968475	73969301
chr9	74003875	74004343
chr9	79990293	79991035
chr9	81249737	81250340
chr9	81825606	81826047
chr9	81835052	81835898
chr9	81992793	81993566
chr9	82706337	82706799
chr9	86660133	86660958
chr9	88136122	88136607
chr9	89463810	89464259
chr9	92390043	92390759
chr9	92412159	92412552
chr9	92444932	92445350
chr9	96048369	96048686
chr9	96339872	96340530
chr9	99070379	99070987
chr9	99807552	99808156
chr9	101704842	101705272
chr9	102326334	102326789
chr9	105049843	105050243
chr9	106119861	106120243
chr9	111334635	111335344
chr9	112888281	112888906
chr9	116259823	116260293
chr9	116403647	116404189
chr9	116489051	116489945
chr9	116857375	116857747
chr9	121560660	121561087
chr9	123782701	123783134
chrX	50288916	50289563
chrX	58256038	58256657
chrX	60989174	60989699
chrX	66513613	66514103
chrX	128352060	128352673
chrX	145342213	145342878

## Sheet: 4
chr1	12191024	12191325
chr1	14011597	14012037
chr1	15603298	15603604
chr1	20678199	20678521
chr1	38816530	38816861
chr1	40874397	40874924
chr1	41166503	41166962
chr1	51649985	51650853
chr1	60851176	60851664
chr1	66977562	66978210
chr1	68114587	68114944
chr1	74797573	74798100
chr1	78761041	78761762
chr1	79797204	79797725
chr1	80654343	80654686
chr1	80929113	80930095
chr1	83276915	83277689
chr1	83631814	83632436
chr1	85703473	85704365
chr1	88500643	88501338
chr1	88521244	88521873
chr1	88594623	88595050
chr1	90009415	90009746
chr1	90335136	90335621
chr1	90975035	90975551
chr1	91037787	91038495
chr1	92680701	92681871
chr1	92772453	92772821
chr1	96519048	96519406
chr1	98180474	98180925
chr1	111106048	111106456
chr1	119202287	119203029
chr1	119878816	119879916
chr1	124526233	124526733
chr1	125969894	125970229
chr1	136103386	136103813
chr1	140385402	140385728
chr1	141154751	141155053
chr1	143710363	143710851
chr1	144090352	144091052
chr1	147093491	147093836
chr1	151293938	151294193
chr1	152468408	152469025
chr1	153749198	153749881
chr1	154062090	154063430
chr1	155757997	155758415
chr1	156183344	156184105
chr1	164261699	164262342
chr1	165836723	165837082
chr1	165837476	165838263
chr1	169187775	169188250
chr1	172585964	172586614
chr1	176248177	176248937
chr1	176594248	176594839
chr1	177116399	177116883
chr1	178627121	178627480
chr1	182591699	182592040
chr1	182823984	182824552
chr1	183447793	183448460
chr1	184004375	184004740
chr1	187862585	187862995
chr1	190570763	190571519
chr1	190654259	190654781
chr1	190661215	190661794
chr1	190678257	190678528
chr1	190727929	190728864
chr1	190729833	190730184
chr1	191242203	191242864
chr1	192457798	192458155
chr1	194607486	194608304
chr10	4670915	4671444
chr10	5707797	5708623
chr10	5735235	5735776
chr10	8038378	8039065
chr10	9503790	9504235
chr10	11946616	11946943
chr10	13304675	13305510
chr10	15392277	15392807
chr10	17562824	17563597
chr10	17599454	17599937
chr10	19396697	19397337
chr10	20854849	20855589
chr10	21795947	21796240
chr10	21923634	21924698
chr10	25023192	25024539
chr10	34912210	34912759
chr10	37151779	37152348
chr10	39646411	39647234
chr10	40632020	40632508
chr10	42557782	42558361
chr10	42583347	42584656
chr10	43634632	43635093
chr10	50412493	50412882
chr10	56696814	56697279
chr10	59056630	59056979
chr10	60262396	60262860
chr10	60913551	60914131
chr10	64041325	64041754
chr10	66270944	66271614
chr10	66643029	66643352
chr10	77008218	77009169
chr10	78456718	78457262
chr10	80084646	80085555
chr10	80323529	80324126
chr10	84325638	84326185
chr10	85482153	85482644
chr10	85539609	85540092
chr10	87748487	87748992
chr10	87817033	87817509
chr10	88615094	88615592
chr10	90456322	90457136
chr10	90563187	90563981
chr10	95015760	95016145
chr10	95322248	95322652
chr10	96980782	96981200
chr10	99419504	99420061
chr10	109358662	109359487
chr10	111354673	111355232
chr10	111936962	111937305
chr10	112524817	112525393
chr10	112571882	112573226
chr10	112896755	112897087
chr10	118755240	118755888
chr10	119861091	119861471
chr10	121860269	121860716
chr10	122711346	122711976
chr10	122884023	122884863
chr10	123307414	123307835
chr10	123548225	123548959
chr10	127721673	127722509
chr11	12988093	12988434
chr11	12996121	12996856
chr11	13202335	13202921
chr11	16134431	16134802
chr11	16798311	16799017
chr11	16800543	16800964
chr11	24485096	24485973
chr11	31846892	31847922
chr11	33786640	33787126
chr11	33800771	33801058
chr11	33927518	33928054
chr11	40835227	40836177
chr11	41532356	41533145
chr11	43236115	43236834
chr11	43344797	43345248
chr11	43807752	43808349
chr11	44172526	44172837
chr11	44177530	44177962
chr11	46055989	46057496
chr11	46065742	46066252
chr11	49738897	49739247
chr11	51943243	51943872
chr11	53252635	53252915
chr11	57112576	57113129
chr11	57773700	57774457
chr11	64715419	64715977
chr11	66694919	66695525
chr11	67010357	67010962
chr11	67367034	67367477
chr11	67433639	67434244
chr11	72080628	72081115
chr11	77893927	77894823
chr11	78424315	78424915
chr11	81141763	81142397
chr11	81982197	81982611
chr11	88014909	88015719
chr11	88595780	88596192
chr11	96996951	96997937
chr11	101479283	101479904
chr11	110703601	110704144
chr11	113477611	113478100
chr11	114239480	114239993
chr11	116660333	116660533
chr11	117479030	117479576
chr11	119126459	119127606
chr11	120386658	120387118
chr12	3518643	3519441
chr12	3683034	3683658
chr12	4675982	4677232
chr12	8472780	8473289
chr12	11067080	11067732
chr12	11365181	11365670
chr12	11906635	11907110
chr12	12225529	12226341
chr12	13983766	13984676
chr12	14835723	14836012
chr12	16347271	16347603
chr12	17148771	17149628
chr12	26635460	26635787
chr12	26774148	26774726
chr12	28948823	28949906
chr12	28950074	28950477
chr12	29049291	29049655
chr12	29526196	29526850
chr12	31191585	31191994
chr12	32267649	32268083
chr12	32567785	32568307
chr12	32724457	32724895
chr12	35578878	35579361
chr12	38303980	38304478
chr12	50808806	50809196
chr12	51001961	51002762
chr12	52361102	52361705
chr12	52389497	52390956
chr12	53337520	53338597
chr12	53629765	53630286
chr12	53971068	53971995
chr12	54390180	54390613
chr12	54475882	54476606
chr12	55916298	55916685
chr12	55983567	55984247
chr12	64788848	64789268
chr12	71454464	71454770
chr12	78931684	78932131
chr12	79648162	79648713
chr12	86091727	86092044
chr12	89188103	89188493
chr12	90132129	90133125
chr12	91766398	91767114
chr12	92041261	92041934
chr12	93124898	93125386
chr12	94106060	94106404
chr12	96236200	96236615
chr12	99026470	99026977
chr12	104032173	104032679
chr12	104060011	104060678
chr12	107085360	107085926
chr12	109085447	109086180
chr12	111134868	111135994
chr12	118720099	118720870
chr12	118846911	118847148
chr12	119259892	119260555
chr13	5737286	5737744
chr13	6836608	6837252
chr13	7206306	7207328
chr13	7589697	7590249
chr13	7882541	7883257
chr13	8087441	8087910
chr13	8192305	8192661
chr13	8207518	8207851
chr13	10942307	10942738
chr13	11147224	11147989
chr13	11365353	11365816
chr13	18856111	18856727
chr13	24648877	24649518
chr13	26154819	26155712
chr13	29349565	29350372
chr13	30253653	30254363
chr13	30525024	30525388
chr13	34088683	34089729
chr13	38878873	38879702
chr13	43793531	43793833
chr13	44247836	44248197
chr13	44382046	44382396
chr13	44582225	44582928
chr13	44829095	44829510
chr13	47310527	47311293
chr13	49436169	49436734
chr13	53142139	53142826
chr13	54143611	54144332
chr13	54308930	54309915
chr13	54390052	54390659
chr13	56004058	56004673
chr13	56337050	56337506
chr13	56345185	56345524
chr13	56384668	56384959
chr13	59065880	59066445
chr13	59431333	59431964
chr13	69229896	69230229
chr13	69250919	69251537
chr13	69260644	69261071
chr13	69823979	69824574
chr13	70738246	70738571
chr13	84905574	84906517
chr13	88722750	88723460
chr13	90896114	90896977
chr13	91491136	91491521
chr13	94316752	94317540
chr13	97694586	97694933
chr13	99033904	99034252
chr13	99737178	99737776
chr13	100874804	100875039
chr13	102217625	102218202
chr13	102693461	102693966
chr13	103742724	103743191
chr13	107065164	107065998
chr13	107314626	107315272
chr13	107484095	107484857
chr13	111235579	111236416
chr13	112288428	112289062
chr14	9766991	9767675
chr14	13340961	13341198
chr14	16200555	16201716
chr14	16846973	16848716
chr14	17641941	17642487
chr14	20057696	20058501
chr14	21944971	21945504
chr14	24535033	24535503
chr14	28381873	28382317
chr14	28475098	28475960
chr14	28948362	28949224
chr14	33123763	33124491
chr14	33633003	33633489
chr14	47096483	47096912
chr14	49241625	49241986
chr14	58083501	58084161
chr14	65406845	65407107
chr14	65534290	65535107
chr14	72342087	72342394
chr14	72963459	72964040
chr14	75431355	75431886
chr14	75473077	75474082
chr14	75482525	75483337
chr14	75516860	75517494
chr14	75527313	75528291
chr14	79655415	79655672
chr14	79673249	79673842
chr14	79769890	79770207
chr14	79967581	79967966
chr14	86350248	86351119
chr14	86509809	86510490
chr14	98650647	98650853
chr14	101229254	101229671
chr14	101646085	101646586
chr14	106052988	106053416
chr14	109180233	109180849
chr14	117961263	117961832
chr15	12865539	12865875
chr15	27374818	27375207
chr15	28517181	28517622
chr15	39828963	39829239
chr15	41232973	41233325
chr15	42325349	42325858
chr15	47892813	47893251
chr15	47991085	47991664
chr15	48569770	48570487
chr15	55356228	55356525
chr15	56027512	56028063
chr15	57922644	57923359
chr15	59197698	59198442
chr15	67245094	67246302
chr15	67979300	67980084
chr15	70713572	70714266
chr15	75731799	75732362
chr15	78988411	78989213
chr15	81290809	81291632
chr15	83471749	83472055
chr15	84251259	84251782
chr15	84812841	84813587
chr15	88036687	88037063
chr15	90174854	90175242
chr15	90262363	90262889
chr15	91689045	91689665
chr15	99715012	99716218
chr16	5661887	5662459
chr16	7839232	7839668
chr16	8918728	8919218
chr16	9339625	9339910
chr16	9543223	9543861
chr16	12154460	12155173
chr16	19786493	19786810
chr16	21339394	21340625
chr16	21646133	21646512
chr16	21654585	21654937
chr16	24143060	24143432
chr16	26706094	26706437
chr16	27155776	27156394
chr16	27831560	27831861
chr16	27855366	27855773
chr16	31046349	31047041
chr16	37945074	37945939
chr16	38817170	38817761
chr16	42060104	42060474
chr16	46290336	46291961
chr16	54928306	54928987
chr16	64676881	64677858
chr16	70334574	70335125
chr16	71997950	71998359
chr16	72030715	72031176
chr16	72071991	72072647
chr16	72221833	72222741
chr16	72800095	72800829
chr16	73367392	73368407
chr16	73947627	73948719
chr16	74151776	74152526
chr16	77291674	77293041
chr16	77556594	77557011
chr16	85096780	85097082
chr16	87973895	87974135
chr16	87984324	87984931
chr16	88244736	88245153
chr16	90830030	90831444
chr16	92274525	92275505
chr16	94827145	94827789
chr16	96725543	96725908
chr17	5212327	5212701
chr17	8647307	8648063
chr17	12187548	12188300
chr17	12327790	12328533
chr17	13656794	13657341
chr17	14672375	14673045
chr17	27154360	27154911
chr17	31541112	31542249
chr17	31790606	31791321
chr17	40992090	40992693
chr17	43934148	43934629
chr17	44577969	44578360
chr17	49044080	49044651
chr17	49243422	49244081
chr17	54202016	54202426
chr17	56373664	56374160
chr17	63657692	63658204
chr17	64183141	64183864
chr17	68451197	68451511
chr17	69672383	69673156
chr17	73239524	73239984
chr17	73700169	73700420
chr17	73734159	73734688
chr17	74213010	74213804
chr17	75857099	75857474
chr17	79036518	79036962
chr17	79052088	79053380
chr17	79396457	79397116
chr17	90681050	90681511
chr18	4266195	4266828
chr18	5207737	5208482
chr18	7343591	7344024
chr18	10941898	10942461
chr18	12350081	12350590
chr18	12351104	12351479
chr18	12618425	12618904
chr18	14202093	14203453
chr18	16390154	16390507
chr18	20666119	20666744
chr18	21475269	21475595
chr18	25597332	25597777
chr18	25770975	25771401
chr18	27617360	27617761
chr18	30264548	30265113
chr18	30766704	30767060
chr18	32928393	32928921
chr18	33939347	33939799
chr18	34102937	34103590
chr18	35397753	35398112
chr18	38017304	38017772
chr18	38918444	38919065
chr18	40083132	40083925
chr18	41352495	41352710
chr18	41370015	41370380
chr18	41441974	41442643
chr18	41779779	41780348
chr18	41889105	41889516
chr18	45896664	45897691
chr18	45915270	45915895
chr18	45961228	45961934
chr18	46112767	46113709
chr18	48074334	48075300
chr18	48809441	48810084
chr18	49440968	49441676
chr18	52848219	52848524
chr18	52887316	52888068
chr18	54580728	54581305
chr18	54720064	54720779
chr18	54885538	54886367
chr18	55040329	55041722
chr18	55067619	55068526
chr18	55122128	55123276
chr18	55133756	55134677
chr18	55474569	55475224
chr18	56763398	56764299
chr18	56869295	56870301
chr18	65639934	65640907
chr18	66160325	66161196
chr18	69500377	69500786
chr18	72691195	72691718
chr18	72734779	72735184
chr18	75140925	75141386
chr18	75654893	75655348
chr18	77181298	77181979
chr18	80100029	80100388
chr18	83962429	83962845
chr18	85241544	85241995
chr18	87921974	87922709
chr19	7068147	7068745
chr19	9026775	9027174
chr19	15614995	15615361
chr19	21723648	21724554
chr19	21882448	21882882
chr19	22222330	22223038
chr19	22375337	22375754
chr19	32874243	32874910
chr19	33326624	33327302
chr19	35282955	35283480
chr19	37909928	37910406
chr19	48282080	48282653
chr19	48682771	48683420
chr19	49747831	49748332
chr19	50214552	50215380
chr19	50394253	50394852
chr19	51147321	51147826
chr19	52177012	52177920
chr19	53800597	53800988
chr19	54827497	54828128
chr19	54855244	54855778
chr19	55970110	55970429
chr19	56485846	56486669
chr19	56645694	56646260
chr19	57223839	57224225
chr19	59043638	59044634
chr2	5730333	5731394
chr2	13129320	13129953
chr2	13669659	13670046
chr2	14860553	14860892
chr2	22029202	22029916
chr2	22622148	22622808
chr2	26573540	26573879
chr2	27334804	27335542
chr2	27635400	27636023
chr2	27644629	27645362
chr2	30737591	30738335
chr2	34256254	34256590
chr2	35677857	35678285
chr2	47334482	47335117
chr2	50739635	50740014
chr2	55571426	55571842
chr2	59463420	59464104
chr2	68251238	68251558
chr2	69011303	69012049
chr2	70203066	70203412
chr2	70562055	70562418
chr2	71517221	71517955
chr2	71529706	71530037
chr2	71537982	71538542
chr2	71546391	71547115
chr2	74119855	74120466
chr2	74426668	74427400
chr2	76087065	76087652
chr2	76262687	76263371
chr2	76947385	76948161
chr2	80850985	80851699
chr2	82847072	82847880
chr2	83126195	83126783
chr2	83152198	83152823
chr2	83289435	83289955
chr2	93091762	93092181
chr2	98666382	98667524
chr2	99856540	99856900
chr2	101649022	101649609
chr2	102009882	102010367
chr2	104251343	104252319
chr2	107278955	107279539
chr2	115119874	115120599
chr2	118333225	118333826
chr2	123364195	123364789
chr2	124896005	124896356
chr2	125350066	125350946
chr2	132028962	132031235
chr2	135115087	135115304
chr2	138473470	138473834
chr2	144540656	144540856
chr2	144697929	144698504
chr2	146594310	146594724
chr2	147710906	147711277
chr2	152029190	152029872
chr2	152951442	152952358
chr2	154419922	154420406
chr2	155309140	155310015
chr2	157704937	157705960
chr2	157751193	157752497
chr2	158722962	158724064
chr2	159004084	159005057
chr2	159250207	159250681
chr2	163722558	163723198
chr2	165129187	165129590
chr2	166264334	166264710
chr2	166353780	166354130
chr2	168343615	168344256
chr2	168609711	168610379
chr2	171453482	171453808
chr2	172116635	172116899
chr2	174025482	174026057
chr2	174823447	174823866
chr2	178490585	178491272
chr2	179318126	179318627
chr2	179537289	179538162
chr2	181048447	181048835
chr3	5754636	5755396
chr3	9654467	9655203
chr3	28667424	28667961
chr3	29701271	29701744
chr3	31368141	31368458
chr3	32144541	32145125
chr3	33905232	33906081
chr3	34266805	34267054
chr3	34568309	34568590
chr3	34837871	34838525
chr3	36352108	36352669
chr3	36827015	36827692
chr3	38820429	38820830
chr3	41284783	41285321
chr3	47132325	47132993
chr3	50014528	50014959
chr3	50872622	50873063
chr3	51788540	51789982
chr3	51808234	51808792
chr3	52179523	52180255
chr3	53702767	53703199
chr3	53756171	53756979
chr3	53761692	53762165
chr3	54048580	54049007
chr3	56431572	56432112
chr3	56472760	56473091
chr3	56830662	56831183
chr3	56859834	56860358
chr3	56884944	56885495
chr3	56903413	56903944
chr3	57692617	57693377
chr3	57919574	57919935
chr3	64278068	64278678
chr3	67549302	67549669
chr3	69178396	69179242
chr3	69362261	69362896
chr3	69542926	69543562
chr3	76429061	76429578
chr3	78691445	78692048
chr3	78908529	78909156
chr3	101255978	101256421
chr3	104315970	104316676
chr3	112846314	112846622
chr3	115511227	115511854
chr3	117255293	117256577
chr3	120020236	120020833
chr3	122835439	122835966
chr3	127134833	127135260
chr3	154119285	154119524
chr3	154163918	154164156
chr4	8430245	8431185
chr4	9444420	9445065
chr4	12677957	12678418
chr4	16906915	16907222
chr4	18046684	18047626
chr4	30447857	30448320
chr4	31167341	31167896
chr4	32211086	32211370
chr4	33524521	33525302
chr4	33554741	33556427
chr4	33586382	33588076
chr4	33749384	33749824
chr4	33755604	33755865
chr4	33780569	33781198
chr4	34237669	34238270
chr4	38198694	38199791
chr4	41545998	41546627
chr4	45489372	45490166
chr4	47178339	47179059
chr4	49784772	49785609
chr4	53321199	53321748
chr4	53832532	53832832
chr4	55415815	55416402
chr4	63681561	63681975
chr4	69597203	69597698
chr4	75212830	75213433
chr4	75841594	75842226
chr4	75875752	75876049
chr4	80852947	80853381
chr4	81017920	81018305
chr4	87087141	87087656
chr4	87983890	87984199
chr4	90917251	90917818
chr4	95346852	95347559
chr4	96697928	96698563
chr4	98662489	98662885
chr4	105095509	105095846
chr4	106277093	106277374
chr4	110152227	110152982
chr4	118191066	118191863
chr4	119721362	119721881
chr4	120746827	120747991
chr4	125515649	125516090
chr4	127227405	127227878
chr4	127549047	127550037
chr4	127785715	127786023
chr4	130015947	130016260
chr4	131066314	131066686
chr4	135973593	135974157
chr4	138553168	138554130
chr4	138653184	138653596
chr4	139596401	139596602
chr4	141901938	141902443
chr4	142702551	142703140
chr4	151720628	151721420
chr4	151968830	151969324
chr4	152854987	152855228
chr4	153920849	153921150
chr5	4685844	4686047
chr5	17673974	17674364
chr5	24611850	24612654
chr5	32314735	32315365
chr5	34931792	34932309
chr5	34991854	34992089
chr5	35305210	35305993
chr5	36434573	36434982
chr5	41891174	41891561
chr5	42168981	42169449
chr5	42777287	42778064
chr5	42916371	42917294
chr5	43621876	43622478
chr5	45220469	45221132
chr5	49048067	49048394
chr5	52309769	52310378
chr5	55294829	55295255
chr5	56440603	56441049
chr5	60516491	60516818
chr5	64806208	64806630
chr5	68147036	68147505
chr5	75616720	75616945
chr5	75797234	75797807
chr5	76844608	76845256
chr5	86723168	86723747
chr5	91909329	91909621
chr5	92219397	92219987
chr5	102796454	102796927
chr5	110980843	110981291
chr5	110996913	110998522
chr5	111044542	111044844
chr5	111069767	111069969
chr5	111220646	111221397
chr5	111660582	111660985
chr5	111975732	111976153
chr5	112035612	112035884
chr5	112527131	112527368
chr5	112853070	112853907
chr5	113690345	113690688
chr5	113719442	113719977
chr5	115975697	115976198
chr5	120050771	120051329
chr5	120210773	120211126
chr5	124269480	124270368
chr5	125850286	125850709
chr5	125912354	125912845
chr5	130398880	130399514
chr5	133010497	133011577
chr5	133718336	133719440
chr5	133814608	133815003
chr5	133991235	133992170
chr5	135845712	135846324
chr5	139944726	139945208
chr5	140264278	140265061
chr5	141379923	141380288
chr5	141403812	141404180
chr5	141496485	141496785
chr5	148787402	148787819
chr5	148941615	148942386
chr6	6799175	6799511
chr6	6861805	6862514
chr6	6869376	6870313
chr6	6874248	6874565
chr6	16607326	16607837
chr6	22591490	22592449
chr6	22675320	22675728
chr6	24272550	24273429
chr6	28909863	28910433
chr6	30614425	30614827
chr6	32374027	32374598
chr6	33955515	33955786
chr6	34269630	34270007
chr6	36098118	36098879
chr6	38730423	38731031
chr6	39478500	39479266
chr6	43178730	43179238
chr6	43313204	43313596
chr6	45033906	45034470
chr6	50215326	50215845
chr6	53226401	53226841
chr6	53537534	53538022
chr6	53604987	53605726
chr6	56499741	56500106
chr6	56617073	56617606
chr6	56810971	56811288
chr6	61233625	61234104
chr6	80503261	80503647
chr6	80725048	80725809
chr6	80956688	80956964
chr6	88822060	88822468
chr6	91146680	91147699
chr6	94613679	94614093
chr6	99784404	99785745
chr6	100059696	100060412
chr6	103028039	103028690
chr6	106335096	106335702
chr6	106910389	106910691
chr6	112003834	112004409
chr6	113799602	113799846
chr6	114274096	114274529
chr6	114861243	114861953
chr6	115059313	115059616
chr6	115239401	115239860
chr6	116397868	116398671
chr6	118188849	118189149
chr6	118842083	118842363
chr6	118933062	118933583
chr6	124420101	124420806
chr6	127405527	127406332
chr6	127418015	127418505
chr6	127449617	127450079
chr6	127614108	127615106
chr6	135559440	135560317
chr6	135610651	135611289
chr6	137201012	137201309
chr6	139257465	139257809
chr6	140311964	140312226
chr6	140482141	140482544
chr6	140570072	140570606
chr6	141050335	141050683
chr7	24919685	24920133
chr7	35948486	35948926
chr7	36420756	36421245
chr7	36456211	36456557
chr7	37466690	37467250
chr7	37563239	37563864
chr7	37704503	37705065
chr7	40563668	40563926
chr7	48834356	48835072
chr7	49257344	49257641
chr7	50220417	50221307
chr7	50313927	50314640
chr7	51042088	51042707
chr7	53998345	53999152
chr7	55880852	55881789
chr7	63107264	63107828
chr7	63153564	63154141
chr7	63789699	63790390
chr7	63956859	63957724
chr7	66852267	66852775
chr7	67110596	67111202
chr7	67714063	67714683
chr7	68025431	68025782
chr7	69062243	69062949
chr7	70381785	70382389
chr7	70740777	70741374
chr7	71374063	71374559
chr7	72519402	72520028
chr7	76371326	76371743
chr7	80927975	80928214
chr7	81541080	81541544
chr7	81644851	81645089
chr7	84401998	84402663
chr7	91527885	91528348
chr7	91863032	91863675
chr7	91957454	91957886
chr7	96511946	96512534
chr7	96865242	96865914
chr7	111497434	111497743
chr7	111692811	111694823
chr7	111741717	111742126
chr7	112604236	112604871
chr7	114861084	114861651
chr7	116958117	116958699
chr7	118300609	118301247
chr7	120036500	120036980
chr7	121213909	121214802
chr7	121585897	121586264
chr7	125335692	125336184
chr7	128550661	128551697
chr7	129002595	129002997
chr7	129123019	129123501
chr7	129402977	129403478
chr7	129842429	129843057
chr7	130570696	130571058
chr7	130750790	130751307
chr7	130819347	130820257
chr7	130935661	130936510
chr7	133750648	133751231
chr7	134227922	134228351
chr7	134241451	134241986
chr7	134550405	134550969
chr7	135121687	135122126
chr7	135523265	135523966
chr7	137917397	137917926
chr7	139140026	139140765
chr8	3231367	3231730
chr8	6090168	6090537
chr8	7964294	7964935
chr8	12395011	12396164
chr8	23868526	23869134
chr8	25070568	25070961
chr8	26432662	26433183
chr8	30643418	30643758
chr8	30648472	30649010
chr8	33320475	33321067
chr8	34294697	34295298
chr8	35348616	35349275
chr8	43948982	43950177
chr8	45602240	45602611
chr8	53063112	53063492
chr8	53511578	53512441
chr8	56707145	56707571
chr8	57807169	57807712
chr8	57969901	57970541
chr8	57989690	57990406
chr8	58138214	58138492
chr8	58222155	58222583
chr8	58805301	58805713
chr8	66777260	66777913
chr8	67291819	67292089
chr8	73141935	73143350
chr8	74610637	74610952
chr8	75956284	75956653
chr8	76422818	76423421
chr8	77051293	77052344
chr8	80913015	80913713
chr8	82079455	82079946
chr8	88774841	88775460
chr8	88793742	88794598
chr8	89059138	89060037
chr8	89477052	89477506
chr8	92773039	92773388
chr8	94578020	94578691
chr8	104062184	104062500
chr8	105466747	105467479
chr8	108454557	108455689
chr8	112268476	112269570
chr8	114153743	114154167
chr8	114468868	114469432
chr8	115173622	115174499
chr8	115214993	115215539
chr8	115375159	115376150
chr8	115549095	115549324
chr8	115747574	115748112
chr8	118579014	118579588
chr8	120347544	120348289
chr8	120476995	120477429
chr8	120549905	120550400
chr8	122793398	122794307
chr8	125227097	125227914
chr8	125705686	125706077
chr9	6677545	6677914
chr9	8491850	8492364
chr9	9584830	9585119
chr9	11607242	11607961
chr9	15897801	15898561
chr9	21852406	21853311
chr9	22613405	22613881
chr9	22848937	22849562
chr9	22945587	22946123
chr9	23062578	23063134
chr9	26689944	26690648
chr9	28355207	28355499
chr9	28644018	28644960
chr9	30018005	30018537
chr9	30854590	30854972
chr9	34507170	34507633
chr9	40445084	40445431
chr9	41078165	41078827
chr9	42565837	42566583
chr9	44016402	44016754
chr9	45349206	45349642
chr9	46703939	46704180
chr9	48058609	48059464
chr9	48895827	48896455
chr9	48903922	48904157
chr9	50251093	50251442
chr9	53095485	53096126
chr9	53902812	53903718
chr9	57505929	57506387
chr9	60071838	60072141
chr9	60460360	60460898
chr9	62180746	62181266
chr9	62181301	62181914
chr9	62484068	62484713
chr9	62645603	62646896
chr9	66286054	66286310
chr9	66933886	66934695
chr9	68752004	68752402
chr9	72425398	72425904
chr9	85126679	85127490
chr9	86187500	86187838
chr9	86286911	86288308
chr9	87883199	87883588
chr9	90240799	90241111
chr9	90369443	90370252
chr9	101065324	101065975
chr9	105928628	105929031
chr9	108754572	108754992
chr9	109641753	109642055
chr9	110681778	110682376
chr9	112536908	112537385
chr9	121532725	121533173
chr9	121937118	121937518
chr9	122109859	122110527
chrX	10063693	10063905
chrX	59240922	59241842
chrX	67656544	67656886
chrX	77190998	77191463
chrX	93286312	93286809
chrX	93310497	93310901
chrX	102166762	102167510
chrX	153006604	153007945
chrX	156990028	156990648
chrX	163063921	163064294

## Sheet: 5
chr1	3094694	3095600
chr1	3406159	3406708
chr1	3742033	3742701
chr1	5232217	5232751
chr1	8644515	8645083
chr1	9024464	9024931
chr1	13466785	13467469
chr1	15307582	15308101
chr1	15607768	15608112
chr1	15967385	15967818
chr1	19470007	19470564
chr1	20010280	20011114
chr1	22533247	22534201
chr1	23277206	23277789
chr1	24349430	24350411
chr1	24471329	24471824
chr1	24565014	24565315
chr1	35239642	35240297
chr1	39312499	39313078
chr1	41872699	41873044
chr1	41981677	41982353
chr1	42261929	42262266
chr1	42485843	42486177
chr1	42488172	42488533
chr1	42504380	42505001
chr1	42606398	42606922
chr1	42815149	42815818
chr1	48109107	48109824
chr1	48523845	48524652
chr1	49889985	49890661
chr1	51797621	51798533
chr1	51808666	51809596
chr1	53224997	53225375
chr1	54896420	54896945
chr1	57600706	57601552
chr1	57783973	57784747
chr1	57883403	57883907
chr1	57934308	57935128
chr1	59270144	59270569
chr1	60074889	60075494
chr1	61715464	61715732
chr1	61882460	61882940
chr1	66378896	66379394
chr1	66691284	66691836
chr1	80520190	80520390
chr1	81945225	81945950
chr1	82320628	82321042
chr1	82965207	82966054
chr1	84086641	84087419
chr1	86126241	86126910
chr1	87181021	87181474
chr1	88094636	88095326
chr1	88521244	88521873
chr1	88592210	88592571
chr1	88785169	88785784
chr1	88909653	88910565
chr1	89045564	89046198
chr1	90120853	90121286
chr1	90208623	90209603
chr1	90373063	90373653
chr1	90680652	90681444
chr1	90980461	90981821
chr1	92202691	92203424
chr1	92538929	92539678
chr1	93405971	93406231
chr1	96600046	96600482
chr1	96773653	96774281
chr1	97851699	97852706
chr1	107815452	107815800
chr1	108343477	108344215
chr1	108873922	108874404
chr1	109912333	109912715
chr1	110474845	110475329
chr1	116155182	116156106
chr1	119308514	119309077
chr1	119681890	119682383
chr1	122161900	122162433
chr1	122541228	122541621
chr1	124429775	124430082
chr1	127432441	127433145
chr1	128404836	128405725
chr1	128532824	128533210
chr1	128567328	128567581
chr1	129357419	129357855
chr1	129849990	129850638
chr1	129951041	129951563
chr1	131334719	131335135
chr1	135462643	135463373
chr1	135637703	135638193
chr1	137686263	137686745
chr1	139210757	139211042
chr1	143994269	143994642
chr1	144090352	144091052
chr1	145064143	145064687
chr1	147411695	147412439
chr1	147521561	147522102
chr1	148579214	148579801
chr1	149956851	149957386
chr1	151862516	151862927
chr1	153568023	153568412
chr1	154175358	154175889
chr1	158860323	158860752
chr1	159409416	159409753
chr1	159413339	159414158
chr1	159551745	159552539
chr1	162773577	162774353
chr1	163725143	163725968
chr1	164663212	164663654
chr1	166256978	166257255
chr1	166286398	166286722
chr1	166342926	166343663
chr1	167066771	167067104
chr1	167589089	167589731
chr1	168914155	168914515
chr1	169187775	169188250
chr1	169440316	169440633
chr1	169602060	169602719
chr1	169840466	169841491
chr1	170367089	170367804
chr1	175754793	175755311
chr1	178920188	178920463
chr1	178920696	178921020
chr1	179114849	179115496
chr1	179261467	179262200
chr1	181512674	181513300
chr1	183669484	183670265
chr1	184099655	184100499
chr1	185143976	185144487
chr1	187378089	187378682
chr1	194207852	194208795
chr10	6736283	6736682
chr10	9134494	9134797
chr10	9946764	9947292
chr10	10101715	10102155
chr10	10725005	10725505
chr10	10801894	10802322
chr10	10935950	10936389
chr10	11025904	11026548
chr10	11107010	11107580
chr10	11229630	11230085
chr10	11407347	11407945
chr10	11429092	11430098
chr10	12102645	12103085
chr10	12210228	12210853
chr10	12426922	12427331
chr10	12445852	12446266
chr10	16171118	16172014
chr10	16580277	16580700
chr10	17562824	17563597
chr10	21872092	21872356
chr10	24235479	24236248
chr10	25162182	25162648
chr10	25729929	25730455
chr10	34911434	34912000
chr10	34912210	34912759
chr10	37250780	37251939
chr10	37422661	37423086
chr10	39005544	39006981
chr10	39106918	39107314
chr10	40733941	40734417
chr10	40762586	40763120
chr10	40949709	40950014
chr10	43945188	43945891
chr10	44434641	44435394
chr10	46718481	46719285
chr10	49715096	49715522
chr10	49877436	49878064
chr10	50203848	50204285
chr10	51284638	51285033
chr10	54255732	54256390
chr10	54360837	54361336
chr10	54879132	54879400
chr10	55444551	55445445
chr10	55534708	55535334
chr10	55704723	55705322
chr10	58476794	58478005
chr10	59840444	59840874
chr10	67704737	67705385
chr10	67836399	67837047
chr10	67966063	67966754
chr10	68128423	68128921
chr10	70857394	70857705
chr10	71008156	71008545
chr10	71310629	71311145
chr10	72025345	72025996
chr10	72205058	72205962
chr10	73716605	73717409
chr10	77305112	77305389
chr10	78457990	78458628
chr10	80843863	80844819
chr10	83477003	83477841
chr10	84325638	84326185
chr10	84529264	84529645
chr10	86279522	86280253
chr10	86290339	86290884
chr10	87147845	87148535
chr10	87974225	87974810
chr10	90934820	90935190
chr10	94227665	94228064
chr10	94265885	94266733
chr10	94384111	94384459
chr10	94709822	94710453
chr10	94843258	94843835
chr10	94964878	94965258
chr10	95181626	95182152
chr10	106815290	106815968
chr10	108525576	108526006
chr10	108801624	108802149
chr10	109322769	109323285
chr10	110290081	110290790
chr10	112571882	112573226
chr10	112753215	112754437
chr10	112900362	112900827
chr10	113109775	113110143
chr10	113120631	113121155
chr10	113319141	113319671
chr10	114265585	114266438
chr10	114268687	114269363
chr10	118148884	118149438
chr10	118755240	118755888
chr10	119271757	119272476
chr10	119673418	119674057
chr10	119878291	119879032
chr10	123038483	123038859
chr10	123995889	123996406
chr10	126943757	126944134
chr10	127721673	127722509
chr11	7796284	7797099
chr11	10030045	10030549
chr11	10046798	10047244
chr11	10841164	10841894
chr11	11115615	11116231
chr11	12168335	12168995
chr11	14799416	14800225
chr11	15386016	15386883
chr11	15981320	15982238
chr11	16318084	16318592
chr11	23980342	23981033
chr11	25086085	25086587
chr11	25318550	25319161
chr11	35403676	35404181
chr11	36941500	36942047
chr11	37096106	37096631
chr11	37109612	37109941
chr11	37936948	37937277
chr11	38461338	38461865
chr11	39681407	39681782
chr11	40532282	40532860
chr11	42523368	42523946
chr11	45124693	45125467
chr11	46153631	46154214
chr11	46989764	46990191
chr11	47094923	47095466
chr11	55416737	55417187
chr11	56317150	56317693
chr11	56347727	56348017
chr11	56352019	56352771
chr11	56408589	56409374
chr11	56798480	56799014
chr11	56957819	56958413
chr11	59885430	59886190
chr11	61813875	61814267
chr11	61892610	61893096
chr11	66091967	66092569
chr11	66253952	66254232
chr11	66273568	66274528
chr11	67392438	67393403
chr11	71976438	71976970
chr11	72167934	72168935
chr11	81141763	81142397
chr11	81741257	81741680
chr11	82363353	82363885
chr11	83341559	83342382
chr11	86397654	86398087
chr11	88014909	88015719
chr11	88028079	88028927
chr11	90807239	90808119
chr11	91985533	91986126
chr11	101696130	101696840
chr11	102257539	102258209
chr11	105657176	105657691
chr11	107372633	107373234
chr11	107422294	107422888
chr11	108621475	108621991
chr11	109066912	109067389
chr11	110416568	110417322
chr11	115286565	115287142
chr11	115945531	115945934
chr11	117060099	117060762
chr11	118254346	118255169
chr12	5299117	5299748
chr12	6928978	6929611
chr12	7265550	7265999
chr12	7683882	7684502
chr12	8103420	8103807
chr12	9338948	9339514
chr12	10633821	10634226
chr12	10685159	10685642
chr12	11906635	11907110
chr12	13056410	13056825
chr12	13580634	13581049
chr12	13962123	13962530
chr12	14565070	14565557
chr12	15144111	15144689
chr12	15392630	15393080
chr12	25244809	25245196
chr12	25891927	25892642
chr12	26680164	26680746
chr12	29029381	29029965
chr12	30698202	30699041
chr12	31790992	31791571
chr12	33064913	33065648
chr12	34824983	34825474
chr12	35392068	35392725
chr12	36172736	36173413
chr12	40976626	40977429
chr12	41830369	41830935
chr12	43575858	43576483
chr12	46519268	46520054
chr12	49887316	49887799
chr12	50617329	50617805
chr12	51699988	51700530
chr12	51728943	51729878
chr12	52289026	52289729
chr12	52905800	52906141
chr12	53057812	53058227
chr12	53614627	53615486
chr12	54000457	54000928
chr12	54010234	54010688
chr12	54017217	54017728
chr12	58504455	58504836
chr12	59162204	59162783
chr12	64685588	64686187
chr12	65490776	65491677
chr12	67491907	67492315
chr12	68996954	68998055
chr12	71317065	71317540
chr12	71360883	71361262
chr12	71376310	71377457
chr12	71715677	71716650
chr12	71725808	71726200
chr12	71897049	71897361
chr12	71905823	71907431
chr12	72512575	72512868
chr12	74043942	74044896
chr12	74268745	74269631
chr12	76302620	76303238
chr12	76676638	76677605
chr12	77841602	77842143
chr12	82423863	82424295
chr12	85973591	85974533
chr12	86022354	86022935
chr12	86814593	86815250
chr12	88675122	88675461
chr12	88681750	88682204
chr12	89300894	89301560
chr12	91149227	91149545
chr12	91803412	91803997
chr12	92240255	92240765
chr12	92775545	92776207
chr12	94183516	94183855
chr12	94732961	94733578
chr12	102685552	102686076
chr12	103157408	103158118
chr12	105336229	105337617
chr12	105371981	105372336
chr12	105403550	105404313
chr12	105412771	105413389
chr12	105853905	105854269
chr12	106692805	106693474
chr12	107285345	107286136
chr12	107429788	107430123
chr12	116919812	116920506
chr12	117751502	117752131
chr13	5059944	5060871
chr13	5107523	5108083
chr13	9541422	9541775
chr13	10574928	10575606
chr13	10711123	10711968
chr13	10725753	10726400
chr13	11013827	11014453
chr13	11178020	11178592
chr13	12503190	12503796
chr13	12542663	12543095
chr13	18856111	18856727
chr13	24648877	24649518
chr13	24679473	24679905
chr13	25254828	25255127
chr13	25838248	25838830
chr13	25953091	25953660
chr13	26992664	26993005
chr13	28269841	28270331
chr13	32020653	32021395
chr13	34507417	34508162
chr13	34766581	34767052
chr13	34800991	34801766
chr13	34814433	34815253
chr13	34827070	34827730
chr13	38878873	38879702
chr13	39823966	39824593
chr13	45746421	45746794
chr13	45750624	45751823
chr13	46330618	46330952
chr13	47151239	47151696
chr13	47310527	47311293
chr13	47315487	47316393
chr13	49335618	49336227
chr13	51259123	51259596
chr13	52100126	52100827
chr13	52644189	52644485
chr13	53777746	53778702
chr13	53861839	53862627
chr13	54114767	54115281
chr13	54168853	54169089
chr13	54371243	54372103
chr13	54373909	54374665
chr13	54425327	54425747
chr13	58928591	58929562
chr13	59065880	59066445
chr13	64526689	64527851
chr13	64571228	64571766
chr13	64672817	64673296
chr13	68711297	68711723
chr13	68809967	68810346
chr13	69127239	69128003
chr13	72142684	72142966
chr13	72143669	72144117
chr13	76884658	76885142
chr13	82846093	82846437
chr13	82847530	82848218
chr13	82974376	82974896
chr13	88722750	88723460
chr13	90358194	90358731
chr13	91795636	91796416
chr13	91973948	91974693
chr13	93498257	93498873
chr13	95424864	95426347
chr13	95965638	95965991
chr13	95966746	95967543
chr13	96660180	96660732
chr13	97797016	97797439
chr13	101407067	101407491
chr13	102774741	102775307
chr13	103927458	103928100
chr13	105514275	105514749
chr13	107065164	107065998
chr13	110260669	110261153
chr13	110573885	110574619
chr13	112197814	112198174
chr13	112288428	112289062
chr13	117728207	117728664
chr14	8589301	8589785
chr14	8589842	8590774
chr14	8733973	8734546
chr14	8961948	8962471
chr14	13344436	13344740
chr14	13349319	13349889
chr14	17234798	17235465
chr14	17641941	17642487
chr14	17651954	17652656
chr14	19985280	19985729
chr14	20057696	20058501
chr14	24763908	24764402
chr14	27544151	27544663
chr14	27670085	27670483
chr14	27937851	27938462
chr14	29108862	29109153
chr14	29369152	29369589
chr14	29592100	29592854
chr14	29650347	29651150
chr14	33513813	33514425
chr14	33660965	33661433
chr14	33797682	33798426
chr14	34200910	34201920
chr14	34919249	34919935
chr14	37129156	37129607
chr14	54748191	54748434
chr14	57560243	57560763
chr14	57732666	57733256
chr14	59862459	59863044
chr14	60407199	60407877
chr14	60558672	60559056
chr14	61147825	61148251
chr14	61853456	61853953
chr14	61891375	61891950
chr14	64574328	64574662
chr14	66764370	66764835
chr14	66773440	66774176
chr14	73741051	73741575
chr14	74019642	74020129
chr14	74162800	74163412
chr14	74371069	74371410
chr14	75397369	75397871
chr14	75409810	75410322
chr14	77470814	77471114
chr14	77478462	77479362
chr14	77529414	77529978
chr14	77589578	77590129
chr14	77776051	77776895
chr14	80144789	80145227
chr14	86467671	86468556
chr14	87063750	87064330
chr14	87374332	87374776
chr14	92829158	92829782
chr14	95855398	95855757
chr14	98094697	98095019
chr14	99326170	99326595
chr14	99522018	99522722
chr14	99547870	99548398
chr14	99580633	99581272
chr14	99733740	99734694
chr14	99749417	99750201
chr14	100104775	100105363
chr14	100481975	100482531
chr14	101501927	101502400
chr14	101545848	101546543
chr14	102652611	102653059
chr14	102859429	102860284
chr14	106850768	106851168
chr14	110716492	110717013
chr14	113422642	113423441
chr14	116553494	116553906
chr14	116957166	116957600
chr14	117156011	117156606
chr14	119888646	119889041
chr14	120078224	120078690
chr14	123033004	123033469
chr14	123255490	123256179
chr15	3342571	3342801
chr15	4064634	4065217
chr15	4104431	4105076
chr15	11122757	11123164
chr15	15889550	15890004
chr15	15894342	15894941
chr15	15988390	15988938
chr15	17006240	17006881
chr15	25909875	25910371
chr15	26276137	26277077
chr15	28138686	28139367
chr15	30383303	30383889
chr15	30790386	30791055
chr15	31590331	31591337
chr15	32684035	32684543
chr15	34890699	34891223
chr15	36241786	36241986
chr15	36999236	36999831
chr15	38697335	38697991
chr15	39828963	39829239
chr15	43133052	43133915
chr15	52005772	52006471
chr15	54256968	54257373
chr15	58675346	58675990
chr15	58746938	58747673
chr15	58949420	58949880
chr15	59173567	59174771
chr15	59197698	59198442
chr15	66447743	66448480
chr15	66504168	66504567
chr15	68166748	68167216
chr15	69139085	69139355
chr15	69274501	69275003
chr15	71015942	71016874
chr15	71068797	71069220
chr15	71444978	71445374
chr15	71533119	71533479
chr15	74053109	74053561
chr15	74504734	74505069
chr15	78181865	78182291
chr15	78379889	78380796
chr15	83901797	83902533
chr15	86328479	86329080
chr15	86388724	86389096
chr15	86391478	86391678
chr15	87508124	87508541
chr15	91167909	91168877
chr15	91745460	91746005
chr15	94628998	94629799
chr15	96201774	96202425
chr15	98286365	98287014
chr15	102304966	102305661
chr16	5986414	5987081
chr16	5998302	5998833
chr16	6202399	6202880
chr16	6552628	6553004
chr16	9652526	9653148
chr16	9688608	9689164
chr16	10665158	10666066
chr16	12508379	12508729
chr16	18459734	18460565
chr16	23652953	23653960
chr16	23662899	23663536
chr16	23680563	23680965
chr16	23885108	23885586
chr16	23890667	23891144
chr16	24331613	24332445
chr16	27855366	27855773
chr16	28555185	28555834
chr16	29441826	29442611
chr16	29693354	29694294
chr16	29705570	29706133
chr16	30732984	30733649
chr16	37271842	37272586
chr16	38592463	38592983
chr16	40377457	40378118
chr16	49899398	49899771
chr16	60121636	60121997
chr16	60661598	60661964
chr16	62542906	62543306
chr16	64366794	64367460
chr16	67304944	67305520
chr16	67343757	67344560
chr16	67854875	67855204
chr16	70092223	70092666
chr16	70762965	70763450
chr16	70834951	70835645
chr16	71856990	71857724
chr16	72536356	72537073
chr16	72670701	72671276
chr16	73784359	73785231
chr16	74138097	74138902
chr16	75743904	75744616
chr16	76339811	76340247
chr16	76388881	76389281
chr16	78052146	78052459
chr16	79241181	79241790
chr16	82135511	82136195
chr16	85008920	85009296
chr16	87902072	87902630
chr16	87917415	87917913
chr16	87923766	87924677
chr16	88019224	88019621
chr16	88112543	88113371
chr16	88380385	88380911
chr16	89575008	89575665
chr16	89757578	89757941
chr16	89948090	89948488
chr16	92952118	92953167
chr16	95131782	95132453
chr16	97135169	97135924
chr17	3869597	3869986
chr17	4964234	4964947
chr17	6170217	6170648
chr17	7043933	7044212
chr17	8308449	8309108
chr17	9219449	9220046
chr17	9287717	9288548
chr17	9647373	9647809
chr17	9927714	9928308
chr17	10050609	10051114
chr17	10251295	10252071
chr17	10381386	10381868
chr17	10533313	10533681
chr17	11407928	11408582
chr17	11765323	11765919
chr17	11918437	11918823
chr17	14305690	14305890
chr17	27501815	27502461
chr17	28575323	28575946
chr17	29950620	29950980
chr17	31541112	31542249
chr17	41104187	41104555
chr17	41152419	41152864
chr17	42269530	42269975
chr17	43401927	43402301
chr17	43951734	43952033
chr17	45337949	45338656
chr17	45419537	45420110
chr17	45536123	45536733
chr17	48678240	48678842
chr17	49550077	49550655
chr17	49562229	49562523
chr17	50515696	50516175
chr17	52304265	52304711
chr17	53247830	53248315
chr17	54473589	54474201
chr17	54753167	54754226
chr17	57799600	57799980
chr17	57801005	57801916
chr17	58937663	58938189
chr17	58987159	58987655
chr17	59117406	59118001
chr17	59143709	59144412
chr17	59398696	59399233
chr17	59447866	59448462
chr17	62336046	62336609
chr17	63657692	63658204
chr17	63699514	63700000
chr17	64183141	64183864
chr17	64229926	64230374
chr17	64902230	64902599
chr17	66671034	66671876
chr17	66714138	66714389
chr17	66819152	66819832
chr17	66874663	66875412
chr17	66936493	66938044
chr17	67194081	67194353
chr17	67201055	67201748
chr17	67353334	67355242
chr17	67885216	67885697
chr17	67945792	67946300
chr17	68167130	68167569
chr17	68422211	68423313
chr17	68522936	68523638
chr17	69583967	69584365
chr17	69736479	69737176
chr17	70486769	70487325
chr17	71294851	71295443
chr17	71834342	71834937
chr17	72180780	72181256
chr17	73532209	73532742
chr17	73568248	73568900
chr17	74473636	74474229
chr17	78313572	78314301
chr17	80571569	80572101
chr17	84643196	84643512
chr17	86037881	86038674
chr17	86979203	86979748
chr17	89089861	89090465
chr17	89986817	89987119
chr18	4836025	4836466
chr18	5394737	5395049
chr18	6394194	6394900
chr18	17694857	17695299
chr18	17976635	17977005
chr18	20046089	20046756
chr18	21758472	21758834
chr18	21945788	21946324
chr18	23851419	23851960
chr18	24043583	24043937
chr18	24151939	24152609
chr18	24394223	24394775
chr18	25864579	25865171
chr18	27751199	27751923
chr18	27851638	27852233
chr18	29579075	29580196
chr18	29898511	29899181
chr18	30005701	30006391
chr18	30279258	30279864
chr18	30406413	30406818
chr18	36242041	36243031
chr18	38256385	38256674
chr18	38277813	38278276
chr18	40059332	40059997
chr18	40439640	40440196
chr18	40584251	40584646
chr18	41831107	41831626
chr18	43343172	43343712
chr18	44661338	44662728
chr18	46443967	46444551
chr18	49196359	49196827
chr18	54201104	54201851
chr18	54438997	54439257
chr18	54586222	54586842
chr18	54663828	54664435
chr18	55271325	55271984
chr18	55625987	55626311
chr18	58007403	58007851
chr18	58416406	58417811
chr18	62525694	62526091
chr18	63386898	63387490
chr18	63496198	63496799
chr18	64124154	64124789
chr18	64769833	64770493
chr18	67497740	67498733
chr18	69380235	69381074
chr18	69580909	69581119
chr18	69746043	69746985
chr18	74724337	74724704
chr18	77512029	77512581
chr18	77819020	77820167
chr18	82254215	82254768
chr18	82391336	82391851
chr18	82798579	82799262
chr18	85068214	85068890
chr18	85363225	85363808
chr18	85411993	85412834
chr18	85420931	85421448
chr18	85799226	85799823
chr18	85955206	85955483
chr18	86158314	86158885
chr18	86187164	86187742
chr18	86473454	86474062
chr18	86531050	86531675
chr18	89459146	89459606
chr18	90122142	90122687
chr19	6398563	6399116
chr19	10952015	10953001
chr19	15052870	15053791
chr19	16576918	16577657
chr19	17600265	17601207
chr19	21429449	21430077
chr19	21446058	21446712
chr19	21715140	21715597
chr19	22365564	22366159
chr19	24492066	24492486
chr19	25971044	25971775
chr19	26014759	26015685
chr19	26622843	26623704
chr19	26663568	26664138
chr19	29075884	29076302
chr19	30209394	30209778
chr19	34553442	34553834
chr19	36000867	36001869
chr19	36003065	36003628
chr19	37246822	37247502
chr19	37273746	37274251
chr19	38163413	38163903
chr19	41286212	41286856
chr19	44988628	44989904
chr19	45310914	45311536
chr19	45717687	45718784
chr19	52345556	52345835
chr19	52398206	52398820
chr19	54245498	54245916
chr19	55143226	55144079
chr19	55626478	55627086
chr19	57852202	57852698
chr19	58424213	58424660
chr2	5098060	5098910
chr2	5469796	5470236
chr2	5511623	5512175
chr2	6440387	6441091
chr2	7469724	7470251
chr2	9594039	9594413
chr2	13939194	13939581
chr2	17446072	17446831
chr2	19720485	19720898
chr2	19742116	19742722
chr2	20074816	20075197
chr2	20204497	20204903
chr2	20562561	20562939
chr2	22338116	22338490
chr2	22706485	22707063
chr2	27412092	27412475
chr2	27635400	27636023
chr2	27644629	27645362
chr2	28121434	28121809
chr2	36010804	36011093
chr2	36011239	36012087
chr2	36105601	36105938
chr2	38074348	38075250
chr2	38395249	38395751
chr2	41089080	41089835
chr2	43417254	43418096
chr2	45924388	45925354
chr2	49846870	49847422
chr2	50128184	50129105
chr2	50446011	50446579
chr2	51822752	51823759
chr2	52378494	52379280
chr2	52509889	52510719
chr2	58904895	58905629
chr2	60530217	60530568
chr2	66448237	66448780
chr2	66634495	66635453
chr2	69228728	69229524
chr2	69840483	69840958
chr2	70562055	70562418
chr2	71032388	71033038
chr2	71294524	71294920
chr2	71517221	71517955
chr2	71536262	71536535
chr2	71537982	71538542
chr2	71546391	71547115
chr2	71734897	71735498
chr2	71976639	71977301
chr2	72426631	72427493
chr2	72441079	72441587
chr2	75385407	75386361
chr2	75757340	75757860
chr2	77939094	77939866
chr2	84750089	84750665
chr2	93082997	93083380
chr2	103742596	103742952
chr2	108033678	108034309
chr2	113663873	113664485
chr2	115119874	115120599
chr2	121826270	121826817
chr2	122961818	122962607
chr2	123323728	123324406
chr2	123815372	123815890
chr2	124132742	124133332
chr2	124202389	124203031
chr2	124234948	124235910
chr2	124429935	124430470
chr2	125645103	125645537
chr2	126548231	126548793
chr2	128103520	128104407
chr2	129707998	129708500
chr2	129912475	129913166
chr2	129925438	129926305
chr2	132379755	132380623
chr2	135153129	135153779
chr2	136446655	136446937
chr2	137757935	137758233
chr2	138322597	138323325
chr2	138326608	138327057
chr2	139069173	139070209
chr2	139207393	139208313
chr2	139322416	139322964
chr2	139334466	139335194
chr2	139366750	139367065
chr2	139609841	139610377
chr2	141038545	141039028
chr2	141312205	141312600
chr2	143112128	143112741
chr2	144189721	144190300
chr2	144240818	144241190
chr2	149930036	149930523
chr2	151797953	151798508
chr2	156353109	156353991
chr2	156504265	156504903
chr2	157703313	157703828
chr2	157975251	157975730
chr2	158556992	158557207
chr2	158613740	158613992
chr2	159376682	159377429
chr2	159476081	159476713
chr2	159980690	159981060
chr2	160272823	160273266
chr2	161247578	161248272
chr2	161268970	161269525
chr2	161543901	161544674
chr2	161610111	161610436
chr2	162116302	162116724
chr2	162807683	162808413
chr2	166271288	166272481
chr2	166865438	166866171
chr2	170411611	170412459
chr2	171946677	171947386
chr2	178189037	178189647
chr2	179402383	179402769
chr2	179612242	179612627
chr3	7938024	7938539
chr3	11181109	11181591
chr3	18523052	18523429
chr3	18695210	18695974
chr3	20776413	20777098
chr3	21824206	21825031
chr3	27735879	27736398
chr3	31902476	31903291
chr3	32067155	32067985
chr3	32144541	32145125
chr3	32924067	32924860
chr3	34195811	34196016
chr3	34828484	34829185
chr3	36352108	36352669
chr3	38912797	38913102
chr3	39769307	39769804
chr3	39909810	39910407
chr3	42233822	42234290
chr3	42636896	42637313
chr3	42897976	42898704
chr3	49715970	49716870
chr3	49841806	49842698
chr3	50083182	50083709
chr3	52339663	52340204
chr3	52837638	52838368
chr3	54037064	54037769
chr3	55051379	55051820
chr3	55379556	55379907
chr3	56500184	56500734
chr3	58063994	58064634
chr3	58135966	58136472
chr3	58751271	58752503
chr3	63187997	63188576
chr3	63837054	63837614
chr3	67549302	67549669
chr3	68002257	68003066
chr3	68375268	68375893
chr3	68840360	68840805
chr3	70011619	70012023
chr3	70096682	70097209
chr3	70287520	70287888
chr3	72685855	72686712
chr3	72790740	72791253
chr3	73410018	73410659
chr3	73660269	73660782
chr3	75217072	75217664
chr3	75276400	75276942
chr3	76366984	76367564
chr3	77787827	77788473
chr3	80293406	80294070
chr3	81910427	81911125
chr3	83984590	83984994
chr3	84171850	84172310
chr3	84937759	84938539
chr3	85124521	85125195
chr3	96019794	96020360
chr3	97180466	97180794
chr3	97325981	97326502
chr3	97507255	97507859
chr3	98073483	98074182
chr3	100117591	100117997
chr3	101066770	101067003
chr3	101711538	101712306
chr3	101730181	101730604
chr3	103496246	103497178
chr3	107005485	107006036
chr3	107980735	107981176
chr3	108101242	108102172
chr3	115511227	115511854
chr3	117247681	117248611
chr3	121021885	121022373
chr3	129793208	129793995
chr3	130086733	130087407
chr3	130191627	130192292
chr3	130720428	130721011
chr3	133219490	133220055
chr3	133240794	133241464
chr3	133497029	133497488
chr3	136186663	136187180
chr3	136263884	136264604
chr3	136507112	136507832
chr3	138648898	138649372
chr3	138728736	138729369
chr3	138801155	138801598
chr3	140414659	140415383
chr3	143161926	143162276
chr3	143328302	143329105
chr3	143378084	143379120
chr3	145107056	145107565
chr3	147738567	147738931
chr3	149258741	149259323
chr3	156904169	156904768
chr3	157077704	157078186
chr4	5918924	5919901
chr4	6593895	6594493
chr4	7364408	7364934
chr4	7513021	7513502
chr4	9560799	9561486
chr4	10858232	10858783
chr4	12263355	12263675
chr4	12272570	12273100
chr4	12306937	12307766
chr4	12490117	12490633
chr4	15660735	15661399
chr4	19352568	19353043
chr4	20137923	20138604
chr4	20161647	20162523
chr4	20487456	20487979
chr4	31321075	31321544
chr4	32178247	32178795
chr4	35879776	35880546
chr4	45738824	45739846
chr4	46429003	46429917
chr4	49844465	49846214
chr4	49995991	49996315
chr4	49996814	49997217
chr4	50006866	50007403
chr4	50008420	50009297
chr4	51086340	51086994
chr4	51127802	51128569
chr4	51153013	51153981
chr4	51486438	51487072
chr4	51576695	51577365
chr4	51907036	51907666
chr4	51969385	51970291
chr4	52263742	52264202
chr4	52284970	52285960
chr4	52319642	52320166
chr4	52772053	52772799
chr4	52972651	52973593
chr4	53321199	53321748
chr4	55415815	55416402
chr4	57396481	57396961
chr4	57721005	57721381
chr4	58254266	58254959
chr4	58763153	58764105
chr4	65566422	65566804
chr4	69629105	69629643
chr4	71671847	71672634
chr4	76779919	76780641
chr4	81005620	81006306
chr4	81051636	81052347
chr4	81077938	81078584
chr4	86686814	86687116
chr4	87472790	87473355
chr4	87547529	87548060
chr4	87789789	87790416
chr4	87877605	87878118
chr4	90444564	90445883
chr4	90998900	90999358
chr4	91080482	91081223
chr4	91244246	91245185
chr4	91299445	91300091
chr4	91392319	91393243
chr4	92105129	92105678
chr4	93286195	93286575
chr4	94392132	94392629
chr4	97132593	97133187
chr4	101255818	101256279
chr4	105661950	105662341
chr4	110120933	110121731
chr4	115701531	115702198
chr4	115878311	115878901
chr4	115927676	115928186
chr4	119669994	119670590
chr4	125469192	125469685
chr4	125535176	125535818
chr4	125784569	125785083
chr4	129933832	129934902
chr4	131125975	131126626
chr4	131356358	131357076
chr4	131520724	131521195
chr4	133292942	133293344
chr4	136722748	136723341
chr4	138228449	138228949
chr4	138555731	138556091
chr4	140354945	140355756
chr4	142009554	142010057
chr4	155146098	155146546
chr4	155192986	155193461
chr5	4851344	4852087
chr5	4880580	4881061
chr5	5291640	5292101
chr5	5431994	5432456
chr5	8143301	8143943
chr5	13971338	13971753
chr5	14543652	14544620
chr5	14676360	14677216
chr5	19158283	19158717
chr5	19899988	19900573
chr5	19949421	19949786
chr5	20404360	20405125
chr5	22047549	22048144
chr5	22829830	22830517
chr5	24655131	24655666
chr5	29250773	29251618
chr5	32297486	32298082
chr5	32610742	32612078
chr5	36434573	36434982
chr5	36447919	36448450
chr5	37670972	37671708
chr5	40308582	40309256
chr5	41794133	41795219
chr5	42461424	42461824
chr5	42916371	42917294
chr5	44927284	44927711
chr5	47322832	47323747
chr5	48332704	48333149
chr5	50074432	50074807
chr5	51941638	51941932
chr5	52242474	52243177
chr5	63757523	63757948
chr5	64951434	64952016
chr5	65850868	65851348
chr5	66757253	66757813
chr5	67367546	67368039
chr5	67424047	67424479
chr5	67467088	67467709
chr5	68373306	68373706
chr5	69284258	69284888
chr5	70659342	70659956
chr5	72403127	72404224
chr5	73288137	73288488
chr5	74114142	74114995
chr5	76644242	76644743
chr5	79855860	79856391
chr5	83605830	83606308
chr5	92127245	92127822
chr5	100388180	100388551
chr5	100982111	100982908
chr5	101051318	101052358
chr5	101165194	101165590
chr5	101384601	101384948
chr5	102976658	102977487
chr5	103866856	103867249
chr5	104072532	104072747
chr5	104205984	104206311
chr5	104327196	104327954
chr5	106825139	106826258
chr5	107407611	107408251
chr5	107771981	107772740
chr5	110911124	110911570
chr5	111681532	111681892
chr5	112761086	112762055
chr5	112833607	112834102
chr5	116208639	116209381
chr5	118360073	118361397
chr5	120050771	120051329
chr5	120156009	120157014
chr5	121016385	121016949
chr5	121053975	121054622
chr5	123276161	123276522
chr5	125912354	125912845
chr5	125920492	125921464
chr5	126370829	126371223
chr5	126946401	126946710
chr5	127641190	127642033
chr5	127751317	127751751
chr5	128367170	128367507
chr5	128499411	128500332
chr5	129268510	129269025
chr5	132899484	132900105
chr5	135206133	135206662
chr5	136931933	136932486
chr5	139944726	139945208
chr5	140216462	140216905
chr5	140223304	140223970
chr5	140443968	140444469
chr5	142061747	142062340
chr5	142177999	142178798
chr5	144703565	144704490
chr5	144758504	144758935
chr5	148342344	148343135
chr5	149245659	149246571
chr6	6861805	6862514
chr6	6864690	6864890
chr6	6869376	6870313
chr6	6874248	6874565
chr6	6881978	6882384
chr6	9131372	9131620
chr6	9216566	9216883
chr6	9842547	9843139
chr6	10722214	10723126
chr6	11306160	11306908
chr6	12765042	12765501
chr6	20833347	20833997
chr6	21418100	21418942
chr6	21647853	21648247
chr6	22515599	22515928
chr6	22671782	22672223
chr6	24151282	24151940
chr6	25032724	25033621
chr6	28714964	28715418
chr6	29079268	29079924
chr6	32004195	32004717
chr6	32384481	32385718
chr6	33094573	33095180
chr6	33859692	33860270
chr6	36108817	36109316
chr6	41155356	41155636
chr6	42431933	42432522
chr6	45033906	45034470
chr6	45455445	45455992
chr6	45960052	45960467
chr6	46233014	46233297
chr6	46696400	46696768
chr6	46774806	46775406
chr6	49750130	49751009
chr6	50295169	50295608
chr6	50362053	50362707
chr6	50587913	50588792
chr6	51104470	51105096
chr6	53950796	53951425
chr6	54183989	54184986
chr6	54249653	54250071
chr6	54286765	54287240
chr6	54331943	54332327
chr6	55062096	55062807
chr6	55258878	55259519
chr6	56372666	56373902
chr6	59367296	59367795
chr6	62629322	62629729
chr6	63757778	63758238
chr6	63862805	63863302
chr6	71091214	71091769
chr6	72655256	72655860
chr6	77109570	77110078
chr6	79713601	79714081
chr6	82135805	82136690
chr6	84923523	84924485
chr6	89315452	89315890
chr6	90821851	90822409
chr6	90871102	90872180
chr6	92591802	92592063
chr6	94867900	94868503
chr6	95904618	95905571
chr6	97324496	97325067
chr6	97512942	97513463
chr6	97515336	97515639
chr6	98209183	98210224
chr6	98924874	98925259
chr6	100691109	100691557
chr6	100796048	100796773
chr6	101685527	101686150
chr6	102514562	102515858
chr6	103294158	103294622
chr6	103320750	103321166
chr6	103352415	103353264
chr6	103443326	103443832
chr6	103665376	103666461
chr6	103697592	103698307
chr6	103944192	103944882
chr6	105989976	105990578
chr6	108145771	108146419
chr6	111520996	111521814
chr6	111600818	111601132
chr6	112490705	112491417
chr6	112684525	112684867
chr6	113267095	113267884
chr6	113387586	113388098
chr6	114255066	114255520
chr6	115043870	115044404
chr6	117272378	117272976
chr6	118626144	118626727
chr6	118820239	118820885
chr6	125660667	125661941
chr6	126770208	126770745
chr6	127605319	127606066
chr6	129451431	129452185
chr6	135092923	135093708
chr6	135877997	135878451
chr6	136072642	136073142
chr6	139761105	139761663
chr6	139919836	139920470
chr6	143461572	143462140
chr6	147318539	147319126
chr6	147718149	147719063
chr7	3360659	3361041
chr7	3378345	3378886
chr7	3464877	3465456
chr7	16729614	16730026
chr7	24526208	24526737
chr7	39997195	39997641
chr7	40392353	40392878
chr7	40522773	40523448
chr7	43600054	43600395
chr7	49078948	49079420
chr7	49981677	49982019
chr7	50210791	50211543
chr7	51092857	51093325
chr7	51226429	51227693
chr7	51748741	51749625
chr7	52024008	52024513
chr7	52157454	52158293
chr7	56258022	56258581
chr7	57365442	57366607
chr7	63594926	63595344
chr7	67026345	67027099
chr7	67110596	67111202
chr7	67418783	67419925
chr7	70740777	70741374
chr7	71374063	71374559
chr7	72478669	72479032
chr7	73636208	73636885
chr7	73846326	73847009
chr7	78826501	78827431
chr7	82734886	82735735
chr7	88129645	88130481
chr7	88810135	88810814
chr7	90603974	90604408
chr7	91873951	91874593
chr7	93543774	93544090
chr7	94827825	94828318
chr7	95269918	95270481
chr7	95308490	95308817
chr7	95499299	95499825
chr7	95761321	95761937
chr7	96511946	96512534
chr7	96732167	96732813
chr7	98510947	98511872
chr7	99795253	99796060
chr7	103337824	103338358
chr7	104393633	104394232
chr7	110250800	110251392
chr7	110268385	110268949
chr7	112945317	112945857
chr7	113850604	113851205
chr7	113963876	113964445
chr7	114570683	114571307
chr7	115116769	115117459
chr7	115751207	115751562
chr7	115805783	115806226
chr7	115967046	115967752
chr7	117273380	117274095
chr7	120334749	120335092
chr7	122863122	122863560
chr7	126625435	126626004
chr7	127691188	127692127
chr7	129402977	129403478
chr7	130860923	130861324
chr7	136267759	136268620
chr7	139806168	139806661
chr7	142976275	142976721
chr8	5918043	5918598
chr8	7819261	7819796
chr8	8752367	8752879
chr8	9158511	9159153
chr8	10130762	10131490
chr8	10275816	10276139
chr8	10419056	10419453
chr8	10568492	10569015
chr8	11043313	11043717
chr8	12004016	12004418
chr8	12346865	12347351
chr8	12439009	12439683
chr8	12448149	12448630
chr8	13226180	13226864
chr8	14533175	14533694
chr8	14689745	14690522
chr8	15874453	15874878
chr8	21992354	21992762
chr8	22528716	22529233
chr8	23073540	23074032
chr8	23709874	23710351
chr8	23845191	23845644
chr8	24445582	24446145
chr8	27595744	27596045
chr8	27763014	27763570
chr8	27993068	27993803
chr8	28314681	28315017
chr8	30436974	30437594
chr8	31889796	31890397
chr8	36774099	36774803
chr8	41457711	41458302
chr8	41827305	41827924
chr8	41858256	41858879
chr8	41870055	41870510
chr8	46397566	46398264
chr8	46512454	46513135
chr8	47858658	47859951
chr8	49129826	49130251
chr8	49368638	49369246
chr8	49444184	49444485
chr8	49482642	49483154
chr8	53009971	53010426
chr8	53600236	53600919
chr8	54119917	54120583
chr8	54451638	54452201
chr8	55089872	55090522
chr8	56328263	56328778
chr8	57723830	57724290
chr8	57807169	57807712
chr8	58133449	58134230
chr8	59499709	59500233
chr8	60036761	60037447
chr8	60297066	60297741
chr8	62202025	62202517
chr8	65051556	65052029
chr8	66714474	66715231
chr8	68187591	68188318
chr8	68453532	68454169
chr8	73141935	73143350
chr8	82194979	82195722
chr8	82259398	82259919
chr8	83155188	83156003
chr8	83187562	83187929
chr8	86060473	86061069
chr8	86255272	86255904
chr8	86271623	86272397
chr8	86318699	86319236
chr8	86331707	86332302
chr8	89975344	89976150
chr8	90492656	90493174
chr8	90670942	90671448
chr8	94479490	94479935
chr8	94678587	94679269
chr8	94907921	94908477
chr8	97693883	97694300
chr8	99205242	99205792
chr8	101973726	101974210
chr8	103144467	103144935
chr8	103464825	103465364
chr8	103741176	103742006
chr8	109932927	109933500
chr8	110654866	110655204
chr8	110676734	110677258
chr8	112900008	112901368
chr8	113496985	113497433
chr8	114468868	114469432
chr8	115706715	115708369
chr8	115747574	115748112
chr8	115806350	115807143
chr8	115912000	115912439
chr8	117769768	117770212
chr8	118066172	118067007
chr8	118144267	118144858
chr8	118147408	118148083
chr8	118182921	118183235
chr8	118313508	118314013
chr8	118316787	118317004
chr8	118415566	118416298
chr8	118579014	118579588
chr8	118952195	118953088
chr8	118980027	118980751
chr8	119128119	119128686
chr8	124433381	124433783
chr8	125383281	125383742
chr8	125857662	125858205
chr8	125883818	125884213
chr9	5345475	5345913
chr9	5752868	5753398
chr9	6408068	6408567
chr9	6741246	6741769
chr9	7022263	7022774
chr9	8310943	8311270
chr9	8491850	8492364
chr9	8494569	8495021
chr9	8543827	8544991
chr9	8634126	8634711
chr9	8643302	8644120
chr9	11267211	11267449
chr9	11607242	11607961
chr9	12013224	12013826
chr9	14895426	14896006
chr9	16102787	16103290
chr9	22848937	22849562
chr9	28644018	28644960
chr9	28922232	28922962
chr9	31867826	31868393
chr9	31882282	31883180
chr9	32129306	32130041
chr9	32667284	32668740
chr9	33050850	33051392
chr9	33287802	33288202
chr9	36852349	36852853
chr9	39523688	39524309
chr9	39602527	39603527
chr9	41631815	41632555
chr9	45677428	45678072
chr9	46809844	46810383
chr9	47923788	47924359
chr9	48058609	48059464
chr9	48059843	48060281
chr9	50000267	50001334
chr9	50120062	50120381
chr9	52278014	52278869
chr9	53101178	53101977
chr9	54946398	54946816
chr9	57498591	57498980
chr9	57529514	57530060
chr9	57569168	57569620
chr9	60063318	60064127
chr9	60460360	60460898
chr9	61981576	61982069
chr9	62140388	62140899
chr9	62237523	62238188
chr9	66310680	66311265
chr9	67182126	67182671
chr9	69479646	69480887
chr9	72906749	72907393
chr9	73479753	73480228
chr9	79926963	79927904
chr9	80275269	80275900
chr9	81817458	81817803
chr9	84178704	84179580
chr9	85011486	85012207
chr9	85652662	85653161
chr9	86543502	86544178
chr9	88136122	88136607
chr9	89260018	89260618
chr9	89604406	89604937
chr9	89821402	89821925
chr9	93265387	93265840
chr9	93297393	93297796
chr9	93339821	93340543
chr9	94494923	94495619
chr9	94620596	94620977
chr9	94816250	94816707
chr9	96775051	96775532
chr9	96811954	96812477
chr9	100569941	100571308
chr9	105745043	105745754
chr9	105852119	105853075
chr9	116166072	116166729
chr9	117253533	117253878
chr9	117307537	117307822
chr9	117709753	117710272
chr9	120192765	120193307
chr9	122335363	122335840
chrX	9435579	9436192
chrX	11289335	11289818
chrX	36194159	36194514
chrX	38711019	38711819
chrX	40699145	40699373
chrX	47782878	47783700
chrX	71304884	71305324
chrX	77009344	77009870
chrX	77444200	77444601
chrX	85416244	85416880
chrX	92161934	92162318
chrX	92506319	92506926
chrX	92790357	92791030
chrX	92882560	92883083
chrX	132270886	132271457
chrX	138433640	138434240
chrX	157875982	157876471
chrX	159867852	159868290
chrX	165758862	165759276
chrX	167401118	167401630
chrX	168752307	168752682

## Sheet: 6
chr1	7088327	7089627
chr1	9546121	9546723
chr1	9797390	9798932
chr1	9858958	9859455
chr1	9967892	9968302
chr1	10037663	10038564
chr1	13255959	13256777
chr1	13336075	13336473
chr1	13372176	13374019
chr1	13426452	13426921
chr1	13513913	13514286
chr1	13647885	13648469
chr1	13649773	13650081
chr1	13651620	13651849
chr1	13659675	13661115
chr1	14577222	14577504
chr1	14579682	14579887
chr1	14595995	14596515
chr1	16059755	16060295
chr1	16079283	16079508
chr1	16104123	16106060
chr1	16656578	16657753
chr1	16687960	16689205
chr1	21035879	21036093
chr1	23184746	23185131
chr1	23187795	23188176
chr1	23202456	23203303
chr1	23379515	23380732
chr1	23383059	23383962
chr1	23397608	23398083
chr1	23399650	23399898
chr1	23419229	23419488
chr1	23433670	23434141
chr1	23495404	23495885
chr1	23843982	23844506
chr1	23983258	23983573
chr1	24678078	24679143
chr1	30872913	30874510
chr1	30948679	30950690
chr1	33503076	33503398
chr1	33510900	33511307
chr1	33511430	33511749
chr1	33788338	33788548
chr1	33876319	33876902
chr1	33883177	33883940
chr1	33903798	33904157
chr1	33966395	33967128
chr1	34010999	34011792
chr1	34023161	34023396
chr1	34028834	34029489
chr1	34284238	34284507
chr1	34290489	34290838
chr1	34312294	34312735
chr1	34389604	34390158
chr1	34433033	34433662
chr1	34439228	34440370
chr1	34463046	34463316
chr1	34464521	34465111
chr1	34472692	34473489
chr1	34482254	34482579
chr1	34485502	34486387
chr1	34510752	34510989
chr1	34522386	34522654
chr1	34564512	34564820
chr1	34823584	34823867
chr1	34828150	34828426
chr1	34838157	34838474
chr1	34841967	34843739
chr1	34849827	34850407
chr1	34858883	34859181
chr1	35338363	35338732
chr1	35810609	35811037
chr1	36052719	36053099
chr1	36059078	36059278
chr1	36068081	36068908
chr1	36090325	36090727
chr1	36121245	36121673
chr1	36133265	36133466
chr1	36133853	36134184
chr1	36160410	36160798
chr1	36162704	36163154
chr1	36239556	36239874
chr1	36262226	36262673
chr1	36264124	36264664
chr1	36270778	36271105
chr1	36277500	36277723
chr1	36279277	36279741
chr1	36307483	36308592
chr1	36436772	36437068
chr1	36437454	36437654
chr1	36444945	36445720
chr1	36446470	36446689
chr1	36461832	36462318
chr1	36471039	36472588
chr1	36511508	36512322
chr1	36546964	36547780
chr1	36556221	36558489
chr1	36571922	36572128
chr1	36573984	36574256
chr1	36580229	36581013
chr1	36596233	36596645
chr1	36603263	36604101
chr1	36604474	36604874
chr1	36691303	36692028
chr1	36754152	36754787
chr1	36875063	36875450
chr1	36914818	36915022
chr1	36938997	36940502
chr1	36960819	36961359
chr1	36987324	36987524
chr1	37154116	37154317
chr1	37308875	37309106
chr1	37314620	37314873
chr1	37429549	37430700
chr1	37471809	37472125
chr1	37474125	37474571
chr1	37474861	37475119
chr1	37486644	37486937
chr1	37491870	37492306
chr1	37531877	37532108
chr1	37540873	37541821
chr1	37560332	37560771
chr1	37561967	37562587
chr1	37572819	37573019
chr1	37585518	37586662
chr1	37605837	37606152
chr1	37612174	37612380
chr1	37622220	37622482
chr1	38012337	38012642
chr1	38129027	38130713
chr1	39444017	39444222
chr1	39469193	39469478
chr1	39493906	39494145
chr1	39502975	39503713
chr1	39526011	39526246
chr1	39576108	39577923
chr1	39590426	39590672
chr1	39614639	39615394
chr1	39735654	39735924
chr1	39736147	39736544
chr1	39761429	39762579
chr1	39784818	39785255
chr1	39907144	39907380
chr1	39911593	39912048
chr1	39916332	39916644
chr1	39917648	39917932
chr1	39922802	39923303
chr1	39923361	39924126
chr1	39936401	39937000
chr1	39969246	39969526
chr1	39978928	39979195
chr1	39982885	39983554
chr1	39996449	39996768
chr1	40012991	40013205
chr1	40081319	40081519
chr1	40087633	40087947
chr1	40294626	40294948
chr1	40295132	40295455
chr1	40321870	40322321
chr1	40324176	40325128
chr1	40354953	40355155
chr1	40356100	40356437
chr1	40378810	40379282
chr1	40381593	40381816
chr1	40392765	40392965
chr1	40404671	40405077
chr1	40410002	40410437
chr1	40415665	40415940
chr1	40475929	40476150
chr1	43091455	43091884
chr1	43933204	43934667
chr1	44101707	44101993
chr1	44102213	44102955
chr1	44118526	44120444
chr1	44147265	44148532
chr1	44162361	44162897
chr1	45825309	45825663
chr1	45827044	45827332
chr1	45858224	45858487
chr1	45861794	45862048
chr1	45881577	45881970
chr1	45916445	45916730
chr1	45925326	45926323
chr1	46831941	46832427
chr1	46852763	46854825
chr1	46859469	46860476
chr1	46873745	46874275
chr1	46894675	46895007
chr1	46905689	46906297
chr1	46921759	46922106
chr1	51500366	51500599
chr1	51789508	51789797
chr1	51907879	51908300
chr1	51915771	51916347
chr1	51930800	51931090
chr1	51934552	51935094
chr1	52231943	52234183
chr1	52800190	52800920
chr1	52801765	52802194
chr1	52844561	52846118
chr1	52959927	52960687
chr1	53773975	53774482
chr1	53784350	53785648
chr1	53823579	53824455
chr1	53851069	53851824
chr1	53856951	53857216
chr1	53890445	53890866
chr1	54449072	54449328
chr1	54564010	54564329
chr1	54586235	54586460
chr1	54774466	54774968
chr1	54798479	54798893
chr1	54837878	54838219
chr1	54888617	54889027
chr1	54902986	54903231
chr1	54912459	54912741
chr1	54923632	54923832
chr1	54925657	54926801
chr1	55003174	55003374
chr1	55026658	55027895
chr1	55029098	55029425
chr1	55044852	55045144
chr1	55058728	55058977
chr1	55087398	55088664
chr1	55130508	55132059
chr1	55405546	55406489
chr1	55419037	55419487
chr1	55436804	55437107
chr1	55475098	55475572
chr1	55507056	55507476
chr1	55525324	55525656
chr1	55528670	55529526
chr1	55613042	55613448
chr1	55711139	55711471
chr1	55766804	55767264
chr1	55808979	55809183
chr1	55838073	55838727
chr1	56360681	56361082
chr1	56972968	56973801
chr1	58423147	58424460
chr1	58450758	58451139
chr1	58618459	58618689
chr1	58652426	58653484
chr1	58669987	58670187
chr1	58710987	58712059
chr1	58713258	58713951
chr1	58724147	58724897
chr1	58727397	58727740
chr1	58734041	58734551
chr1	58743346	58743813
chr1	58770035	58770783
chr1	58773973	58774422
chr1	58795445	58795790
chr1	58802245	58802941
chr1	58860987	58861187
chr1	58897619	58898082
chr1	58990125	58990332
chr1	58995552	58995846
chr1	59458800	59459539
chr1	59481688	59482572
chr1	59593473	59594055
chr1	59703839	59704395
chr1	59762509	59764282
chr1	59895472	59895947
chr1	59912376	59913831
chr1	59914041	59914323
chr1	59997574	59997817
chr1	60016169	60016790
chr1	60097588	60098848
chr1	60179950	60181368
chr1	60580100	60580360
chr1	60852435	60852860
chr1	60863234	60863486
chr1	60865376	60865602
chr1	60868488	60868825
chr1	60916203	60916702
chr1	60941457	60941743
chr1	60960725	60961626
chr1	60974769	60975171
chr1	61771449	61771747
chr1	61772288	61772515
chr1	62051641	62051968
chr1	62229153	62229645
chr1	62283076	62284218
chr1	62414756	62415074
chr1	62483259	62483560
chr1	62592286	62592541
chr1	62608793	62609137
chr1	62678825	62679431
chr1	62703171	62703977
chr1	62720278	62720755
chr1	62767130	62767376
chr1	62770742	62770995
chr1	62774601	62774806
chr1	64090031	64090231
chr1	64121456	64122724
chr1	64189560	64190023
chr1	64198748	64199558
chr1	64204336	64204537
chr1	64290258	64290498
chr1	64294865	64296218
chr1	64301676	64301906
chr1	64302766	64303507
chr1	64305498	64306141
chr1	64308630	64308842
chr1	64374415	64374775
chr1	64374868	64375210
chr1	64376591	64376875
chr1	64482176	64482846
chr1	64532032	64533786
chr1	64600634	64601127
chr1	64616737	64618126
chr1	64690504	64691697
chr1	64737489	64738347
chr1	64876550	64876801
chr1	64925933	64926162
chr1	64927604	64927988
chr1	64928072	64928385
chr1	64928773	64929063
chr1	65112260	65112559
chr1	66816014	66818440
chr1	69686972	69688492
chr1	70856102	70856520
chr1	71102299	71103532
chr1	71116075	71116275
chr1	71729211	71729411
chr1	71729684	71730474
chr1	72254488	72255680
chr1	72261791	72262146
chr1	72267780	72268165
chr1	72284010	72285043
chr1	73998806	73999221
chr1	73999323	73999523
chr1	74007388	74007806
chr1	74025298	74025664
chr1	74036853	74037262
chr1	74053143	74053752
chr1	74056209	74057186
chr1	74077281	74077824
chr1	74081714	74082247
chr1	74083091	74083308
chr1	74124345	74125650
chr1	74134176	74134512
chr1	74227318	74227860
chr1	74248929	74249325
chr1	74258963	74259209
chr1	74303665	74304759
chr1	74368422	74369462
chr1	74375142	74375856
chr1	74386652	74387506
chr1	74391443	74392520
chr1	74397181	74398694
chr1	74505551	74506926
chr1	74712748	74713819
chr1	75124554	75125590
chr1	75141183	75143537
chr1	75210526	75211232
chr1	75317067	75318414
chr1	75398910	75399206
chr1	75521197	75522259
chr1	77213668	77214008
chr1	77280856	77281393
chr1	79751263	79751727
chr1	79757824	79758054
chr1	79761472	79762322
chr1	79775732	79776639
chr1	79823201	79824722
chr1	79824731	79825746
chr1	79848691	79849164
chr1	80339812	80341664
chr1	80637292	80637857
chr1	80646828	80647046
chr1	80655438	80655670
chr1	80659749	80659959
chr1	80665182	80665669
chr1	80671874	80672229
chr1	80720307	80720599
chr1	80722912	80723207
chr1	82724527	82726045
chr1	82930437	82930695
chr1	84197916	84198116
chr1	84212837	84213466
chr1	84217965	84218427
chr1	84218633	84219081
chr1	84241662	84242232
chr1	84245542	84245786
chr1	84249700	84250415
chr1	84251003	84251273
chr1	84283302	84283567
chr1	84284366	84284861
chr1	84302892	84303294
chr1	84317573	84318329
chr1	84350371	84350777
chr1	84362621	84362842
chr1	84426700	84427103
chr1	84428904	84429106
chr1	84946191	84946478
chr1	85703473	85704365
chr1	85735964	85736239
chr1	85736512	85736983
chr1	85751635	85752032
chr1	85793215	85794804
chr1	85837963	85838627
chr1	85840528	85840772
chr1	85841174	85841666
chr1	85895559	85896054
chr1	86191031	86191273
chr1	86214200	86214738
chr1	86229502	86230009
chr1	86233877	86234319
chr1	86263322	86263574
chr1	86263724	86264124
chr1	86358921	86360032
chr1	86377421	86377757
chr1	86380974	86381582
chr1	86406549	86406860
chr1	86417106	86417381
chr1	86434133	86435318
chr1	86442072	86443227
chr1	86487222	86488144
chr1	86492978	86493212
chr1	86503841	86504852
chr1	86509582	86509948
chr1	86525068	86526044
chr1	86526148	86526970
chr1	86528288	86528651
chr1	87035777	87036347
chr1	87174354	87174823
chr1	87201637	87201973
chr1	87213470	87214809
chr1	87326577	87327507
chr1	87541689	87542234
chr1	87607696	87608879
chr1	87620281	87620640
chr1	87621354	87622560
chr1	87625452	87625662
chr1	87626632	87626980
chr1	87632366	87632568
chr1	87637796	87637996
chr1	87638396	87638693
chr1	87640292	87640941
chr1	87648520	87649148
chr1	87650736	87651290
chr1	87657998	87658481
chr1	87659440	87660093
chr1	87828247	87828832
chr1	87829767	87830240
chr1	87848783	87849449
chr1	87849606	87849823
chr1	87852852	87854254
chr1	87856874	87857305
chr1	87866684	87867212
chr1	87871836	87872036
chr1	87879708	87880654
chr1	87901073	87901423
chr1	87960223	87960567
chr1	88094636	88095326
chr1	88227130	88227672
chr1	88246893	88247255
chr1	88276923	88278171
chr1	88287605	88288099
chr1	88482584	88482990
chr1	88483051	88483258
chr1	88509784	88510357
chr1	88562422	88562900
chr1	88567395	88567707
chr1	88576144	88576877
chr1	88586961	88587970
chr1	88613460	88613837
chr1	88642952	88643296
chr1	88652808	88653121
chr1	88655015	88655553
chr1	88663068	88663462
chr1	88696667	88696884
chr1	88699639	88699839
chr1	88702056	88702751
chr1	88705691	88706404
chr1	89043037	89043409
chr1	89575233	89575930
chr1	89644330	89644673
chr1	90368527	90369168
chr1	90373063	90373653
chr1	90647119	90647319
chr1	90650713	90651456
chr1	90656684	90656924
chr1	90697409	90697655
chr1	90717318	90717581
chr1	90849911	90850287
chr1	90906433	90906815
chr1	90915116	90915795
chr1	90926124	90926560
chr1	90975035	90975551
chr1	91024147	91024504
chr1	91043442	91043895
chr1	91046448	91046774
chr1	91052788	91053400
chr1	91053553	91053773
chr1	91074828	91075082
chr1	91080478	91081026
chr1	91098872	91099440
chr1	91187358	91187949
chr1	91216598	91217484
chr1	91249754	91250850
chr1	91251614	91251858
chr1	91297871	91298692
chr1	91412975	91413796
chr1	91414081	91414820
chr1	91458968	91460063
chr1	92034490	92034808
chr1	92052291	92052764
chr1	92083012	92083335
chr1	92180214	92181282
chr1	92708250	92708701
chr1	92742661	92742917
chr1	92775144	92775344
chr1	92920844	92921329
chr1	92934143	92935065
chr1	92972282	92972614
chr1	92972775	92973397
chr1	92992260	92992739
chr1	93071526	93072104
chr1	93119023	93119344
chr1	93363980	93364185
chr1	93365822	93366137
chr1	93401874	93402114
chr1	93410913	93411523
chr1	93444344	93446044
chr1	93478047	93479666
chr1	93668931	93669407
chr1	93753998	93755373
chr1	93801804	93802356
chr1	93803664	93804658
chr1	94034934	94035968
chr1	94058673	94058941
chr1	95313402	95314379
chr1	95323081	95323487
chr1	95450865	95451378
chr1	95468384	95468584
chr1	95590324	95590524
chr1	95591430	95591640
chr1	95597049	95597259
chr1	95657287	95657571
chr1	97660702	97662398
chr1	97718754	97719198
chr1	105746818	105747032
chr1	105752420	105752674
chr1	105780352	105781939
chr1	105786960	105787455
chr1	105801407	105801681
chr1	105981036	105981521
chr1	105990036	105991286
chr1	106030518	106030777
chr1	106369331	106369841
chr1	106395465	106396085
chr1	106408114	106408694
chr1	106511743	106512176
chr1	106796150	106797130
chr1	106932232	106932675
chr1	118321589	118322364
chr1	118507463	118507943
chr1	119480910	119481220
chr1	119492304	119492670
chr1	119498641	119499190
chr1	119504063	119505723
chr1	119525965	119526813
chr1	120019522	120020029
chr1	120032527	120033738
chr1	120055738	120055995
chr1	120073684	120074163
chr1	120075706	120075997
chr1	120093408	120093992
chr1	120099617	120100073
chr1	120120399	120121985
chr1	120264888	120265767
chr1	120441626	120442000
chr1	120449539	120450000
chr1	120467395	120467778
chr1	120510212	120510794
chr1	120517795	120518114
chr1	121307276	121307615
chr1	121314938	121315521
chr1	121327255	121328610
chr1	121334542	121334779
chr1	121430833	121432043
chr1	121440655	121441584
chr1	121462870	121463130
chr1	121478223	121479495
chr1	121490342	121490964
chr1	125434663	125435048
chr1	125435191	125436298
chr1	125441709	125442147
chr1	125466838	125467144
chr1	125560117	125561724
chr1	127135649	127136285
chr1	127204808	127205618
chr1	127205983	127206663
chr1	127207239	127207666
chr1	127222429	127222629
chr1	127240014	127240545
chr1	127242908	127243314
chr1	127254160	127254368
chr1	127261212	127261564
chr1	127270071	127270271
chr1	127270451	127271146
chr1	127271439	127271688
chr1	127773574	127775026
chr1	127836825	127837030
chr1	127850162	127850600
chr1	127898850	127899146
chr1	128102493	128103882
chr1	131052470	131052897
chr1	131053191	131053764
chr1	131060530	131060894
chr1	131084153	131084738
chr1	131096611	131097373
chr1	131103928	131104295
chr1	131110648	131111222
chr1	131115971	131116405
chr1	131173875	131174367
chr1	131199470	131199707
chr1	131200182	131200590
chr1	131360971	131361274
chr1	131364058	131364406
chr1	131378579	131379621
chr1	131384503	131384978
chr1	131431751	131432465
chr1	131434940	131435168
chr1	131436864	131437633
chr1	131438801	131439048
chr1	131446821	131447047
chr1	131464267	131464491
chr1	131473672	131474092
chr1	131482392	131482749
chr1	131487263	131487510
chr1	131489552	131489779
chr1	131491983	131492965
chr1	131526706	131528219
chr1	131671197	131671572
chr1	131679809	131680206
chr1	131691452	131691812
chr1	131702317	131702936
chr1	131867165	131868097
chr1	131910165	131911706
chr1	132007220	132008584
chr1	132315744	132316795
chr1	132341734	132342289
chr1	132370752	132371361
chr1	132417190	132418336
chr1	133087454	133088165
chr1	133129312	133129571
chr1	133130699	133131935
chr1	133418327	133418767
chr1	133660894	133661869
chr1	134065348	134065751
chr1	134077547	134078121
chr1	134078550	134079712
chr1	134083577	134084072
chr1	134093909	134094348
chr1	134095260	134095486
chr1	134098989	134099790
chr1	134151724	134152646
chr1	134167868	134168486
chr1	134195561	134196926
chr1	134202255	134202455
chr1	134244250	134244787
chr1	134261749	134262301
chr1	134302727	134303310
chr1	134304826	134305639
chr1	134315412	134315714
chr1	134361606	134362559
chr1	134405616	134406714
chr1	134415011	134416174
chr1	134420048	134420508
chr1	134494222	134495416
chr1	134679607	134679941
chr1	134803816	134804166
chr1	135146181	135148154
chr1	135267940	135268390
chr1	135282575	135283284
chr1	135411044	135411584
chr1	135427598	135428003
chr1	135430079	135431090
chr1	135516947	135517475
chr1	135548780	135549366
chr1	135554906	135555399
chr1	135619430	135620387
chr1	135630081	135630433
chr1	135631302	135631973
chr1	135659318	135660528
chr1	135670070	135670984
chr1	135680761	135681278
chr1	136116209	136116732
chr1	136118638	136119346
chr1	136124372	136124774
chr1	136131082	136131738
chr1	136135236	136135463
chr1	136140114	136140853
chr1	136141541	136141969
chr1	136608924	136609343
chr1	136685449	136685990
chr1	137852506	137852781
chr1	137898259	137899308
chr1	137921807	137922165
chr1	138136380	138137010
chr1	138175182	138175635
chr1	138191735	138192457
chr1	138261549	138262027
chr1	138274989	138275439
chr1	138304476	138304824
chr1	138322915	138323117
chr1	138506485	138507063
chr1	138517168	138517644
chr1	138541842	138542592
chr1	138550210	138550794
chr1	138560983	138561220
chr1	138576806	138577448
chr1	138582495	138582695
chr1	138614534	138615057
chr1	138618172	138618656
chr1	138618994	138620449
chr1	138982331	138982602
chr1	138982843	138983120
chr1	139000799	139001446
chr1	140175723	140175953
chr1	140183333	140183749
chr1	140200815	140201042
chr1	143813810	143814704
chr1	143836864	143837724
chr1	143888718	143888946
chr1	143916731	143917330
chr1	143917365	143918825
chr1	143992841	143993041
chr1	144002921	144003127
chr1	144003637	144005077
chr1	144006816	144007054
chr1	144248948	144249436
chr1	144283363	144284374
chr1	144319465	144319993
chr1	144330534	144330919
chr1	148903355	148903616
chr1	149840954	149841540
chr1	149911062	149911604
chr1	149940355	149940728
chr1	149947237	149947606
chr1	149954199	149954520
chr1	149960933	149961532
chr1	150377520	150377839
chr1	150392585	150393893
chr1	150759570	150760041
chr1	151025338	151025672
chr1	151041260	151041501
chr1	151074683	151074974
chr1	151250696	151251420
chr1	151270862	151271226
chr1	151287426	151288101
chr1	151338268	151338706
chr1	151343137	151343375
chr1	151344050	151345673
chr1	151428094	151429468
chr1	151457310	151457595
chr1	151500315	151501552
chr1	151563879	151564949
chr1	151583722	151584004
chr1	151598015	151598357
chr1	151620839	151621199
chr1	151686637	151687213
chr1	151703078	151703336
chr1	151917726	151918213
chr1	151932264	151932678
chr1	151947181	151948578
chr1	152168386	152168829
chr1	152428225	152428691
chr1	152437885	152438114
chr1	152525029	152525562
chr1	152528914	152529308
chr1	152553960	152554698
chr1	152599472	152599829
chr1	152612780	152613268
chr1	152623980	152624208
chr1	152624567	152625711
chr1	152685605	152686011
chr1	152766145	152766981
chr1	152768398	152768659
chr1	152778998	152779586
chr1	152796958	152797254
chr1	152798338	152798630
chr1	152800071	152800439
chr1	152807682	152808241
chr1	152810910	152811564
chr1	152902550	152904095
chr1	153414276	153414781
chr1	153486754	153488113
chr1	153489286	153489573
chr1	153492084	153492342
chr1	153501576	153502567
chr1	153526239	153527141
chr1	153532203	153532694
chr1	153535683	153536108
chr1	153543209	153543464
chr1	153549369	153550124
chr1	153749198	153749881
chr1	153751815	153752783
chr1	153768764	153769041
chr1	153803764	153804048
chr1	153807599	153807841
chr1	153899595	153901012
chr1	153910341	153910907
chr1	153914083	153914341
chr1	153925243	153925443
chr1	153949101	153949389
chr1	153953463	153954387
chr1	153980719	153981461
chr1	154006272	154006544
chr1	154008684	154009236
chr1	154016534	154017062
chr1	154032560	154033157
chr1	154034111	154034618
chr1	154036952	154037160
chr1	154061454	154061852
chr1	154074291	154074627
chr1	154097690	154098245
chr1	154104078	154104691
chr1	154116304	154116590
chr1	154117539	154119100
chr1	154175358	154175889
chr1	154618017	154618539
chr1	155048993	155049574
chr1	155050315	155051141
chr1	155059720	155060123
chr1	155065524	155065761
chr1	155069813	155070250
chr1	155070676	155071030
chr1	155083066	155084186
chr1	155086872	155087402
chr1	155097983	155100060
chr1	155140159	155140613
chr1	155145910	155146200
chr1	155146404	155147216
chr1	155147477	155147701
chr1	155223285	155223524
chr1	155416473	155417898
chr1	155483765	155484167
chr1	155504706	155505419
chr1	155863178	155863448
chr1	155972898	155974243
chr1	156028628	156028853
chr1	156035516	156036934
chr1	156066352	156066745
chr1	156437568	156437864
chr1	156459805	156460187
chr1	156471345	156471545
chr1	156537836	156538239
chr1	156615806	156616124
chr1	156680904	156681393
chr1	156921224	156922102
chr1	156986501	156986765
chr1	156995883	156996188
chr1	156996721	156997586
chr1	157000272	157000472
chr1	157008213	157008720
chr1	157012916	157013317
chr1	157013847	157014172
chr1	157019623	157020561
chr1	157039206	157040278
chr1	157047719	157048735
chr1	157076336	157076807
chr1	157445586	157445890
chr1	157446412	157446848
chr1	157458326	157458808
chr1	159231550	159232560
chr1	160212382	160213691
chr1	160906144	160907477
chr1	161034546	161035734
chr1	161070172	161071314
chr1	161494396	161494709
chr1	161500786	161501230
chr1	161517492	161517851
chr1	161735103	161735460
chr1	161876294	161877637
chr1	161896304	161896586
chr1	161999097	161999408
chr1	162005273	162005591
chr1	162570220	162571880
chr1	162625576	162625802
chr1	162739808	162741153
chr1	163284271	163284749
chr1	163964215	163964765
chr1	164307052	164308191
chr1	164586127	164587016
chr1	165161214	165161515
chr1	165187296	165187948
chr1	165194015	165194867
chr1	165210249	165210499
chr1	165215870	165216325
chr1	165236404	165238031
chr1	165460382	165461723
chr1	165641238	165643314
chr1	165651393	165651722
chr1	165667100	165668208
chr1	165675340	165675646
chr1	165681374	165681580
chr1	165689810	165690315
chr1	165691663	165691936
chr1	165697765	165698088
chr1	165702874	165703076
chr1	165706330	165706552
chr1	165707392	165707782
chr1	165708171	165708459
chr1	165709910	165710374
chr1	165717688	165718879
chr1	165736175	165736708
chr1	165741782	165742098
chr1	165763366	165764682
chr1	165766591	165766937
chr1	165771653	165772042
chr1	166002415	166003795
chr1	166098400	166098626
chr1	166105491	166106021
chr1	166131469	166131731
chr1	166138016	166139006
chr1	166149703	166149903
chr1	166153256	166153919
chr1	166171654	166172104
chr1	166268454	166268728
chr1	166339151	166339683
chr1	166345684	166346462
chr1	166378619	166379802
chr1	166409355	166410383
chr1	166441964	166442164
chr1	166788062	166788388
chr1	167306641	167306900
chr1	167308289	167309371
chr1	167331205	167331638
chr1	167336619	167336934
chr1	167393395	167394747
chr1	167492897	167493097
chr1	167517739	167518323
chr1	167617932	167618735
chr1	168238341	168238619
chr1	169368909	169369269
chr1	170161927	170162329
chr1	170174293	170175607
chr1	170214648	170215706
chr1	170282374	170282919
chr1	170305135	170305335
chr1	170371371	170371713
chr1	170408588	170408903
chr1	170446820	170447502
chr1	170466157	170467274
chr1	170478408	170479032
chr1	170481092	170481811
chr1	170492155	170492513
chr1	170499733	170499970
chr1	170535216	170535758
chr1	170582573	170582809
chr1	170589523	170590296
chr1	170644214	170644937
chr1	170702067	170702768
chr1	170709354	170710132
chr1	170721623	170722066
chr1	170728469	170729009
chr1	170795796	170796314
chr1	170845931	170846461
chr1	170849101	170849399
chr1	170853694	170854183
chr1	170863267	170863531
chr1	170895327	170895701
chr1	170897077	170897477
chr1	170898540	170898867
chr1	170901809	170902121
chr1	170903588	170903861
chr1	170907373	170908715
chr1	170924398	170924999
chr1	170939490	170939768
chr1	170953281	170953642
chr1	170975972	170976422
chr1	170992857	170993057
chr1	170997003	170997223
chr1	170997843	170999074
chr1	171006578	171006826
chr1	171017821	171018271
chr1	171018932	171019182
chr1	171037988	171038942
chr1	171044355	171045594
chr1	171051011	171051246
chr1	171057528	171057829
chr1	171059409	171059738
chr1	171064646	171064855
chr1	171069815	171070015
chr1	171101678	171103489
chr1	171110918	171112317
chr1	171114063	171114370
chr1	171123110	171123417
chr1	171129296	171130129
chr1	171150304	171151574
chr1	171171291	171171751
chr1	171222176	171223065
chr1	171234354	171235005
chr1	171246623	171247701
chr1	171262621	171263963
chr1	171272307	171272570
chr1	171280959	171282013
chr1	171293562	171295321
chr1	171328633	171329899
chr1	171339738	171339940
chr1	171370068	171370349
chr1	171388964	171389349
chr1	171390270	171390627
chr1	171410871	171413033
chr1	171437628	171437830
chr1	171440254	171440762
chr1	171451045	171451479
chr1	171463378	171463585
chr1	171466714	171467051
chr1	171502820	171504501
chr1	171561257	171561662
chr1	171612485	171612945
chr1	171617154	171617422
chr1	171619164	171619593
chr1	171631659	171631949
chr1	171637335	171637690
chr1	171658477	171659244
chr1	171681723	171682321
chr1	171766758	171767391
chr1	171815838	171816258
chr1	171823428	171823666
chr1	171826262	171826687
chr1	171839732	171840054
chr1	171840694	171840910
chr1	171849702	171849924
chr1	171851807	171852086
chr1	171917569	171918241
chr1	171957618	171957871
chr1	172082317	172083326
chr1	172095547	172095760
chr1	172147686	172149113
chr1	172164622	172164926
chr1	172241092	172241399
chr1	172277275	172277718
chr1	172309687	172310605
chr1	172336037	172336307
chr1	172347626	172347870
chr1	172348315	172348640
chr1	172370336	172370536
chr1	172376118	172377372
chr1	172451032	172451232
chr1	172455575	172456444
chr1	172474832	172475672
chr1	172478207	172478466
chr1	172513086	172513431
chr1	172514146	172514538
chr1	172525376	172525651
chr1	172528786	172529239
chr1	172585964	172586614
chr1	172590595	172591002
chr1	173420584	173420870
chr1	173427623	173427833
chr1	173766986	173767384
chr1	173809412	173809776
chr1	173887041	173887457
chr1	173961563	173961971
chr1	174041037	174041360
chr1	174434379	174434647
chr1	175692193	175693685
chr1	176223290	176224123
chr1	176348363	176348612
chr1	176801103	176801855
chr1	176813173	176815194
chr1	176828194	176829160
chr1	176835089	176835459
chr1	176853433	176853808
chr1	176971164	176971902
chr1	177408928	177409191
chr1	177441595	177442643
chr1	177462856	177463288
chr1	177467323	177467602
chr1	177478811	177479132
chr1	177489949	177490318
chr1	177555755	177556112
chr1	177681312	177681657
chr1	177795701	177797241
chr1	177982794	177983866
chr1	178187001	178188097
chr1	178317923	178319656
chr1	178336287	178336917
chr1	178337078	178338311
chr1	178368711	178369794
chr1	178405505	178406908
chr1	179010754	179011159
chr1	179073139	179073623
chr1	179087209	179087484
chr1	179545928	179547121
chr1	179842684	179843163
chr1	180195281	180196585
chr1	180261113	180261495
chr1	180296106	180296665
chr1	180302598	180303265
chr1	180330333	180331352
chr1	180357854	180358504
chr1	180366516	180366804
chr1	180387174	180388316
chr1	180390694	180391298
chr1	180393195	180393966
chr1	180401862	180402066
chr1	180403614	180404297
chr1	180536907	180537137
chr1	180541247	180542621
chr1	180587849	180588383
chr1	180601921	180602283
chr1	180604172	180605132
chr1	180616897	180617294
chr1	180640712	180641838
chr1	180720544	180720818
chr1	180725520	180726617
chr1	180736608	180737161
chr1	180763786	180764431
chr1	180768150	180769242
chr1	180777449	180778730
chr1	180812651	180814623
chr1	180835505	180835717
chr1	180850047	180851463
chr1	180903859	180904969
chr1	180911295	180911599
chr1	180922137	180922857
chr1	180936622	180937178
chr1	180942091	180942709
chr1	180945294	180945555
chr1	180945587	180946119
chr1	180957104	180957611
chr1	180972424	180972771
chr1	180973838	180974239
chr1	180974428	180974857
chr1	181016682	181017904
chr1	181170342	181170743
chr1	181211892	181212915
chr1	181227084	181227332
chr1	181232346	181233141
chr1	181234380	181235075
chr1	181237502	181237770
chr1	181247044	181247693
chr1	181255735	181256036
chr1	181256146	181257457
chr1	181257731	181258049
chr1	181284391	181284751
chr1	181841833	181843246
chr1	181846074	181846289
chr1	181860732	181861182
chr1	181921642	181921929
chr1	182124525	182125598
chr1	182420918	182421250
chr1	182461032	182461246
chr1	182461368	182462245
chr1	182562854	182563170
chr1	182609937	182610455
chr1	182909642	182910174
chr1	182922653	182923315
chr1	182935246	182935902
chr1	182953720	182954166
chr1	182954868	182955070
chr1	183264269	183264575
chr1	183266221	183266597
chr1	183273137	183273694
chr1	183296705	183297908
chr1	183299262	183299748
chr1	183320926	183321405
chr1	183979796	183980418
chr1	184033556	184034719
chr1	184260705	184261258
chr1	184266118	184266605
chr1	184440919	184441701
chr1	184444394	184444698
chr1	184471524	184471964
chr1	184478031	184478496
chr1	184484605	184485240
chr1	184535782	184536225
chr1	184542320	184543110
chr1	184614931	184615309
chr1	184622778	184623012
chr1	184728932	184729178
chr1	184732018	184732508
chr1	184732797	184733096
chr1	184738118	184738376
chr1	184807849	184808206
chr1	184852090	184852788
chr1	185203324	185205071
chr1	185208191	185208837
chr1	186855743	186855976
chr1	189171283	189171591
chr1	189185110	189185947
chr1	189798431	189799070
chr1	189799113	189799553
chr1	189806882	189807082
chr1	189807268	189807478
chr1	190170295	190171069
chr1	190826576	190827243
chr1	190910532	190910760
chr1	191062241	191063349
chr1	191072988	191073577
chr1	191085155	191086047
chr1	191086905	191087148
chr1	191098452	191098678
chr1	191110124	191110379
chr1	191111365	191111761
chr1	191115672	191116277
chr1	191122867	191123316
chr1	191125718	191126389
chr1	191182579	191183838
chr1	191193637	191194609
chr1	191198162	191198386
chr1	191201421	191201758
chr1	191223997	191225238
chr1	191230259	191231092
chr1	191250223	191250566
chr1	191259277	191259649
chr1	191269571	191270064
chr1	191275612	191276079
chr1	191280977	191281694
chr1	191288889	191289283
chr1	191312472	191313230
chr1	191325613	191326814
chr1	191327706	191328547
chr1	191334732	191335023
chr1	191396708	191398044
chr1	191458111	191458673
chr1	191575409	191576431
chr1	191717780	191718569
chr1	191724684	191725102
chr1	191734018	191734306
chr1	191756758	191757096
chr1	191906389	191907540
chr1	191955351	191955685
chr1	191989814	191990612
chr1	192054512	192054895
chr1	192078471	192079019
chr1	192092248	192093405
chr1	192745373	192745882
chr1	192753313	192753914
chr1	192763145	192763600
chr1	192939012	192939463
chr1	193129918	193130971
chr1	193172934	193174083
chr1	193191480	193191824
chr1	193192033	193192252
chr1	193201472	193201968
chr1	193844659	193844982
chr1	193876507	193876909
chr1	194927931	194928402
chr1	194943736	194944101
chr1	195130751	195131934
chr1	195241635	195242140
chr10	4037165	4037561
chr10	4041690	4042195
chr10	4079579	4080730
chr10	4093038	4093264
chr10	4126420	4126903
chr10	4386546	4387770
chr10	4430514	4430852
chr10	4431618	4433117
chr10	4611765	4612370
chr10	4612483	4612734
chr10	5823461	5825280
chr10	7063160	7063448
chr10	7063649	7064288
chr10	7064347	7064569
chr10	7211101	7212838
chr10	7473730	7473945
chr10	7667341	7667986
chr10	7792515	7793302
chr10	7833943	7834159
chr10	7841991	7842280
chr10	7846058	7846400
chr10	7888148	7889003
chr10	7936763	7937115
chr10	7955974	7956922
chr10	8010042	8010364
chr10	8022153	8022524
chr10	8029046	8029401
chr10	8055608	8055858
chr10	8065887	8066272
chr10	8067104	8067335
chr10	8517487	8519605
chr10	8759379	8759715
chr10	9879970	9880876
chr10	9901076	9902454
chr10	10184543	10184926
chr10	10457053	10457499
chr10	10472219	10472924
chr10	10557513	10558618
chr10	11280449	11281624
chr10	11492175	11492431
chr10	12867076	12868729
chr10	12869040	12869759
chr10	12875087	12875381
chr10	12922363	12923521
chr10	12997168	12997578
chr10	13192581	13193580
chr10	13438621	13438909
chr10	13470266	13470762
chr10	13474127	13474717
chr10	13499613	13499846
chr10	13500783	13501589
chr10	13686299	13686697
chr10	13687188	13687696
chr10	13913948	13914214
chr10	13946736	13947022
chr10	13964462	13965315
chr10	13982543	13983730
chr10	14034974	14035384
chr10	14055110	14055380
chr10	14055434	14056084
chr10	14186646	14187030
chr10	16652605	16653014
chr10	16996707	16997424
chr10	17201262	17201676
chr10	17221664	17222066
chr10	17294773	17295176
chr10	17418138	17419165
chr10	17431059	17431479
chr10	17484958	17485655
chr10	17485720	17485995
chr10	17521595	17522750
chr10	17560170	17560442
chr10	17613265	17613777
chr10	17660968	17661339
chr10	17684004	17684314
chr10	17692008	17692275
chr10	17721956	17723692
chr10	17733089	17733627
chr10	17788688	17788951
chr10	18022951	18023714
chr10	18055152	18056916
chr10	18886968	18887524
chr10	19014943	19015950
chr10	19033874	19034253
chr10	19043875	19044428
chr10	19053821	19054021
chr10	19062099	19062697
chr10	19062765	19063359
chr10	19065458	19065678
chr10	19094316	19094836
chr10	19170682	19171098
chr10	19185834	19186693
chr10	19491415	19492494
chr10	19494743	19495144
chr10	19506671	19506914
chr10	19521077	19521609
chr10	19522302	19522701
chr10	19547081	19547357
chr10	19548288	19548498
chr10	19559784	19560046
chr10	19570054	19570698
chr10	19570885	19571267
chr10	19584255	19584634
chr10	19591299	19592780
chr10	19596574	19596824
chr10	19599705	19600530
chr10	19613295	19613638
chr10	19629574	19629774
chr10	19691984	19692378
chr10	19692979	19693571
chr10	19907295	19908018
chr10	19915321	19915831
chr10	19933803	19935073
chr10	19939445	19940073
chr10	19940909	19941679
chr10	19958168	19958520
chr10	19992072	19992272
chr10	20009529	20009741
chr10	20059102	20059339
chr10	20077362	20077606
chr10	20123496	20123956
chr10	20311710	20313237
chr10	20835367	20835680
chr10	20990369	20991664
chr10	21055130	21055842
chr10	21076933	21077876
chr10	21192231	21192895
chr10	21200641	21201255
chr10	21222870	21223182
chr10	21502439	21502839
chr10	21601169	21601431
chr10	21604725	21605133
chr10	21605179	21605694
chr10	21609843	21610195
chr10	21636264	21636482
chr10	21636709	21637464
chr10	21651667	21651979
chr10	21678778	21679153
chr10	21685313	21686022
chr10	21695362	21695704
chr10	21701624	21702105
chr10	21827135	21827618
chr10	21889565	21889887
chr10	21890510	21890741
chr10	21947013	21947486
chr10	21976492	21976728
chr10	21992850	21993111
chr10	21994074	21995001
chr10	22140968	22141476
chr10	22700164	22700386
chr10	22730488	22732068
chr10	22744348	22744608
chr10	22747181	22747473
chr10	23081104	23081772
chr10	23177262	23177762
chr10	23177873	23178128
chr10	23786841	23787959
chr10	23802867	23803447
chr10	23858321	23858542
chr10	24133384	24133622
chr10	24148978	24150096
chr10	24160156	24160770
chr10	24164828	24165054
chr10	24173236	24174116
chr10	24634339	24634792
chr10	24635526	24636016
chr10	24641712	24642029
chr10	24711140	24712360
chr10	25284467	25284976
chr10	25285272	25285473
chr10	25296546	25297542
chr10	25318466	25318980
chr10	25331380	25332199
chr10	25359425	25360328
chr10	25361501	25362097
chr10	25366946	25367212
chr10	25372057	25372504
chr10	25387416	25387656
chr10	25408589	25408855
chr10	25426293	25426493
chr10	25434619	25434901
chr10	25441369	25441931
chr10	25443842	25444079
chr10	25447160	25447851
chr10	25453799	25454211
chr10	25488505	25488971
chr10	26772242	26773569
chr10	26799729	26799977
chr10	29361272	29362785
chr10	30617865	30619236
chr10	34113500	34113816
chr10	34127299	34128147
chr10	34131625	34131825
chr10	34137588	34138658
chr10	34171702	34172186
chr10	34198088	34198543
chr10	34206655	34207987
chr10	34235448	34235809
chr10	34281960	34283191
chr10	34418205	34419130
chr10	36973941	36975529
chr10	37072689	37073589
chr10	37112793	37113196
chr10	37136270	37137697
chr10	37138707	37139294
chr10	37140804	37141715
chr10	37170143	37170369
chr10	37190185	37190637
chr10	37192151	37192373
chr10	37194316	37194806
chr10	37195244	37195444
chr10	37232089	37232714
chr10	37235714	37236035
chr10	37236243	37236492
chr10	37248705	37249216
chr10	37249708	37249997
chr10	37250304	37250590
chr10	37259257	37259744
chr10	37261262	37261608
chr10	37290097	37290662
chr10	37314933	37315667
chr10	37321356	37321683
chr10	37338280	37338738
chr10	37342534	37343353
chr10	37358747	37359483
chr10	37364570	37364883
chr10	37397254	37397988
chr10	37842020	37842362
chr10	37978911	37979608
chr10	38211795	38212098
chr10	39412943	39413338
chr10	39959770	39960684
chr10	40068863	40069131
chr10	40097611	40097959
chr10	40128562	40128886
chr10	40138031	40138478
chr10	40257389	40259423
chr10	40275922	40276502
chr10	40348531	40350374
chr10	40384017	40384338
chr10	40437407	40437641
chr10	40448002	40449063
chr10	40451793	40452230
chr10	40476761	40477387
chr10	40499517	40500488
chr10	40515400	40515958
chr10	40519679	40520211
chr10	40525211	40525423
chr10	40525689	40526811
chr10	40847478	40847792
chr10	41302717	41304304
chr10	41385735	41386239
chr10	41449774	41450878
chr10	41477240	41478373
chr10	41518586	41520043
chr10	41573364	41573740
chr10	41598327	41599028
chr10	41604778	41605510
chr10	41665742	41666276
chr10	41879711	41879916
chr10	41887070	41888080
chr10	41888633	41888858
chr10	41896645	41896845
chr10	42031057	42031591
chr10	42131329	42131994
chr10	42251156	42251875
chr10	42270920	42271320
chr10	42276528	42278709
chr10	42464429	42464695
chr10	42501666	42503124
chr10	43479382	43480343
chr10	43751118	43751373
chr10	43752134	43752818
chr10	43758362	43758575
chr10	43856142	43856953
chr10	43901219	43902560
chr10	44070893	44071591
chr10	44267963	44268989
chr10	44292264	44292769
chr10	44322189	44322614
chr10	44327169	44327631
chr10	44360615	44361224
chr10	44380519	44381936
chr10	44458662	44459240
chr10	44460361	44460638
chr10	44527100	44527546
chr10	44529261	44529883
chr10	44538983	44539601
chr10	44589369	44589862
chr10	44596004	44596376
chr10	44599709	44600475
chr10	44607229	44607854
chr10	44630461	44630667
chr10	44631807	44632151
chr10	44638865	44639175
chr10	44665700	44666183
chr10	44669214	44669414
chr10	44685639	44686487
chr10	44691911	44692184
chr10	44702103	44703046
chr10	50592190	50593435
chr10	50612024	50612534
chr10	50894685	50894938
chr10	51422551	51423072
chr10	51453922	51454443
chr10	51456031	51456530
chr10	51526353	51526624
chr10	51531057	51531303
chr10	53346743	53346977
chr10	53426371	53426874
chr10	53435161	53435818
chr10	53443164	53443465
chr10	53461513	53461899
chr10	53505776	53506247
chr10	53927641	53928460
chr10	54040151	54041232
chr10	54075347	54076296
chr10	54117869	54118296
chr10	54119529	54119802
chr10	56793190	56793569
chr10	57727668	57728276
chr10	58322976	58324011
chr10	58341710	58342257
chr10	58350625	58350980
chr10	58351892	58352122
chr10	58354832	58355131
chr10	58382115	58382507
chr10	58393174	58393525
chr10	58418511	58418816
chr10	58446234	58447392
chr10	58452465	58452665
chr10	58497646	58498565
chr10	59221391	59222419
chr10	59222636	59223110
chr10	59236658	59236886
chr10	59252245	59252501
chr10	59263015	59263402
chr10	59265329	59265651
chr10	59265870	59266140
chr10	59292483	59293129
chr10	59310908	59311296
chr10	59323006	59324313
chr10	59328057	59328276
chr10	59702234	59703190
chr10	59879080	59880454
chr10	59887511	59887912
chr10	59924474	59924813
chr10	59951611	59952902
chr10	59969781	59970792
chr10	59974347	59974734
chr10	59978238	59979319
chr10	59980892	59981357
chr10	60002381	60003933
chr10	60009443	60010133
chr10	60081408	60081747
chr10	60252744	60253147
chr10	60260745	60261151
chr10	60262396	60262860
chr10	60277491	60278329
chr10	60286788	60287077
chr10	60304935	60305810
chr10	60313810	60314164
chr10	60314391	60314771
chr10	60341433	60341633
chr10	60341636	60341839
chr10	60346760	60347527
chr10	60349135	60349418
chr10	60351867	60352137
chr10	60357575	60357941
chr10	60362303	60362872
chr10	60364542	60364981
chr10	60370148	60370637
chr10	60371908	60372137
chr10	60374541	60374895
chr10	60375466	60375964
chr10	60379729	60380036
chr10	60388455	60388821
chr10	60389796	60390026
chr10	60398128	60398957
chr10	60474833	60475038
chr10	60566537	60567109
chr10	60614215	60614640
chr10	60639341	60639795
chr10	60687125	60688104
chr10	60697032	60697516
chr10	60705022	60705685
chr10	60706403	60706697
chr10	60712353	60712598
chr10	60733986	60734186
chr10	60738192	60738659
chr10	60739721	60740403
chr10	60744938	60745370
chr10	60752329	60753234
chr10	60760557	60760969
chr10	60932211	60932582
chr10	60957998	60958519
chr10	61121950	61122245
chr10	61135446	61135738
chr10	61146196	61146673
chr10	61147153	61148277
chr10	61336325	61336663
chr10	61366192	61366415
chr10	61374324	61374586
chr10	61375367	61375586
chr10	61381992	61382298
chr10	61383220	61384060
chr10	61399431	61399926
chr10	61452088	61453227
chr10	61694867	61696043
chr10	62132888	62133121
chr10	62287735	62288170
chr10	62306614	62307023
chr10	62311512	62311992
chr10	62430380	62430943
chr10	62485999	62487579
chr10	62500268	62500719
chr10	62507822	62508518
chr10	62541749	62541994
chr10	62543417	62544033
chr10	62556549	62556946
chr10	62582467	62582781
chr10	62601509	62603026
chr10	62650873	62652197
chr10	63012149	63012487
chr10	63023250	63024967
chr10	63176594	63176850
chr10	63243137	63244611
chr10	63338280	63339778
chr10	63386469	63387139
chr10	63428872	63430534
chr10	66852859	66853783
chr10	66864363	66865025
chr10	66920251	66922105
chr10	66930765	66931156
chr10	66937111	66937653
chr10	66943961	66944363
chr10	66950649	66950903
chr10	66953484	66954124
chr10	66954239	66954513
chr10	66998824	66999246
chr10	67002534	67005316
chr10	67025566	67026625
chr10	67036261	67036636
chr10	67071913	67072340
chr10	67096077	67097720
chr10	67114040	67114326
chr10	67115347	67115691
chr10	67126398	67127799
chr10	67129777	67130065
chr10	67182862	67183110
chr10	67185650	67186305
chr10	67204899	67205486
chr10	67226169	67227037
chr10	67284855	67285949
chr10	67311431	67311851
chr10	67318115	67318351
chr10	67376148	67376438
chr10	67386258	67386587
chr10	67400582	67400962
chr10	67417788	67418073
chr10	67427350	67427710
chr10	67439375	67439852
chr10	67535996	67536444
chr10	67537113	67538145
chr10	67598799	67599313
chr10	67629126	67629377
chr10	67683865	67684109
chr10	67693754	67694173
chr10	67695976	67696363
chr10	67712866	67713559
chr10	67722081	67722301
chr10	67729326	67729794
chr10	67966063	67966754
chr10	68085694	68086089
chr10	68105417	68105641
chr10	68125151	68125578
chr10	68128423	68128921
chr10	68136269	68137108
chr10	68238930	68239249
chr10	68241068	68241463
chr10	68249605	68250002
chr10	68277883	68278113
chr10	68282878	68283583
chr10	68378256	68378667
chr10	68842529	68842747
chr10	69212704	69213667
chr10	69240822	69241119
chr10	69247489	69247815
chr10	69252643	69252843
chr10	69254311	69254511
chr10	69254522	69254990
chr10	69320964	69322106
chr10	69888401	69889316
chr10	70094858	70095682
chr10	70173232	70173749
chr10	70195350	70195792
chr10	70195954	70196223
chr10	71361993	71362362
chr10	71369718	71369978
chr10	75146178	75146545
chr10	75517133	75518481
chr10	75589320	75589698
chr10	75591734	75592086
chr10	75667258	75668389
chr10	75686963	75687265
chr10	75710493	75710710
chr10	75781095	75781638
chr10	77258678	77259878
chr10	77391355	77391587
chr10	77515665	77516638
chr10	77517239	77517538
chr10	77522306	77522544
chr10	77530163	77530684
chr10	77531201	77531432
chr10	77540886	77541224
chr10	77545001	77545553
chr10	77551044	77551559
chr10	77605544	77606947
chr10	77613427	77614052
chr10	77621805	77622685
chr10	77713929	77714373
chr10	77880430	77880807
chr10	77891161	77891543
chr10	77891715	77892161
chr10	77964271	77964593
chr10	77970725	77971010
chr10	77971917	77972339
chr10	78009084	78010186
chr10	78027967	78028643
chr10	78068789	78070218
chr10	78086749	78087182
chr10	78087322	78087630
chr10	78096267	78096680
chr10	78104804	78106127
chr10	78135136	78135397
chr10	78138992	78139394
chr10	78149359	78149762
chr10	78159320	78160497
chr10	78160806	78161232
chr10	78164174	78164438
chr10	78169399	78170350
chr10	78222888	78223698
chr10	78297705	78298583
chr10	78366690	78366952
chr10	78367082	78367383
chr10	78392269	78392608
chr10	78412261	78413448
chr10	78464323	78465523
chr10	78465794	78466091
chr10	78574264	78575514
chr10	79506819	79507178
chr10	79538646	79539352
chr10	79668752	79670096
chr10	79681541	79682413
chr10	79746176	79747146
chr10	79853567	79854932
chr10	79908323	79909702
chr10	79925447	79925853
chr10	79926737	79927556
chr10	79927770	79928068
chr10	79934323	79934892
chr10	79937078	79937516
chr10	79940878	79941339
chr10	79946731	79947156
chr10	79958158	79958579
chr10	79959956	79960480
chr10	79984385	79986267
chr10	79996079	79996828
chr10	80016638	80016985
chr10	80017660	80017861
chr10	80018956	80019307
chr10	80024380	80024623
chr10	80033311	80033734
chr10	80034026	80034445
chr10	80039407	80040254
chr10	80051864	80052210
chr10	80053131	80054663
chr10	80071108	80071700
chr10	80075292	80075794
chr10	80102532	80103099
chr10	80105578	80106022
chr10	80114600	80115020
chr10	80115211	80116136
chr10	80141248	80141888
chr10	80142089	80142615
chr10	80148029	80148591
chr10	80148873	80149925
chr10	80159548	80160457
chr10	80164991	80165524
chr10	80167587	80168585
chr10	80172788	80173719
chr10	80199497	80200035
chr10	80248693	80249980
chr10	80260716	80262082
chr10	80264621	80265335
chr10	80271409	80271670
chr10	80292255	80292815
chr10	80320370	80320923
chr10	80376321	80376741
chr10	80387794	80388276
chr10	80398839	80400415
chr10	80433601	80434581
chr10	80561258	80562180
chr10	80577467	80578377
chr10	80578639	80578865
chr10	80587487	80587760
chr10	80590174	80590963
chr10	80602630	80603597
chr10	80621843	80622969
chr10	80676283	80677647
chr10	80678084	80678708
chr10	80684459	80684712
chr10	80695340	80695768
chr10	80701907	80703224
chr10	80741052	80741529
chr10	80741994	80742877
chr10	80751377	80752104
chr10	80754859	80755512
chr10	80797700	80799002
chr10	80826113	80827271
chr10	80900407	80901518
chr10	80921998	80922483
chr10	80929702	80930362
chr10	80988121	80988628
chr10	81037060	81037759
chr10	81060047	81060747
chr10	81069717	81070601
chr10	81105525	81106736
chr10	81129220	81129850
chr10	81136558	81138258
chr10	81176265	81177201
chr10	81182511	81183515
chr10	81191504	81191860
chr10	81221534	81221875
chr10	81257328	81257772
chr10	81266498	81267256
chr10	81268203	81268569
chr10	81292671	81293640
chr10	81297903	81298322
chr10	81298766	81299362
chr10	81319910	81321496
chr10	81338827	81339070
chr10	81350354	81351257
chr10	81356419	81356897
chr10	81357125	81358015
chr10	81378321	81379199
chr10	81384079	81384966
chr10	81389495	81390252
chr10	81401005	81402617
chr10	81407608	81408272
chr10	81429801	81430094
chr10	81432777	81433416
chr10	81496216	81497162
chr10	81502694	81503332
chr10	81517469	81517739
chr10	81518756	81518999
chr10	81519825	81520056
chr10	81524340	81524778
chr10	81526869	81527234
chr10	81544865	81545968
chr10	81570695	81572135
chr10	81605071	81605527
chr10	81605976	81606767
chr10	81643168	81644303
chr10	82082971	82084021
chr10	82178012	82179183
chr10	82622679	82623852
chr10	82629420	82630464
chr10	82762916	82764538
chr10	82796506	82797281
chr10	82860388	82861044
chr10	82935217	82935533
chr10	83004174	83005073
chr10	83005223	83005445
chr10	83543510	83544664
chr10	83565646	83565924
chr10	83637498	83637858
chr10	83644820	83645516
chr10	83648348	83649238
chr10	83946543	83947060
chr10	84060680	84061326
chr10	84087643	84087958
chr10	84101268	84101468
chr10	84109449	84109840
chr10	84109929	84110157
chr10	84120205	84120654
chr10	84146338	84146574
chr10	84163839	84164325
chr10	84330037	84330336
chr10	84335695	84335950
chr10	84338766	84339304
chr10	84347899	84348099
chr10	84380649	84381173
chr10	84387506	84387779
chr10	84388524	84389363
chr10	84401390	84401692
chr10	84401884	84402486
chr10	84411058	84411598
chr10	84411651	84413096
chr10	84437803	84438636
chr10	84440263	84441665
chr10	84516422	84516909
chr10	84549327	84550419
chr10	84576071	84577721
chr10	84615549	84616080
chr10	84774701	84775153
chr10	84916907	84918214
chr10	85184591	85185864
chr10	85502174	85502639
chr10	86684979	86686090
chr10	86705194	86706681
chr10	86727646	86728815
chr10	86772528	86772864
chr10	86778413	86779394
chr10	88228769	88229155
chr10	88441402	88441714
chr10	88503285	88504536
chr10	88712471	88712789
chr10	88730607	88731724
chr10	88752522	88752924
chr10	88799361	88799738
chr10	91123438	91124697
chr10	91137583	91137899
chr10	91154113	91154369
chr10	91170505	91171101
chr10	91171201	91172196
chr10	91181288	91183070
chr10	91270631	91271009
chr10	91701944	91702331
chr10	93124064	93124776
chr10	93191026	93191488
chr10	93261367	93262370
chr10	93309780	93310098
chr10	93310889	93311507
chr10	93364973	93365360
chr10	93452742	93453946
chr10	93539900	93540392
chr10	93576162	93576442
chr10	93577597	93578026
chr10	94035234	94036633
chr10	94122754	94123083
chr10	94147674	94148751
chr10	94354075	94354854
chr10	94356864	94357335
chr10	94378099	94379117
chr10	94381213	94381734
chr10	94412380	94412597
chr10	94474375	94474708
chr10	94505501	94506073
chr10	94521881	94522276
[truncated: 17,750 more rows]

## Sheet: 7
chr1	3060867	3061333
chr1	3198189	3198854
chr1	4068779	4069520
chr1	10097096	10097505
chr1	13148665	13149040
chr1	13214236	13214841
chr1	15056232	15057173
chr1	15690879	15691586
chr1	16095250	16095839
chr1	16980064	16980696
chr1	19046729	19047176
chr1	19788259	19788904
chr1	19983958	19984437
chr1	20287530	20288311
chr1	20860686	20861263
chr1	24335848	24336554
chr1	27889603	27890406
chr1	29021388	29021753
chr1	29216987	29217807
chr1	30034554	30035226
chr1	30519022	30519590
chr1	30656350	30657077
chr1	30707303	30707914
chr1	32902600	32903151
chr1	42066469	42066920
chr1	42187654	42188286
chr1	42928326	42929197
chr1	43718831	43719739
chr1	44759315	44759973
chr1	44878195	44879240
chr1	46344035	46344621
chr1	46743859	46744913
chr1	47141701	47142310
chr1	53454697	53455266
chr1	54521086	54521576
chr1	55036968	55037816
chr1	56696092	56696421
chr1	57783973	57784747
chr1	58165454	58166209
chr1	58281014	58281975
chr1	60195223	60195993
chr1	60821049	60821592
chr1	61048040	61048737
chr1	62042935	62043517
chr1	62177025	62177838
chr1	63035487	63036205
chr1	64778255	64778725
chr1	70103648	70104281
chr1	70593917	70594716
chr1	70867435	70868086
chr1	71341555	71341905
chr1	71643479	71644146
chr1	71807745	71808183
chr1	72457600	72458281
chr1	76772582	76773268
chr1	76828346	76829596
chr1	77062427	77062932
chr1	77383347	77383978
chr1	77406920	77407509
chr1	79212362	79213560
chr1	84217965	84218427
chr1	87779317	87779846
chr1	90385923	90386133
chr1	94875727	94876503
chr1	94897835	94898445
chr1	96851311	96851628
chr1	100771949	100772473
chr1	101527798	101528156
chr1	104974904	104975291
chr1	106065972	106066459
chr1	109091069	109091696
chr1	109297884	109298647
chr1	109485040	109485708
chr1	115134046	115134737
chr1	121584996	121585293
chr1	121630306	121631190
chr1	121856908	121857480
chr1	124002875	124003318
chr1	125080275	125080650
chr1	129849990	129850638
chr1	136881403	136881805
chr1	137702331	137702698
chr1	143869063	143869752
chr1	147080293	147080790
chr1	147227777	147228659
chr1	147265657	147266038
chr1	148916970	148917577
chr1	151721477	151722233
chr1	151857303	151857962
chr1	151995485	151995947
chr1	156433548	156434046
chr1	162153070	162153455
chr1	163252406	163253223
chr1	164799149	164799874
chr1	165880807	165881330
chr1	167927178	167927691
chr1	168970414	168970908
chr1	171397724	171398724
chr1	171576657	171577345
chr1	174369707	174370418
chr1	175636473	175637227
chr1	182686258	182687262
chr1	185055896	185056325
chr1	186218998	186219793
chr1	186624540	186625349
chr1	188381267	188381547
chr1	188616611	188617502
chr1	188707917	188709114
chr1	189491002	189491461
chr1	192911554	192912074
chr1	193599870	193600481
chr10	7840935	7841378
chr10	9892436	9893102
chr10	14411240	14411764
chr10	15750343	15750637
chr10	17679677	17680241
chr10	21073773	21074377
chr10	21690689	21691393
chr10	23512902	23513689
chr10	25285569	25286150
chr10	25918149	25918646
chr10	27367457	27368244
chr10	28396842	28397198
chr10	30242279	30243307
chr10	30280407	30281011
chr10	30383668	30384340
chr10	35372189	35372610
chr10	35470876	35471612
chr10	36248731	36249357
chr10	38991200	38991624
chr10	45171079	45171924
chr10	45358919	45359341
chr10	46826482	46827522
chr10	48223402	48223941
chr10	52464002	52464559
chr10	54006900	54007513
chr10	55892569	55893393
chr10	56204393	56204894
chr10	59270498	59271335
chr10	63004724	63005072
chr10	63507802	63508684
chr10	65004732	65005572
chr10	67615163	67615714
chr10	70390386	70391019
chr10	71214259	71214628
chr10	71649032	71649627
chr10	72916476	72917082
chr10	73370214	73370850
chr10	76775484	76775851
chr10	78991788	78992239
chr10	79024401	79024843
chr10	84222435	84222934
chr10	91729944	91730657
chr10	94993263	94993660
chr10	95405873	95406086
chr10	97000668	97001039
chr10	97140846	97141483
chr10	97235899	97236374
chr10	97413545	97414568
chr10	97492514	97493372
chr10	99952702	99953505
chr10	109232879	109233607
chr10	109311774	109312180
chr10	109659424	109659979
chr10	110892714	110893329
chr10	115834522	115835337
chr10	123385307	123385569
chr10	124773293	124773877
chr10	124778814	124779518
chr10	124830104	124830547
chr10	125071911	125072984
chr10	126185425	126185891
chr10	126381193	126382084
chr10	126554938	126555797
chr10	129630709	129631418
chr10	129900199	129900667
chr11	7198896	7199333
chr11	7349745	7350524
chr11	8397848	8398288
chr11	9067100	9067901
chr11	9269229	9269690
chr11	9300965	9302065
chr11	12795195	12795803
chr11	13130416	13130933
chr11	14677174	14677790
chr11	16816500	16816990
chr11	16992078	16992662
chr11	17352689	17353175
chr11	17746095	17746604
chr11	21080906	21081185
chr11	28044670	28045121
chr11	28556106	28556957
chr11	29680708	29681294
chr11	29727364	29727861
chr11	31396518	31397130
chr11	31571488	31572057
chr11	34733880	34734940
chr11	34895874	34896467
chr11	36546310	36546651
chr11	36547212	36547764
chr11	37327352	37327904
chr11	40274554	40275205
chr11	40367725	40368295
chr11	41038313	41039052
chr11	41918004	41918403
chr11	43155045	43155930
chr11	44911461	44912354
chr11	47073679	47074224
chr11	50729135	50729835
chr11	52850291	52850609
chr11	53140681	53141321
chr11	55880037	55880570
chr11	56548960	56549441
chr11	61233391	61233954
chr11	62409029	62409502
chr11	63103358	63103864
chr11	63345773	63346531
chr11	63564474	63564814
chr11	63565698	63566227
chr11	63657032	63657578
chr11	64442810	64443852
chr11	68051686	68052184
chr11	78592563	78593132
chr11	81583602	81584068
chr11	82326583	82327021
chr11	82329168	82329512
chr11	92128104	92128655
chr11	92566017	92566301
chr11	92712441	92712896
chr11	93148180	93148836
chr11	101148675	101149005
chr11	104025165	104025663
chr11	115943352	115943759
chr12	5553097	5553483
chr12	5787224	5788208
chr12	6373389	6374124
chr12	7198015	7198711
chr12	7291391	7291985
chr12	7751910	7752347
chr12	7798710	7799530
chr12	11029468	11030105
chr12	11501413	11502137
chr12	13398234	13398673
chr12	15281751	15282416
chr12	15608921	15609808
chr12	17548572	17548980
chr12	28324405	28324751
chr12	30320570	30320824
chr12	32455956	32456550
chr12	32546076	32546841
chr12	44656987	44657626
chr12	44662928	44663237
chr12	44874754	44875690
chr12	44883647	44884939
chr12	45833700	45834368
chr12	52644197	52644629
chr12	54209782	54210470
chr12	57449335	57449908
chr12	58233281	58234064
chr12	60066344	60067034
chr12	60589590	60590120
chr12	64857845	64858302
chr12	66523520	66524070
chr12	68531695	68532172
chr12	69239216	69239555
chr12	70252357	70252792
chr12	71845673	71846056
chr12	77631885	77632433
chr12	77968679	77969112
chr12	79362709	79363233
chr12	79431262	79431552
chr12	81013426	81013909
chr12	81135428	81136093
chr12	83174381	83174749
chr12	84525878	84526392
chr12	89565110	89565528
chr12	90638195	90638923
chr12	91029184	91029744
chr12	91927329	91928044
chr12	94404782	94405330
chr12	95367599	95368131
chr12	97782600	97783469
chr12	98014921	98015451
chr12	99738249	99738647
chr12	101918430	101918869
chr12	103157408	103158118
chr12	109143283	109143766
chr12	116066291	116067058
chr12	116226562	116227188
chr12	117795329	117795719
chr13	4134522	4134937
chr13	6175215	6175632
chr13	17092787	17093233
chr13	24122926	24123383
chr13	26701096	26701757
chr13	27059264	27059763
chr13	27535402	27535782
chr13	29728118	29728810
chr13	30323882	30324398
chr13	35060476	35061126
chr13	36766884	36767526
chr13	40074811	40075995
chr13	40289320	40289778
chr13	40518795	40519399
chr13	45386370	45386845
chr13	45416514	45417266
chr13	46640773	46641561
chr13	47070780	47071321
chr13	47232977	47234054
chr13	53195911	53196762
chr13	53757171	53757700
chr13	54155834	54156628
chr13	57101010	57101234
chr13	57473145	57473487
chr13	60564221	60564863
chr13	63394874	63395352
chr13	74515817	74516152
chr13	75583355	75583985
chr13	75596980	75597533
chr13	76726094	76726719
chr13	79697989	79698791
chr13	80235299	80235753
chr13	83240556	83240970
chr13	83461801	83462269
chr13	84038802	84039728
chr13	84397038	84397491
chr13	84474661	84475289
chr13	89369596	89369970
chr13	91272458	91272783
chr13	92954440	92955115
chr13	94660399	94661193
chr13	95158297	95158841
chr13	97680265	97680853
chr13	99931749	99932159
chr13	102352515	102353101
chr13	103151689	103152313
chr13	104444835	104445502
chr13	105549383	105549968
chr13	105733377	105733686
chr13	105751458	105751937
chr13	105928765	105929144
chr13	106751731	106752514
chr13	106759711	106760779
chr13	106823617	106824235
chr13	107750139	107750407
chr13	112954054	112954820
chr13	113374160	113374702
chr13	113777160	113777790
chr13	116515175	116515712
chr13	117055160	117055547
chr13	118002570	118003100
chr13	118109999	118111151
chr14	10813897	10814716
chr14	11223444	11223906
chr14	12069554	12070157
chr14	13147176	13147574
chr14	15284550	15285300
chr14	20203577	20204099
chr14	20382331	20382830
chr14	22147587	22148112
chr14	22968890	22969248
chr14	23938829	23939435
chr14	25149330	25149879
chr14	26308658	26309282
chr14	28778170	28778865
chr14	29463484	29463942
chr14	29879458	29879734
chr14	32103584	32104126
chr14	33729405	33730284
chr14	34967160	34967673
chr14	35152541	35153165
chr14	36650998	36651639
chr14	40279409	40279889
chr14	40288791	40289475
chr14	41499010	41499559
chr14	43278659	43279129
chr14	44263532	44263790
chr14	44940653	44941405
chr14	45846025	45846560
chr14	45929640	45930181
chr14	49453827	49454179
chr14	54099307	54099885
chr14	56502419	56503000
chr14	58780440	58780801
chr14	62898274	62898902
chr14	63484788	63486093
chr14	65705940	65706922
chr14	71844230	71844831
chr14	74294360	74295146
chr14	84195827	84196271
chr14	86056930	86058031
chr14	86180243	86180911
chr14	86211440	86212140
chr14	91257661	91258184
chr14	91651668	91652465
chr14	92225903	92226521
chr14	93055047	93055433
chr14	93431433	93432125
chr14	95427982	95428407
chr14	97293453	97293970
chr14	99029838	99030837
chr14	101269428	101270120
chr14	102784635	102785130
chr14	103424661	103425178
chr14	103729667	103730475
chr14	105570108	105570559
chr14	105834183	105834645
chr14	110047724	110048378
chr14	110246415	110246753
chr14	111295136	111296000
chr14	115199948	115200436
chr14	115473619	115474239
chr14	117940324	117940985
chr14	118604296	118604728
chr14	119283921	119284352
chr14	119831077	119831674
chr14	123574879	123575634
chr15	5307779	5308497
chr15	6119799	6120285
chr15	12308501	12308983
chr15	12401841	12402840
chr15	14520354	14520948
chr15	16055963	16056652
chr15	16444135	16444635
chr15	16528881	16529574
chr15	16556186	16556725
chr15	19070965	19072037
chr15	19113065	19113777
chr15	20615052	20615672
chr15	23398256	23398571
chr15	23790352	23790822
chr15	24483800	24484075
chr15	32157102	32157591
chr15	34511751	34512083
chr15	34900840	34901432
chr15	39752801	39753421
chr15	41274752	41275348
chr15	45812075	45812519
chr15	46016196	46016560
chr15	53630182	53630645
chr15	55025245	55025819
chr15	59582298	59582813
chr15	59923260	59923899
chr15	62128794	62129260
chr15	62565981	62566662
chr15	65126784	65127281
chr15	67260789	67261226
chr15	75303898	75304656
chr15	79614936	79615288
chr15	86742500	86743081
chr15	87755709	87756131
chr15	87932693	87933358
chr15	94049807	94050312
chr15	95946251	95946458
chr15	97186581	97186931
chr15	97291621	97292394
chr15	103862454	103862834
chr16	9157995	9158716
chr16	9255423	9255927
chr16	9688608	9689164
chr16	10469267	10469795
chr16	14859614	14860125
chr16	15217736	15218591
chr16	20254116	20254557
chr16	22802773	22803422
chr16	23912759	23913246
chr16	25040019	25040563
chr16	25936472	25937050
chr16	26357897	26358412
chr16	28532390	28532956
chr16	36333515	36334111
chr16	37624589	37624938
chr16	38767919	38768520
chr16	38998952	38999602
chr16	40405307	40405750
chr16	48608864	48609421
chr16	49621871	49622369
chr16	50196068	50196748
chr16	51193937	51194299
chr16	51521622	51522259
chr16	52490202	52490534
chr16	56185824	56186473
chr16	59115021	59115523
chr16	59433368	59434088
chr16	61597303	61597517
chr16	61876258	61876758
chr16	62626245	62627178
chr16	62692308	62692752
chr16	66564690	66565186
chr16	71643237	71643736
chr16	71841495	71842203
chr16	72051565	72052183
chr16	72096106	72096934
chr16	73202037	73202572
chr16	74431720	74432237
chr16	76020378	76021519
chr16	78160130	78160419
chr16	78730632	78731411
chr16	79312652	79313631
chr16	80067841	80068796
chr16	85224467	85225277
chr16	86872495	86872864
chr16	87292824	87293493
chr16	88573241	88573783
chr16	91344992	91345520
chr16	93075459	93076152
chr16	93399460	93399925
chr17	3645955	3646721
chr17	3695311	3695838
chr17	9819323	9819914
chr17	11910846	11911562
chr17	27408257	27408933
chr17	35338771	35339093
chr17	36514721	36515074
chr17	43405799	43406211
chr17	51900290	51900918
chr17	51991705	51992330
chr17	52266318	52267125
chr17	53032303	53032971
chr17	54058537	54058920
chr17	55156441	55156851
chr17	55628678	55629207
chr17	57628688	57629195
chr17	61460666	61461379
chr17	68429704	68430329
chr17	69375419	69375742
chr17	79575799	79576278
chr17	81117470	81118020
chr17	81275708	81276512
chr17	82060422	82061334
chr17	82817375	82818653
chr17	83461658	83462101
chr17	84436314	84437067
chr18	4092075	4092673
chr18	8928302	8929071
chr18	9066469	9067114
chr18	11563997	11564810
chr18	12485469	12485853
chr18	12503585	12504195
chr18	15432808	15433156
chr18	19022646	19023139
chr18	24999045	24999704
chr18	25584223	25584751
chr18	26102811	26103548
chr18	26740506	26741390
chr18	28374908	28375582
chr18	28379891	28380412
chr18	29238060	29238699
chr18	29791776	29792558
chr18	32264857	32265349
chr18	32372212	32372756
chr18	33446169	33446599
chr18	33555216	33555572
chr18	34582700	34583201
chr18	38038713	38039427
chr18	44765413	44765943
chr18	45004005	45004522
chr18	47239653	47240066
chr18	48012892	48013503
chr18	50670047	50670435
chr18	51603140	51603914
chr18	52944986	52945613
chr18	53100256	53100534
chr18	53950445	53950700
chr18	54121087	54122120
chr18	58156056	58156583
chr18	58186867	58187454
chr18	59306519	59306917
chr18	59601838	59602223
chr18	59718546	59719695
chr18	61248438	61248973
chr18	62400181	62400571
chr18	62985994	62986213
chr18	64913025	64913643
chr18	69772113	69772504
chr18	69773229	69774019
chr18	69865403	69866396
chr18	71463217	71463563
chr18	71485969	71486696
chr18	72086890	72087210
chr18	72529408	72530288
chr18	72643545	72643986
chr18	73106033	73106681
chr18	78325904	78326426
chr18	79112937	79113308
chr18	80066701	80067156
chr18	86976462	86976725
chr18	89559746	89560355
chr18	90064013	90064579
chr19	4649350	4649850
chr19	9878192	9879092
chr19	9927006	9927506
chr19	11533761	11534602
chr19	11581653	11582251
chr19	11749098	11749441
chr19	14124258	14125508
chr19	14128080	14128343
chr19	16343450	16343901
chr19	17011314	17012108
chr19	17237685	17238357
chr19	18281579	18282212
chr19	19993367	19994143
chr19	23705584	23706078
chr19	23792632	23793127
chr19	24039118	24039367
chr19	24706547	24707150
chr19	24824492	24825330
chr19	30791383	30792164
chr19	30845807	30846585
chr19	31079925	31080271
chr19	31544947	31545371
chr19	31861976	31862535
chr19	32320355	32320886
chr19	34510676	34511297
chr19	34841670	34842226
chr19	36009406	36009744
chr19	43125924	43126475
chr19	49478226	49478896
chr19	50453287	50453773
chr19	50558680	50559452
chr19	51565442	51566067
chr19	52934810	52935289
chr19	53836673	53837468
chr19	56347629	56348464
chr19	56719207	56719741
chr19	56878376	56879139
chr19	57439122	57439542
chr19	59006583	59007158
chr19	59472959	59473387
chr2	7384120	7384792
chr2	8610632	8611324
chr2	9369488	9370179
chr2	10035034	10035662
chr2	10237725	10238428
chr2	11458467	11459001
chr2	14428782	14429509
chr2	15477865	15478412
chr2	19845810	19846508
chr2	21444672	21445496
chr2	38301732	38302239
chr2	44433567	44433961
chr2	44639342	44639899
chr2	45793424	45794122
chr2	46884674	46885187
chr2	47104384	47104732
chr2	48469441	48470040
chr2	49918168	49919313
chr2	51001261	51001546
chr2	51568840	51569359
chr2	54526958	54527529
chr2	55088261	55088665
chr2	56333842	56334607
chr2	57481450	57481949
chr2	58319867	58320445
chr2	58771068	58771761
chr2	61551561	61552210
chr2	66728825	66729559
chr2	72163591	72163928
chr2	72605534	72606366
chr2	74031954	74033051
chr2	74928677	74929158
chr2	74938204	74938913
chr2	75303820	75304344
chr2	76031580	76031902
chr2	77113875	77114878
chr2	77828666	77829444
chr2	78963628	78964002
chr2	79094236	79094956
chr2	79689326	79689855
chr2	80593793	80594141
chr2	83215821	83216387
chr2	84833813	84834084
chr2	88129744	88130512
chr2	88141206	88141473
chr2	89579168	89580185
chr2	91502018	91502662
chr2	93925348	93925979
chr2	94422340	94422864
chr2	94826509	94827281
chr2	95478583	95478833
chr2	95683416	95684091
chr2	97094707	97095630
chr2	98037323	98037680
chr2	101580266	101581194
chr2	101599799	101600208
chr2	102020368	102020970
chr2	104883519	104883906
chr2	105336961	105337971
chr2	106040064	106040894
chr2	107400359	107401019
chr2	107627418	107628230
chr2	112751366	112751973
chr2	117451639	117452314
chr2	118099056	118099635
chr2	120986647	120987237
chr2	125498044	125498682
chr2	125575576	125576226
chr2	126787874	126788514
chr2	130983117	130983661
chr2	133208151	133208943
chr2	133692483	133693184
chr2	136855032	136855671
chr2	137789146	137789643
chr2	138436617	138437903
chr2	138595311	138596164
chr2	141816665	141817197
chr2	142995799	142996401
chr2	143101211	143101733
chr2	144363637	144364367
chr2	146793059	146793621
chr2	150929338	150929874
chr2	155052805	155053232
chr2	157270960	157271714
chr2	157315501	157315904
chr2	159697649	159697916
chr2	165105871	165106258
chr2	170416810	170417632
chr2	170447641	170448203
chr2	171272391	171273108
chr2	171739174	171739704
chr2	171884141	171885107
chr2	178594001	178594551
chr2	180485587	180485860
chr2	180521957	180522266
chr3	3379097	3379470
chr3	3381316	3382333
chr3	6320972	6321725
chr3	9396781	9397095
chr3	16138395	16138933
chr3	19109900	19110630
chr3	19625080	19625450
chr3	20702395	20702815
chr3	21220034	21220641
chr3	21279179	21279537
chr3	21303089	21303434
chr3	30037968	30038482
chr3	32414778	32415305
chr3	33357750	33358115
chr3	35947922	35948530
chr3	36452181	36452717
chr3	39540580	39541315
chr3	39681285	39681854
chr3	41052954	41053239
chr3	41641144	41642027
chr3	41857068	41857806
chr3	45431854	45432879
chr3	46323324	46324413
chr3	49948634	49948980
chr3	52422943	52423529
chr3	52429211	52429800
chr3	52608656	52609107
chr3	56393242	56393742
chr3	56859834	56860358
chr3	58751271	58752503
chr3	60031467	60031956
chr3	60168188	60168726
chr3	60305599	60306425
chr3	60327528	60327848
chr3	61925548	61926039
chr3	64563091	64563502
chr3	64828588	64829593
chr3	65650236	65651137
chr3	66882551	66883421
chr3	68696563	68697178
chr3	68956062	68957080
chr3	73445711	73446056
chr3	73615235	73615635
chr3	76750785	76751268
chr3	76924139	76924477
chr3	77537819	77538358
chr3	80485442	80486124
chr3	82118689	82119133
chr3	83205215	83206032
chr3	83242101	83242685
chr3	83309137	83309842
chr3	83734419	83735212
chr3	84136839	84137442
chr3	97957132	97957732
chr3	111666981	111667636
chr3	114999848	115000350
chr3	116169445	116170457
chr3	120688212	120688700
chr3	122663603	122664625
chr3	124058163	124058826
chr3	124615164	124615753
chr3	124814297	124814813
chr3	125805245	125805568
chr3	126900189	126900773
chr3	128575135	128575965
chr3	128637594	128637996
chr3	129168179	129169055
chr3	130458499	130459018
chr3	130588188	130589067
chr3	130734877	130735254
chr3	130849476	130849833
chr3	131094740	131095166
chr3	131136715	131137692
chr3	132609052	132609417
chr3	132897516	132898108
chr3	133667039	133667415
chr3	137382370	137382854
chr3	137728722	137729259
chr3	138814520	138815076
chr3	139733045	139733776
chr3	141003618	141004397
chr3	141374231	141375094
chr3	141618573	141619296
chr3	141814524	141815071
chr3	152676590	152677502
chr3	153549987	153550347
chr3	154149987	154150299
chr3	154286470	154286961
chr3	154939681	154940453
chr3	156227046	156227590
chr3	157378154	157378814
chr3	157910811	157911382
chr3	158904102	158904596
chr4	7894088	7894497
chr4	8011567	8012120
chr4	9026942	9027426
chr4	12568108	12568545
chr4	19967947	19968552
chr4	25262126	25262881
chr4	26000315	26000927
chr4	28784079	28784339
chr4	30335596	30336290
chr4	31410129	31410735
chr4	34642116	34642809
chr4	35471584	35471999
chr4	35793812	35794103
chr4	37361117	37361924
chr4	40342221	40342665
chr4	45268155	45268462
chr4	45998489	45999161
chr4	46211696	46212238
chr4	47279403	47280058
chr4	51559627	51560191
chr4	51913533	51914171
chr4	52828987	52829350
chr4	53062679	53063033
chr4	56136677	56137148
chr4	57760447	57760857
chr4	58572014	58572326
chr4	62116863	62117424
chr4	63427140	63427929
chr4	69087112	69087469
chr4	69189734	69190177
chr4	69559933	69560249
chr4	73540559	73541234
chr4	74067103	74067588
chr4	77613542	77613986
chr4	80022997	80023349
chr4	81051636	81052347
chr4	83186035	83186559
chr4	84311774	84312227
chr4	87243963	87244316
chr4	87245996	87246568
chr4	87329443	87330451
chr4	89776309	89776941
chr4	92542045	92542548
chr4	93032919	93033520
chr4	93122978	93123478
chr4	93338078	93338403
chr4	94022045	94022528
chr4	97236010	97236684
chr4	97678394	97678774
chr4	98522285	98522755
chr4	100616469	100617297
chr4	102946763	102947228
chr4	104620524	104620834
chr4	104670909	104671640
chr4	106015387	106015982
chr4	111001567	111002183
chr4	114298586	114299070
chr4	117427686	117428318
chr4	138853116	138853485
chr4	141752156	141752467
chr4	151002824	151003317
chr4	151506674	151507275
chr4	151841225	151842026
chr5	8839119	8840035
chr5	9690665	9690987
chr5	13440958	13441529
chr5	15881716	15882401
chr5	17733440	17734083
chr5	21583868	21584186
chr5	22003634	22004176
chr5	22023880	22024660
chr5	22057911	22058284
chr5	26564221	26564668
chr5	29360950	29361597
chr5	34937100	34937623
chr5	35215162	35216392
chr5	35950537	35951138
chr5	37364472	37365111
chr5	39158827	39159194
chr5	40275468	40275938
chr5	40733604	40734377
chr5	41090745	41090987
chr5	42528735	42529151
chr5	44352501	44352825
chr5	45970204	45970996
chr5	46259839	46260506
chr5	49621773	49622366
chr5	49783735	49784271
chr5	49978934	49979527
chr5	50015135	50015986
chr5	50089694	50090088
chr5	50281826	50282517
chr5	55132307	55132652
chr5	55190339	55190871
chr5	55379704	55380396
chr5	56117683	56118276
chr5	56266181	56266880
chr5	56450753	56451146
chr5	56563684	56564275
chr5	57137110	57137544
chr5	57961103	57961665
chr5	58907679	58908300
chr5	59756291	59756987
chr5	60599415	60600677
chr5	64718319	64718939
chr5	65637799	65638430
chr5	69126386	69127333
chr5	69127456	69128287
chr5	71307685	71308004
chr5	74405897	74406188
chr5	74420781	74421741
chr5	74704446	74705011
chr5	75283950	75284589
chr5	76468449	76469302
chr5	80121488	80122056
chr5	83612116	83612908
chr5	89628931	89629343
chr5	91565152	91565624
chr5	91711982	91712545
chr5	97915878	97916123
chr5	97970812	97971539
chr5	100956874	100957415
chr5	101366711	101367433
chr5	102185120	102185659
chr5	102751877	102753102
chr5	105849230	105849918
chr5	107044987	107045357
chr5	110913678	110914116
chr5	122824573	122824957
chr5	127110993	127111482
chr5	127133681	127134031
chr5	131261024	131261456
chr5	131955642	131956493
chr5	137897802	137898462
chr5	139516515	139516948
chr5	147589691	147590395
chr6	6167708	6168192
chr6	13762445	13762882
chr6	14130215	14131338
chr6	14785930	14786831
chr6	17200246	17200848
chr6	20421129	20421780
chr6	22373392	22374022
chr6	23502870	23504005
chr6	23987570	23988131
chr6	31290957	31291305
chr6	31704238	31704961
chr6	35733335	35733809
chr6	37939282	37939698
chr6	38023296	38024231
chr6	38993439	38993820
chr6	42406079	42406668
chr6	45784031	45784570
chr6	46259027	46259621
chr6	47420902	47421907
chr6	48198093	48198661
chr6	48281378	48281803
chr6	48282356	48282740
chr6	50009831	50010388
chr6	50046773	50047290
chr6	51818866	51819322
chr6	52567391	52568282
chr6	55870338	55870696
chr6	55920452	55920895
chr6	55939764	55940171
chr6	56416076	56416694
chr6	61363678	61364838
chr6	61431580	61432205
chr6	64265456	64266232
chr6	67679418	67680098
chr6	70571825	70572383
chr6	70662456	70663139
chr6	74011707	74012398
chr6	74452629	74453333
chr6	76507116	76507561
chr6	77566744	77567334
chr6	77631136	77631710
chr6	81984376	81984828
chr6	83614319	83614650
chr6	84535067	84535486
chr6	87438564	87439066
chr6	93124382	93125066
chr6	93674808	93675199
chr6	97084515	97085113
chr6	97568519	97569908
chr6	97827999	97828611
chr6	97984721	97985445
chr6	98916592	98916914
chr6	101162515	101163160
chr6	102387906	102388680
chr6	103488292	103488847
chr6	106950809	106951429
chr6	108961466	108962416
chr6	111593317	111593869
chr6	112141718	112142170
chr6	113455254	113455920
chr6	121712742	121713169
chr6	122382119	122382600
chr6	126182657	126183054
chr6	126889030	126889811
chr6	128877691	128878177
chr6	135111405	135112027
chr6	137367730	137368261
chr6	139083620	139084074
chr6	139099304	139099829
chr6	139996971	139997443
chr6	143401301	143402503
chr7	34581075	34581513
chr7	35403075	35403528
chr7	35488421	35489274
chr7	37600161	37601205
chr7	40302311	40302759
chr7	40440732	40441636
chr7	50510118	50510700
chr7	52339466	52339920
chr7	52698848	52699415
chr7	54185919	54186248
chr7	54535427	54536191
chr7	57486848	57487538
chr7	57960129	57960906
chr7	66949493	66950162
chr7	71386363	71387030
chr7	73938194	73938716
chr7	74949758	74950094
chr7	75294968	75296040
chr7	75309914	75310491
chr7	76778974	76779487
chr7	80698086	80698392
chr7	81558982	81559404
chr7	84288175	84288459
chr7	87548236	87549096
chr7	88126867	88127296
chr7	95020223	95020804
chr7	95767480	95767923
chr7	103438033	103438517
chr7	103731845	103732498
chr7	109236611	109236990
chr7	111883042	111883533
chr7	112645951	112646440
chr7	113135719	113136304
chr7	120956824	120957461
chr7	121441212	121441816
chr7	121473467	121474234
chr7	129247677	129248194
chr7	129554520	129555241
chr7	129880789	129881242
chr7	129987813	129988193
chr7	132888060	132888497
chr7	135939300	135939927
chr7	135993662	135994241
chr7	138570472	138570856
chr7	138649066	138649361
chr7	138764126	138764608
chr7	138777046	138777624
chr7	142012313	142012963
chr7	144258133	144258817
chr8	5591516	5592355
chr8	6388555	6389128
chr8	6709071	6709747
chr8	12880246	12880611
chr8	17124216	17124482
chr8	18251463	18252270
chr8	18311014	18311412
chr8	18446912	18447866
chr8	18536078	18536613
chr8	24039616	24039848
chr8	24445582	24446145
chr8	27801815	27802330
chr8	28400413	28401330
chr8	28770312	28771175
chr8	29447848	29448397
chr8	30970705	30971852
chr8	31435080	31435478
chr8	31604502	31605080
chr8	31907457	31908039
chr8	32233182	32233778
chr8	35213801	35214512
chr8	36585739	36586450
chr8	39779481	39780218
chr8	40368185	40368535
chr8	41949020	41949368
chr8	45078810	45079219
chr8	48723430	48724089
chr8	50167765	50168538
chr8	50271892	50272365
chr8	53148714	53149414
chr8	54522427	54522713
chr8	57552707	57553154
chr8	58338344	58338940
chr8	58381664	58382166
chr8	60187493	60188336
chr8	65879277	65879684
chr8	67209790	67210319
chr8	68418164	68418839
chr8	72503313	72503660
chr8	73805070	73805419
chr8	78263701	78264527
chr8	78344738	78345461
chr8	80239539	80239876
chr8	80807867	80808177
chr8	82150376	82150818
chr8	82201611	82202355
chr8	82217285	82218089
chr8	82590492	82591327
chr8	87445648	87446340
chr8	91397932	91398619
chr8	93272928	93273892
chr8	94241683	94242257
chr8	96160080	96160627
chr8	96679746	96680192
chr8	97329495	97329995
chr8	101350554	101351302
chr8	111582562	111583044
chr8	112826042	112826733
chr8	115806350	115807143
chr8	116349127	116349644
chr8	124078270	124078614
chr8	124452129	124452645
chr8	127741961	127742986
chr8	127753387	127753856
chr8	127785966	127786542
chr9	4533520	4534104
chr9	7589120	7589501
chr9	8443238	8444010
chr9	9533775	9534546
chr9	13007079	13007549
chr9	15650703	15651172
chr9	17365319	17365773
chr9	20814536	20815055
chr9	23367074	23367745
chr9	24414514	24415204
chr9	31272020	31272680
chr9	31730387	31731004
chr9	33176530	33177140
chr9	34028257	34028772
chr9	35607531	35608561
chr9	37973568	37973902
chr9	39063386	39063810
chr9	41049074	41049476
chr9	48362151	48362870
chr9	58934930	58935333
chr9	63468134	63468568
chr9	66628204	66628752
chr9	67527572	67528317
chr9	68563741	68564416
chr9	69094231	69094688
chr9	69191851	69192415
chr9	69379948	69380510
chr9	69836697	69837405
chr9	70673828	70674116
chr9	72999109	72999778
chr9	73266773	73267721
chr9	73413488	73414012
chr9	73677851	73678143
chr9	73683788	73684188
chr9	74248859	74249554
chr9	79535356	79535910
chr9	83629343	83630344
chr9	83917608	83918124
chr9	85066376	85066835
chr9	85664380	85665017
chr9	85680653	85681388
chr9	85999629	86000081
chr9	88238157	88238918
chr9	89467163	89467500
chr9	92199371	92200276
chr9	98529717	98530555
chr9	101814932	101816014
chr9	112607182	112607818
chr9	114522374	114522945
chr9	114909013	114909442
chr9	123772837	123773556
chrX	15209710	15210212
chrX	19219283	19219808
chrX	69801361	69802550
chrX	76035333	76035835
chrX	98216223	98216657
chrX	137559806	137560244
chrX	137948567	137949155
chrX	156737178	156737730

## Sheet: 8
chr1	3217249	3217742
chr1	3292474	3293373
chr1	3356138	3356842
chr1	3410888	3411497
chr1	3427355	3427748
chr1	3724649	3724849
chr1	3786866	3787438
chr1	3895375	3895636
chr1	4139274	4139834
chr1	4279675	4280011
chr1	4332413	4332925
chr1	4453174	4453604
chr1	4703279	4704028
chr1	4720537	4721380
chr1	4934422	4934638
chr1	4961756	4962696
chr1	5045615	5046335
chr1	5166920	5167474
chr1	5177040	5178110
chr1	5975676	5976087
chr1	6361771	6362430
chr1	6510526	6511203
chr1	6715306	6715576
chr1	7086804	7087454
chr1	7157766	7158279
chr1	8545463	8545979
chr1	8574950	8575257
chr1	8960910	8961274
chr1	9127440	9128052
chr1	9140783	9141359
chr1	9171969	9172839
chr1	9237651	9237902
chr1	9769963	9770406
chr1	9812082	9812777
chr1	10019999	10020199
chr1	10116284	10117227
chr1	10141411	10142374
chr1	10305569	10305840
chr1	11183628	11183837
chr1	11549748	11550369
chr1	11765416	11765648
chr1	12016717	12017303
chr1	12092197	12093112
chr1	12500570	12500979
chr1	12604025	12604225
chr1	12722668	12723050
chr1	12761392	12762169
chr1	13069471	13070095
chr1	13147134	13147516
chr1	13224885	13225350
chr1	13261680	13262235
chr1	13599202	13599959
chr1	13614822	13615376
chr1	13631602	13632429
chr1	13640877	13641601
chr1	13682962	13683558
chr1	13848752	13849572
chr1	13931384	13931831
chr1	14189954	14190486
chr1	14667308	14668054
chr1	14710020	14710481
chr1	14758082	14758469
chr1	14997966	14998806
chr1	15294149	15294796
chr1	15344122	15344634
chr1	15425754	15426411
chr1	15544223	15545008
chr1	15560061	15560652
chr1	15566132	15566488
chr1	15654092	15654740
chr1	15710237	15710883
chr1	15770540	15770968
chr1	15811339	15811809
chr1	15899492	15900354
chr1	16201933	16202469
chr1	16205484	16206499
chr1	16243531	16243886
chr1	16249053	16250271
chr1	16260135	16260412
chr1	16261602	16262567
chr1	16564757	16565394
chr1	16636286	16637183
chr1	17058751	17059402
chr1	17302574	17303372
chr1	17646959	17647416
chr1	17924214	17924823
chr1	17952698	17953146
chr1	18054923	18055130
chr1	18088591	18089971
chr1	18168296	18168862
chr1	18172536	18172843
chr1	18800714	18801579
chr1	18849365	18850199
chr1	18934131	18934521
chr1	18937173	18937717
chr1	19421283	19422082
chr1	19459997	19460635
chr1	20671077	20671539
chr1	20759685	20760565
chr1	20785953	20786865
chr1	20981374	20982752
chr1	21221177	21221648
chr1	21469480	21469750
chr1	21508089	21508319
chr1	21597924	21598462
chr1	21684159	21685134
chr1	21690688	21691177
chr1	21720978	21721674
chr1	21729964	21730503
chr1	21746092	21746662
chr1	21765136	21765978
chr1	22183450	22183760
chr1	22245450	22246356
chr1	22339715	22339921
chr1	22416139	22416372
chr1	22492420	22492829
chr1	22571333	22572024
chr1	22879472	22880202
chr1	22904367	22904885
chr1	23005146	23005459
chr1	23007699	23008621
chr1	23056883	23057249
chr1	23335677	23336173
chr1	23338676	23339121
chr1	23351979	23352292
chr1	23594931	23595451
chr1	23653829	23654029
chr1	23833032	23833663
chr1	23937030	23937368
chr1	23978275	23978858
chr1	23996796	23997153
chr1	24122572	24123198
chr1	24235365	24235843
chr1	24269087	24269659
chr1	24999841	25000972
chr1	25463752	25464318
chr1	25598802	25599664
chr1	25672586	25672991
chr1	25711296	25712047
chr1	25926950	25927440
chr1	25927730	25928244
chr1	26052407	26052686
chr1	26062604	26063845
chr1	26402767	26403593
chr1	27135772	27136365
chr1	27306861	27307816
chr1	27436210	27436710
chr1	27503630	27504444
chr1	27559578	27559926
chr1	27608136	27609288
chr1	27695972	27696423
chr1	28437380	28437679
chr1	28965000	28965572
chr1	28970855	28971554
chr1	28976538	28977148
chr1	29019219	29019860
chr1	29057053	29058150
chr1	29227232	29227554
chr1	29237893	29238658
chr1	29322475	29323119
chr1	29332023	29332427
chr1	29489873	29490240
chr1	30136332	30137116
chr1	30139042	30139731
chr1	30218128	30218621
chr1	30219636	30220216
chr1	30245097	30245571
chr1	30262333	30262925
chr1	30301989	30302330
chr1	30415585	30416166
chr1	30416453	30417270
chr1	30498710	30498962
chr1	30551316	30551627
chr1	30555013	30555520
chr1	30680929	30681740
chr1	30707303	30707914
chr1	30751080	30751678
chr1	30789892	30790747
chr1	30953913	30954653
chr1	31149443	31150312
chr1	31151013	31151384
chr1	31220736	31221411
chr1	31232992	31234152
chr1	31293554	31293976
chr1	32301508	32302267
chr1	32363499	32364302
chr1	32479934	32480920
chr1	32578866	32579537
chr1	32784751	32785089
chr1	33030896	33031493
chr1	33032283	33032753
chr1	33194315	33194810
chr1	33207905	33208552
chr1	33210498	33211163
chr1	33453932	33454989
chr1	33483083	33483673
chr1	33523007	33523948
chr1	33693709	33694488
chr1	33758949	33759422
chr1	33817980	33818417
chr1	33844109	33844721
chr1	33927085	33927940
chr1	34109176	34109620
chr1	34212332	34213396
chr1	34253271	34253535
chr1	34571169	34572028
chr1	34599503	34600547
chr1	34712511	34712989
chr1	34746016	34746452
chr1	34873599	34874297
chr1	34966768	34967438
chr1	35004592	35004931
chr1	35138180	35138855
chr1	35139939	35140264
chr1	35162288	35163173
chr1	35202393	35203237
chr1	35209996	35210403
chr1	35267699	35268422
chr1	35308598	35309179
chr1	35331865	35332772
chr1	35338874	35339280
chr1	35387611	35388653
chr1	35427470	35427957
chr1	35428014	35429041
chr1	35429619	35429940
chr1	35438436	35438894
chr1	35468593	35469011
chr1	35474126	35474581
chr1	35510072	35510467
chr1	35521090	35521635
chr1	35535498	35536769
chr1	35543566	35544099
chr1	35562618	35563351
chr1	35575219	35575773
chr1	35588035	35588394
chr1	35601241	35601744
chr1	35605322	35605750
chr1	35614983	35615898
chr1	35688389	35688818
chr1	35772616	35773225
chr1	35796037	35796578
chr1	35802710	35803717
chr1	35807618	35808324
chr1	35817627	35818000
chr1	35824294	35824652
chr1	35843636	35844323
chr1	35945558	35946165
chr1	36069600	36069921
chr1	36088612	36089170
chr1	36107552	36108096
chr1	36217867	36218442
chr1	36733816	36734208
chr1	36943741	36944078
chr1	36984435	36985031
chr1	37054780	37055088
chr1	37081725	37082376
chr1	37134540	37135061
chr1	37358701	37359521
chr1	37370872	37371084
chr1	37393229	37393809
chr1	37700560	37701032
chr1	37718557	37718993
chr1	37882022	37882402
chr1	38037134	38038021
chr1	38180942	38181626
chr1	38213666	38214338
chr1	38230359	38231144
chr1	38240416	38242284
chr1	38272279	38272952
chr1	38332948	38333681
chr1	38469115	38469800
chr1	38608839	38609429
chr1	38683354	38683955
chr1	39035839	39036588
chr1	39095399	39095783
chr1	39098379	39098659
chr1	39133462	39133727
chr1	39136369	39136737
chr1	39294081	39294845
chr1	39325059	39325671
chr1	39327418	39328110
chr1	39446207	39446868
chr1	39481315	39481632
chr1	39697707	39697967
chr1	39854282	39854722
chr1	40002348	40002740
chr1	40017827	40018077
chr1	40234002	40234508
chr1	40274464	40276106
chr1	40461622	40462513
chr1	40694556	40695126
chr1	40936671	40937195
chr1	41027396	41028842
chr1	41034558	41035723
chr1	41281754	41282064
chr1	41282704	41283015
chr1	41361151	41361571
chr1	41420312	41420924
chr1	41480153	41480539
chr1	42253684	42254318
chr1	42261929	42262266
chr1	42296267	42296651
chr1	42301710	42302073
chr1	42346625	42346923
chr1	42388701	42389282
chr1	42395483	42396474
chr1	42407052	42407954
chr1	42427853	42428303
chr1	42446637	42447211
chr1	42468951	42469372
chr1	42480427	42480891
chr1	42508019	42508926
chr1	42541088	42541377
chr1	42546869	42547468
chr1	42579555	42580174
chr1	42582344	42582643
chr1	42585343	42585597
chr1	42591781	42592487
chr1	42596744	42596961
chr1	42599137	42599833
chr1	42608146	42608459
chr1	42721138	42721902
chr1	42722594	42722794
chr1	42727433	42728313
chr1	42733345	42733737
chr1	42781597	42781964
chr1	42783667	42783984
chr1	42788359	42788918
chr1	42822198	42823067
chr1	42946145	42947008
chr1	43019704	43020585
chr1	43041108	43041536
chr1	43051977	43052682
chr1	43151651	43152032
chr1	43187698	43188794
chr1	43218125	43218795
chr1	43306589	43306849
chr1	43564572	43565237
chr1	43634131	43634386
chr1	43638035	43638499
chr1	43655502	43655721
chr1	43667043	43667352
chr1	43703282	43703997
chr1	43877229	43877963
chr1	43958359	43958784
chr1	44002299	44002747
chr1	44009030	44009262
chr1	44035410	44035823
chr1	44213592	44214224
chr1	44337687	44338178
chr1	44914401	44915151
chr1	45459246	45460037
chr1	45673642	45674182
chr1	45891226	45891822
chr1	45965970	45966271
chr1	46544064	46544597
chr1	46625783	46626652
chr1	46796243	46796606
chr1	46812409	46812839
chr1	46859469	46860476
chr1	46965957	46966678
chr1	46985841	46986731
chr1	47000175	47000971
chr1	47003827	47004346
chr1	47074742	47075139
chr1	47092857	47093150
chr1	47119396	47120264
chr1	47129912	47130657
chr1	47254165	47254832
chr1	47263655	47264215
chr1	47292088	47292900
chr1	47825420	47825730
chr1	48406228	48406891
chr1	49666767	49667479
chr1	49677389	49677719
chr1	49803361	49804258
chr1	50999228	51000255
chr1	51045113	51045479
chr1	51175233	51175618
chr1	51243218	51243922
chr1	51262903	51263505
chr1	51288254	51288629
chr1	51392577	51393197
chr1	51509807	51510415
chr1	51599866	51600206
chr1	51619519	51619832
chr1	51768096	51769171
chr1	51782436	51783123
chr1	51845710	51846199
chr1	51885716	51886222
chr1	51907130	51907613
chr1	52100845	52101637
chr1	52163888	52164604
chr1	52213775	52214222
chr1	52663044	52663852
chr1	52707263	52707634
chr1	52834450	52835169
chr1	52854927	52855319
chr1	52932301	52932888
chr1	53358442	53358906
chr1	53413755	53414180
chr1	53468798	53469287
chr1	53546825	53547719
chr1	53850033	53850611
chr1	53978228	53978533
chr1	54039841	54040431
chr1	54584596	54585899
chr1	54679715	54680049
chr1	54737110	54737539
chr1	54751043	54751284
chr1	54853542	54854540
chr1	54865955	54866539
chr1	54932731	54933195
chr1	55378798	55379546
chr1	55430279	55430481
chr1	55448363	55449630
chr1	55453958	55454688
chr1	55499674	55500458
chr1	55517055	55517814
chr1	55559841	55560518
chr1	55666744	55667365
chr1	55787313	55787706
chr1	55792433	55793407
chr1	55835307	55836561
chr1	55849027	55849584
chr1	55906075	55906567
chr1	56165210	56165531
chr1	56181564	56182093
chr1	56294694	56295240
chr1	56351583	56352179
chr1	56577635	56578014
chr1	56582692	56583161
chr1	56610412	56610612
chr1	56750191	56751174
chr1	56839332	56840037
chr1	56850341	56851159
chr1	57159371	57159770
chr1	57234455	57234802
chr1	57259077	57259286
chr1	57400259	57401582
chr1	57496544	57497194
chr1	57824986	57825654
chr1	57839869	57840360
chr1	57898662	57899087
chr1	57954195	57955001
chr1	58017486	58017752
chr1	58023614	58023983
chr1	58053308	58053966
chr1	58109402	58110179
chr1	58190514	58191205
chr1	58196904	58197429
chr1	58229939	58230226
chr1	58240676	58240991
chr1	58246004	58246483
chr1	58251508	58251754
chr1	58465438	58466082
chr1	58622305	58623062
chr1	58745924	58746413
chr1	58936768	58938120
chr1	59010188	59010706
chr1	59034330	59034603
chr1	59101080	59101596
chr1	59162679	59163607
chr1	59181874	59182369
chr1	59207842	59208415
chr1	59298524	59298912
chr1	59602802	59603656
chr1	59616875	59618251
chr1	60013834	60014519
chr1	60018876	60019387
chr1	60078534	60078997
chr1	60227369	60227906
chr1	60358958	60359736
chr1	60371567	60371826
chr1	60513400	60513770
chr1	60625505	60626610
chr1	60639282	60640043
chr1	60652387	60653251
chr1	60696346	60696874
chr1	61306831	61307415
chr1	61848384	61848913
chr1	62033374	62034064
chr1	62202462	62202887
chr1	62215435	62216406
chr1	62392977	62393742
chr1	62562966	62563645
chr1	62595261	62596019
chr1	62617547	62617890
chr1	62641657	62642303
chr1	62811375	62811611
chr1	62946935	62947945
chr1	63165563	63165926
chr1	63367861	63368478
chr1	63395561	63396077
chr1	63546012	63546272
chr1	63765544	63765865
chr1	63867627	63868259
chr1	64148639	64148992
chr1	64220216	64221305
chr1	64289012	64289754
chr1	64446944	64447565
chr1	64463735	64464593
chr1	64522740	64523892
chr1	64655173	64655609
chr1	64683083	64683666
chr1	64719830	64720533
chr1	64814316	64814804
chr1	64852654	64853436
chr1	64879568	64879931
chr1	65091302	65092137
chr1	65129619	65130465
chr1	65137458	65138053
chr1	65169327	65169924
chr1	65258822	65259469
chr1	65548739	65549352
chr1	65635509	65635920
chr1	66001692	66002070
chr1	66215327	66215822
chr1	66309087	66309594
chr1	66372916	66373404
chr1	66854248	66854910
chr1	66921900	66922563
chr1	66980097	66980623
chr1	67066917	67067371
chr1	67183675	67184151
chr1	67437175	67437732
chr1	67439878	67440443
chr1	67505593	67506259
chr1	67798338	67799425
chr1	67898022	67898364
chr1	68097353	68097930
chr1	68385359	68385647
chr1	69799002	69799823
chr1	70316125	70316910
chr1	70422855	70423142
chr1	70567151	70567679
chr1	70700296	70701193
chr1	70794893	70795657
chr1	70851769	70852444
chr1	70896266	70896573
chr1	71340265	71340716
chr1	71566096	71566899
chr1	71599605	71599853
chr1	71643479	71644146
chr1	71649781	71650309
chr1	71672859	71673462
chr1	71741169	71741547
chr1	71742256	71743320
chr1	71765057	71765673
chr1	71768428	71768689
chr1	71771976	71772610
chr1	71775712	71776652
chr1	71847687	71848303
chr1	71948945	71949145
chr1	72108616	72108965
chr1	72112009	72112575
chr1	72165622	72166534
chr1	72340017	72340683
chr1	72354878	72355379
chr1	72414129	72414689
chr1	72856679	72857037
chr1	72874974	72875434
chr1	72966275	72967031
chr1	72967585	72968066
chr1	72977075	72977473
chr1	72978954	72979536
chr1	73022508	73023158
chr1	73064033	73064927
chr1	73100618	73101155
chr1	73103948	73104282
chr1	73113054	73113746
chr1	73116072	73116396
chr1	73123663	73124287
chr1	73215192	73215548
chr1	73243391	73243663
chr1	73249837	73250413
chr1	73390685	73391128
chr1	73397049	73397754
chr1	73399094	73399492
chr1	73456399	73456746
chr1	73500052	73500261
chr1	73547930	73548490
chr1	73560693	73561254
chr1	73566972	73567567
chr1	73724314	73725256
chr1	73770872	73771273
chr1	73777869	73778216
chr1	73849610	73850244
chr1	73863975	73864942
chr1	73903239	73903608
chr1	74180693	74181134
chr1	74207888	74208723
chr1	74781164	74781408
chr1	74824732	74825486
chr1	75128844	75129731
chr1	75133478	75133895
chr1	75231010	75231511
chr1	75356987	75357373
chr1	75370191	75370461
chr1	75379154	75379670
chr1	75572894	75573441
chr1	75588620	75589427
chr1	75728885	75729431
chr1	75768863	75769282
chr1	75847686	75849001
chr1	75869205	75869948
chr1	75873957	75874516
chr1	76031786	76032428
chr1	76070432	76071597
chr1	76420330	76421167
chr1	76483950	76484845
chr1	76528663	76529720
chr1	76564558	76565245
chr1	76625927	76626719
chr1	76651844	76652806
chr1	76724257	76725027
chr1	76880308	76880803
chr1	76937253	76938077
chr1	77027603	77028819
chr1	77140598	77140980
chr1	77219795	77220050
chr1	77333742	77334075
chr1	77369277	77370352
chr1	77383347	77383978
chr1	77406920	77407509
chr1	77532086	77532691
chr1	77945294	77945849
chr1	77948082	77948567
chr1	78032363	78032942
chr1	78042609	78043143
chr1	78371167	78372636
chr1	78381178	78381518
chr1	78413787	78414433
chr1	78745133	78746120
chr1	79312227	79312773
chr1	79400778	79401470
chr1	79878330	79878838
chr1	80124006	80124488
chr1	80165489	80165987
chr1	80166882	80167405
chr1	80427432	80428266
chr1	81136054	81136418
chr1	81145556	81146063
chr1	81180576	81181431
chr1	81212805	81213545
chr1	81219134	81219581
chr1	81258256	81258929
chr1	81322508	81323164
chr1	81358759	81359327
chr1	81549712	81550312
chr1	81581392	81582153
chr1	81987238	81987438
chr1	82116865	82117139
chr1	82129751	82130335
chr1	82158605	82159030
chr1	82168616	82169199
chr1	82262575	82262849
chr1	82468652	82469166
chr1	82539354	82539810
chr1	82598584	82598966
chr1	82602819	82603412
chr1	82663149	82663492
chr1	82965207	82966054
chr1	83007478	83008359
chr1	83059939	83060269
chr1	83280551	83281021
chr1	83295869	83296262
chr1	83362233	83362777
chr1	83406937	83408641
chr1	83417377	83417724
chr1	83509282	83510264
chr1	83527797	83528349
chr1	83579204	83579711
chr1	83581161	83581541
chr1	83583045	83583632
chr1	83609264	83609621
chr1	83679919	83680183
chr1	83740106	83740649
chr1	83806809	83807386
chr1	83830143	83830849
chr1	83834150	83834410
chr1	83835979	83836558
chr1	83836875	83837260
chr1	83999090	83999447
chr1	84021130	84021991
chr1	84141724	84142084
chr1	84142382	84142884
chr1	84186987	84187494
chr1	84387674	84388278
chr1	84494524	84495411
chr1	84937073	84937393
chr1	85700142	85700465
chr1	86038458	86039384
chr1	86552987	86553841
chr1	86566639	86567093
chr1	86677009	86677475
chr1	86762193	86762541
chr1	86823138	86823849
chr1	87166487	87166904
chr1	87171554	87171922
chr1	87175945	87176512
chr1	87828247	87828832
chr1	87948761	87949314
chr1	88258808	88259621
chr1	88458216	88458691
chr1	88539860	88540824
chr1	88694348	88694879
chr1	88794954	88795575
chr1	88852863	88853386
chr1	88865460	88866100
chr1	88871875	88872617
chr1	88938408	88939031
chr1	88953471	88954190
chr1	89249375	89249719
chr1	89457132	89457688
chr1	89471791	89472458
chr1	89519005	89519536
chr1	89608768	89609397
chr1	89745189	89745649
chr1	90328279	90329418
chr1	90387083	90387628
chr1	90487424	90488631
chr1	90522219	90522584
chr1	90530802	90531267
chr1	90597441	90597769
chr1	90631781	90632354
chr1	90695352	90695672
chr1	90771085	90771600
chr1	91154106	91154516
chr1	91188186	91188476
chr1	91257832	91258550
chr1	91332138	91332954
chr1	91383293	91383539
chr1	91418044	91418339
chr1	91445049	91445776
chr1	91466627	91466877
chr1	91513839	91514498
chr1	91538778	91539088
chr1	91583154	91583482
chr1	91618102	91618842
chr1	91902214	91902425
chr1	91928356	91928817
chr1	91981461	91981993
chr1	92097236	92098099
chr1	92126863	92127446
chr1	92170468	92171495
chr1	92259852	92260518
chr1	92337489	92338060
chr1	92442817	92443266
chr1	92633746	92634361
chr1	92671415	92671925
chr1	92808212	92808629
chr1	93150258	93150458
chr1	93287470	93287753
chr1	93352836	93353236
chr1	93362697	93363418
chr1	93577554	93578533
chr1	93634131	93634945
chr1	94355511	94356057
chr1	94360720	94361214
chr1	94363680	94364487
chr1	94369029	94369869
chr1	94394766	94395317
chr1	94697558	94698024
chr1	94713890	94714236
chr1	94864804	94865493
chr1	94900777	94901298
chr1	95200067	95200571
chr1	95246143	95246413
chr1	95359042	95359418
chr1	95783192	95783440
chr1	95826572	95827067
chr1	96275065	96275420
chr1	96423833	96424421
chr1	96488852	96489398
chr1	96848977	96849726
chr1	97589987	97590621
chr1	97697692	97698079
chr1	97778551	97778797
chr1	97827676	97828601
chr1	97863053	97863970
chr1	97904648	97905101
chr1	97938133	97938625
chr1	97960711	97961150
chr1	97974958	97975683
chr1	97980426	97980772
chr1	98084170	98084750
chr1	98089765	98090471
chr1	98156691	98157308
chr1	98222145	98222515
chr1	98420404	98420891
chr1	98479000	98479880
chr1	98678896	98679264
chr1	99719634	99720008
chr1	99856804	99857201
chr1	99857935	99858524
chr1	99913920	99914401
chr1	99937007	99937662
chr1	99943860	99944339
chr1	99958901	99959567
chr1	99980292	99981249
chr1	99988206	99988496
chr1	100215544	100216095
chr1	100297389	100297904
chr1	100410529	100411069
chr1	100430554	100431068
chr1	100753522	100754563
chr1	100826756	100827126
chr1	100886116	100886802
chr1	100905033	100905349
chr1	100913053	100913768
chr1	100970145	100970620
chr1	100975386	100975890
chr1	100979918	100980177
chr1	101036147	101037342
chr1	101122349	101122985
chr1	101242555	101243121
chr1	101272314	101272924
chr1	101596423	101596931
chr1	101630268	101630724
chr1	101684151	101684487
chr1	101722774	101723214
chr1	101724402	101725073
chr1	101807768	101808495
chr1	101947422	101947856
chr1	102260852	102261366
chr1	102262161	102262407
chr1	102378823	102379151
chr1	102435770	102436466
chr1	102594421	102594947
chr1	102793507	102794258
chr1	102800711	102801190
chr1	102978751	102979195
chr1	103057313	103057729
chr1	103302752	103303372
chr1	104131187	104131478
chr1	104134601	104135105
chr1	104226679	104227654
chr1	104301213	104301566
chr1	104498515	104498992
chr1	104517432	104518277
chr1	104518614	104518814
chr1	104782927	104783473
chr1	104804948	104805280
chr1	104883226	104884372
chr1	104912244	104912949
chr1	104913941	104914506
chr1	104928103	104928814
chr1	104980270	104980777
chr1	105002294	105002680
chr1	105434826	105435458
chr1	105463896	105464529
chr1	105786960	105787455
chr1	105799983	105800389
chr1	105813512	105813814
chr1	105887824	105888322
chr1	105898398	105899083
chr1	106008186	106008954
chr1	106033526	106034273
chr1	106262911	106263437
chr1	106406830	106407690
chr1	106618329	106619467
chr1	106704698	106705202
chr1	107079462	107080038
chr1	107535164	107535526
chr1	107672835	107673620
chr1	107979030	107979810
chr1	107985833	107986346
chr1	108328727	108329309
chr1	108757466	108757739
chr1	109283337	109284230
chr1	109449194	109449591
chr1	110060338	110060868
chr1	110699103	110699584
chr1	110934939	110935359
chr1	111203810	111204255
chr1	111302986	111303375
chr1	111754597	111755110
chr1	111833878	111834436
chr1	112263109	112263487
chr1	112381147	112381738
chr1	112615459	112615706
chr1	113024155	113024440
chr1	113136339	113136644
chr1	113257847	113258412
chr1	113271295	113271580
chr1	113372019	113373791
chr1	113380506	113380760
chr1	113381883	113382212
chr1	113385465	113386150
chr1	113393110	113393514
chr1	113412877	113413476
chr1	113433790	113434887
chr1	113582119	113582349
chr1	113687883	113688153
chr1	113710260	113710821
chr1	113784939	113785206
chr1	113917052	113917492
chr1	113923474	113923674
chr1	113925591	113925793
chr1	113934896	113935457
chr1	113963313	113964488
chr1	114028064	114028980
chr1	114044262	114044990
chr1	114166584	114166965
chr1	114294151	114294925
chr1	114330370	114330971
chr1	114415874	114416554
chr1	114528549	114529365
chr1	114544030	114544658
chr1	114715327	114715901
chr1	114787523	114787958
chr1	114849073	114849410
chr1	114860963	114861520
chr1	115134046	115134737
chr1	115144668	115145267
chr1	115668171	115668804
chr1	115685996	115686245
chr1	115686542	115687029
chr1	115794243	115794908
chr1	115809026	115809684
chr1	115840535	115840746
chr1	115875021	115875467
chr1	115932023	115933013
chr1	115946055	115946473
chr1	116029257	116029522
chr1	116056669	116057083
chr1	116088989	116089376
chr1	116192103	116192916
chr1	116209530	116210529
chr1	116277000	116277375
chr1	116339751	116340639
chr1	116553652	116553865
chr1	116556496	116557630
chr1	116577984	116579084
chr1	116597936	116598325
chr1	116601855	116602274
chr1	116616489	116616964
chr1	117024144	117024866
chr1	117028683	117028911
chr1	117075004	117075875
chr1	117248522	117248922
chr1	117368197	117369022
chr1	118304380	118304818
chr1	118337830	118338522
chr1	118534412	118534633
chr1	118709447	118709797
chr1	118802100	118802851
chr1	118864165	118865164
chr1	119015162	119015533
chr1	119016773	119017390
chr1	119215485	119216302
chr1	119367663	119368086
chr1	119470619	119471280
chr1	119476234	119476672
chr1	119605477	119605952
chr1	119899627	119900271
chr1	119948280	119948541
chr1	119951180	119951742
chr1	119987060	119987849
chr1	120044648	120045355
chr1	120298078	120298459
chr1	120301741	120302377
chr1	120533918	120534407
chr1	120640135	120640721
chr1	120801595	120802411
chr1	120930395	120930921
chr1	121290251	121291411
chr1	121527233	121528932
chr1	121570691	121571146
chr1	121615380	121615842
chr1	121705933	121706679
chr1	121729549	121729926
chr1	121885412	121886109
chr1	121892527	121893110
chr1	121894726	121895010
chr1	121918632	121919231
chr1	122048072	122049094
chr1	122082039	122082326
chr1	122084363	122085108
chr1	122154801	122155538
chr1	122185026	122185268
chr1	122297256	122298333
chr1	122362000	122362353
chr1	122373967	122374547
chr1	122393646	122394739
chr1	122396114	122396954
chr1	122423683	122424179
chr1	122463844	122464468
chr1	122476710	122477159
chr1	122484240	122484847
chr1	122985138	122985746
chr1	123154853	123155255
chr1	123322982	123323361
chr1	123439646	123439977
chr1	123620029	123620821
chr1	123696214	123696659
chr1	124421020	124421347
chr1	124596308	124596547
chr1	124668871	124669416
chr1	124702301	124702791
chr1	124706077	124706851
chr1	124783082	124783606
chr1	124805098	124805871
chr1	124806412	124806698
chr1	125253782	125254379
chr1	125259903	125260504
chr1	125738531	125739556
chr1	125808452	125809045
chr1	125839811	125840596
chr1	125945207	125945793
chr1	125994424	125995032
chr1	126004774	126005449
chr1	126035144	126035667
chr1	126099150	126099670
chr1	126102280	126102884
chr1	126213766	126214331
chr1	126303085	126303818
chr1	126380393	126380858
chr1	126524326	126524624
chr1	126535122	126536021
chr1	127064756	127065478
chr1	127152688	127153630
chr1	127164716	127165144
chr1	127185308	127185832
chr1	127251813	127252270
chr1	127430148	127430798
chr1	127832424	127832899
chr1	128072887	128074068
chr1	128177620	128177820
chr1	128373383	128373820
chr1	128494936	128495319
chr1	128894357	128894656
chr1	128895896	128896607
chr1	128905567	128905850
chr1	128915158	128915678
chr1	129867782	129868235
chr1	130091027	130091693
chr1	130285922	130286436
chr1	130769811	130770601
chr1	130785396	130786261
chr1	131038542	131039050
chr1	131125781	131126619
chr1	131184453	131185172
chr1	131243629	131244141
chr1	131442582	131443285
chr1	131579389	131580035
chr1	131602177	131603080
chr1	131671585	131671830
chr1	131820812	131821504
chr1	131822391	131822995
chr1	131903482	131903732
chr1	132028416	132028955
chr1	132069624	132070032
chr1	132075904	132076131
chr1	132233860	132234367
chr1	132267969	132269220
chr1	132295554	132296579
chr1	132325730	132326303
chr1	132376752	132377305
chr1	132994507	132995183
chr1	133215608	133216224
chr1	133287043	133287676
chr1	133449377	133449580
chr1	133598484	133599117
chr1	133663569	133664037
chr1	133697983	133698552
chr1	133762766	133763472
chr1	133884102	133884704
chr1	133952827	133954023
chr1	133973506	133973856
chr1	134005711	134006831
chr1	134011774	134012165
chr1	134059090	134059509
chr1	134133221	134134495
chr1	134141650	134141926
chr1	134286783	134287090
chr1	134625564	134626288
chr1	134698050	134698286
chr1	135000018	135000336
chr1	135013752	135014313
chr1	135194370	135194964
chr1	135330741	135331262
chr1	135495020	135495569
chr1	135545748	135546571
chr1	135604719	135605336
chr1	135606629	135607123
chr1	135744394	135745023
chr1	135840760	135841236
chr1	135891303	135892388
chr1	136109707	136110089
chr1	136149760	136150445
chr1	136154885	136155263
chr1	136375650	136375971
chr1	136386077	136386693
chr1	136455894	136456738
chr1	136675991	136676747
chr1	136730562	136731208
chr1	137103951	137104226
chr1	137135958	137136835
chr1	137256053	137256818
chr1	137302965	137303542
chr1	137465618	137466144
chr1	137564255	137564653
chr1	137773805	137774207
chr1	137887788	137888281
chr1	138643547	138643956
chr1	138813161	138813700
chr1	139040159	139040479
chr1	139141026	139141286
chr1	139192685	139193697
chr1	139236822	139237189
chr1	139743321	139743879
chr1	140078118	140078558
chr1	140241231	140241623
chr1	140409148	140410306
chr1	140434941	140435290
chr1	140438467	140438860
chr1	140468395	140468962
chr1	140476791	140477524
chr1	140489496	140490408
chr1	140519480	140519795
chr1	140632121	140632547
chr1	141418708	141419301
chr1	142814940	142815290
chr1	143192451	143192929
chr1	143912612	143913089
chr1	144577257	144577834
chr1	144644413	144645321
chr1	144682221	144683057
chr1	144712501	144712968
chr1	144717215	144717806
chr1	144766227	144766964
chr1	146312659	146313457
chr1	146641232	146641651
chr1	146800080	146800730
chr1	147578561	147579019
chr1	148068198	148069011
chr1	148282502	148282993
chr1	148288101	148288637
chr1	148633996	148635068
chr1	148916970	148917577
chr1	148945004	148945299
chr1	149237325	149237714
chr1	149526049	149526260
chr1	149693884	149694375
chr1	149756640	149757190
chr1	150131665	150132415
chr1	150303696	150303984
chr1	150489369	150489714
chr1	150497135	150497473
chr1	150503958	150505139
chr1	150570690	150571370
chr1	150680953	150682157
chr1	150790538	150790906
chr1	151132630	151132908
chr1	151162087	151162841
chr1	151480705	151481330
chr1	151513799	151514836
chr1	151526523	151527269
chr1	151550739	151551665
chr1	151580270	151581968
chr1	151692908	151693270
chr1	151845658	151846734
chr1	151928338	151928740
chr1	151945157	151945728
chr1	151975006	151975352
chr1	152006681	152006927
chr1	152028788	152029274
chr1	152147909	152148394
chr1	152174576	152174975
chr1	152234580	152235100
chr1	152414457	152415061
chr1	152421726	152422136
chr1	152422175	152423137
chr1	152439515	152440618
chr1	152440848	152441243
chr1	152441707	152442085
chr1	152456195	152456624
chr1	152486309	152487091
chr1	152637003	152637682
chr1	152719216	152719440
chr1	152750372	152751175
chr1	152845338	152845815
chr1	152936326	152937122
chr1	153000314	153001127
chr1	153057791	153058254
chr1	153201515	153202519
chr1	153347922	153348568
chr1	153361598	153362035
chr1	153526239	153527141
chr1	153541049	153541612
chr1	153587833	153588478
chr1	153607062	153607879
chr1	153696312	153697066
chr1	153697951	153698293
chr1	153736412	153736722
chr1	153741262	153741474
chr1	153821330	153821928
chr1	153940364	153941511
chr1	153959683	153960301
chr1	154498817	154499264
chr1	154528977	154529321
chr1	154635950	154636399
chr1	154638053	154638626
chr1	154820778	154821278
chr1	154844567	154845137
chr1	154948459	154948712
chr1	154999811	155000434
chr1	155029343	155029850
chr1	155194128	155195021
chr1	155345590	155346088
chr1	155493469	155493904
chr1	155698249	155699084
chr1	156046768	156047233
chr1	156285039	156286030
chr1	156494784	156495758
chr1	156667499	156668209
chr1	156703281	156703999
chr1	156967721	156968269
chr1	157114568	157115260
chr1	157150066	157150745
chr1	157308437	157309074
chr1	157310819	157311284
chr1	157484209	157484856
chr1	158054841	158055486
chr1	158476171	158476531
chr1	158576106	158576594
chr1	158658100	158658814
chr1	159464251	159464923
chr1	159501875	159502509
chr1	159561585	159562128
chr1	159939129	159939980
chr1	160009930	160010383
chr1	160292018	160292680
chr1	160366389	160367209
chr1	160548066	160548924
chr1	160881208	160881860
chr1	160942143	160942696
chr1	161219789	161220311
chr1	161299776	161300576
chr1	161327205	161327803
chr1	161365130	161365589
chr1	161660962	161661700
chr1	161662292	161663031
chr1	161695872	161696719
chr1	162967720	162968080
chr1	163171520	163172262
chr1	163366022	163366988
chr1	163653867	163654474
chr1	163793223	163793506
chr1	163958178	163958862
chr1	164466619	164466898
chr1	164509811	164510789
chr1	164575796	164576010
chr1	164647817	164648749
chr1	164882363	164882586
chr1	165198749	165199116
chr1	165304236	165304926
chr1	165519855	165520206
chr1	165537171	165538287
chr1	165669712	165670005
chr1	165678184	165678531
chr1	165690520	165690828
chr1	165800996	165801341
chr1	166167152	166167908
chr1	166170934	166171473
chr1	166350000	166350636
chr1	166360182	166362241
chr1	166753151	166753604
chr1	166801231	166801744
chr1	167007086	167007431
chr1	167057582	167058287
chr1	167089139	167089343
chr1	167090536	167091150
chr1	167265667	167265908
chr1	167323209	167323488
chr1	167523948	167524553
chr1	167553640	167554490
chr1	167672257	167672798
chr1	167700790	167701564
chr1	167736786	167737584
chr1	167773069	167773506
chr1	167903253	167903887
chr1	167921300	167921687
chr1	167999514	168000259
chr1	168036957	168037471
chr1	168113233	168113879
chr1	168283209	168283826
chr1	168361984	168362340
chr1	168665658	168666377
chr1	168764552	168765055
chr1	168827606	168828174
chr1	168845423	168845750
chr1	168887318	168887740
chr1	169048678	169049202
chr1	169257978	169258330
chr1	169329509	169330183
chr1	169479608	169480462
chr1	169517186	169517733
chr1	169584629	169585081
chr1	169729519	169730629
chr1	169825253	169825609
chr1	169840466	169841491
chr1	169879168	169879601
chr1	169896530	169896824
chr1	169898611	169899226
chr1	169903297	169903656
chr1	170078182	170078634
chr1	170196765	170197161
chr1	170217997	170218881
chr1	170245047	170246030
chr1	170307783	170308253
chr1	170340918	170341368
chr1	170348990	170349610
chr1	170367089	170367804
chr1	170394597	170395734
chr1	170525317	170525991
chr1	170557713	170558497
chr1	170571444	170571863
chr1	170651143	170651574
chr1	170703189	170703737
chr1	170781274	170782532
chr1	170990362	170990611
chr1	171355098	171355310
chr1	171647974	171648408
chr1	171648848	171649302
chr1	171672828	171673689
chr1	171773483	171773956
chr1	172236243	172237650
chr1	172331046	172331935
chr1	172385291	172385659
chr1	172618208	172618780
chr1	172751207	172751821
chr1	172752254	172752919
chr1	172892284	172892574
chr1	172918465	172919151
chr1	172937302	172937724
chr1	173198062	173198503
chr1	173404843	173405058
chr1	173406928	173407433
chr1	173411016	173411516
chr1	173423496	173424155
chr1	173983576	173983900
chr1	174190416	174190828
chr1	174235821	174236798
chr1	174241093	174241593
chr1	174314323	174314711
chr1	174319684	174320028
chr1	174598090	174598838
chr1	175143058	175143798
chr1	175242280	175242753
chr1	175306502	175306926
chr1	175423007	175423574
chr1	175464129	175464920
chr1	175687531	175687759
chr1	176042743	176043250
chr1	176185524	176186041
chr1	176214921	176215404
chr1	176600050	176600641
chr1	176691239	176691649
chr1	176869615	176870402
chr1	176911204	176911914
chr1	176927182	176927753
chr1	176933067	176934352
chr1	176949103	176949775
chr1	177023336	177023688
chr1	177027356	177027608
chr1	177225786	177226090
chr1	177457115	177457446
chr1	177462856	177463288
chr1	177516871	177517528
chr1	177523274	177523530
chr1	177595099	177595684
chr1	177626075	177626842
chr1	177676132	177677009
chr1	178454095	178454716
chr1	178747129	178748055
chr1	178872112	178873031
chr1	178883077	178883945
chr1	178889245	178889631
chr1	179026671	179027137
chr1	179035716	179036347
chr1	179174018	179174724
chr1	179249594	179249919
chr1	179252644	179253095
chr1	179321441	179322223
chr1	179433427	179433917
chr1	179493135	179493840
chr1	179550010	179550284
chr1	179588413	179589170
chr1	179675178	179675666
chr1	180227317	180227838
chr1	180279608	180280237
chr1	180438272	180438546
chr1	180510534	180511010
chr1	181032974	181033268
chr1	181056239	181056834
chr1	181105016	181105452
chr1	181275465	181276217
chr1	181285656	181286256
chr1	181300725	181301168
chr1	181321068	181321646
chr1	181328023	181328639
chr1	181335007	181335880
chr1	181349769	181350259
chr1	181370371	181370819
chr1	181390588	181391203
chr1	181549711	181550484
chr1	181589343	181589840
chr1	181598766	181599297
chr1	181742400	181742978
chr1	181832240	181833308
chr1	182302378	182303171
chr1	182344066	182344302
chr1	182425084	182425569
chr1	182679460	182680216
chr1	182686258	182687262
chr1	182727214	182728163
chr1	182729165	182729617
chr1	182775595	182776109
chr1	182816449	182817093
chr1	182866624	182867184
chr1	182875168	182875821
chr1	182897394	182898286
chr1	183213936	183214478
chr1	183309864	183310497
chr1	183420025	183420901
chr1	183904599	183905162
chr1	184097108	184097700
chr1	184112111	184112390
chr1	184255091	184255376
chr1	184302537	184302905
chr1	184321204	184321664
chr1	184326324	184326735
chr1	184573380	184574276
chr1	184608928	184609703
chr1	184828071	184828368
chr1	184846684	184846988
chr1	184857417	184857806
chr1	184871602	184872196
chr1	185055896	185056325
chr1	185401040	185402095
chr1	185699845	185700209
chr1	186635146	186635555
chr1	187132405	187132921
chr1	187134417	187134671
chr1	187276797	187277340
chr1	187477514	187478001
chr1	187638052	187638639
chr1	187695888	187696419
chr1	188011063	188011320
chr1	188014126	188014917
chr1	188039012	188039479
chr1	188082920	188083438
chr1	188221096	188221982
chr1	188257522	188258007
chr1	188398674	188399095
chr1	188468425	188469133
chr1	188707917	188709114
chr1	188713845	188714705
chr1	188987441	188988241
chr1	189064681	189065345
chr1	189067699	189068104
chr1	189106650	189107232
chr1	189131478	189132087
chr1	189157161	189157511
chr1	189214376	189214934
chr1	189228490	189229643
chr1	189499671	189500150
chr1	189552655	189553094
chr1	189621593	189621898
chr1	189631995	189632860
chr1	189650631	189650889
chr1	189665924	189666710
chr1	189761717	189762288
chr1	189784832	189785195
chr1	189786362	189787820
chr1	189830671	189831316
chr1	189960180	189961144
chr1	190213203	190213818
chr1	190311796	190312134
chr1	190442606	190443079
chr1	190595939	190596623
chr1	190821089	190821844
chr1	190987401	190987691
chr1	190994066	190994791
chr1	191019549	191020369
chr1	191299514	191300313
chr1	191352089	191352436
chr1	191402335	191403072
chr1	191410917	191411464
chr1	191435176	191436335
chr1	191442587	191442837
chr1	191445184	191445467
chr1	191516039	191516629
chr1	191540623	191541932
chr1	191657759	191658331
chr1	191668444	191669029
chr1	191692510	191693102
chr1	191764547	191765218
chr1	191928386	191928789
chr1	191929806	191930206
chr1	191996607	191997619
chr1	192153687	192154389
chr1	192387668	192388211
chr1	192421547	192422094
chr1	192451596	192452532
chr1	192480419	192480952
chr1	192510290	192510692
chr1	192557940	192558241
chr1	192558627	192558929
chr1	192561550	192561765
chr1	192734940	192736084
chr1	192874687	192874887
chr1	192876802	192877336
chr1	192964670	192965286
chr1	193003868	193005354
chr1	193079872	193080152
chr1	193082800	193083138
chr1	193102957	193103573
chr1	193109932	193110370
chr1	193122909	193123369
chr1	193164380	193164966
chr1	193264117	193264715
chr1	193305613	193306430
chr1	193362286	193362958
chr1	193388391	193388989
chr1	193447557	193448140
chr1	193460816	193461310
chr1	193514603	193515061
chr1	193723929	193724774
chr1	193788040	193788921
chr1	194060630	194061127
chr1	194062410	194062764
chr1	194095820	194096658
chr1	194402102	194402475
chr1	194412331	194413183
chr1	194413575	194414141
chr1	194418664	194419183
chr1	194681900	194682594
chr1	194726763	194727057
chr1	194736797	194737317
chr1	194756699	194757003
chr1	194778542	194778743
chr1	194900025	194900348
chr1	194972151	194972625
chr10	3477798	3478130
chr10	3514140	3515095
chr10	3665055	3665691
chr10	3823947	3824647
chr10	3839116	3839939
chr10	3860294	3860549
chr10	3860678	3861096
chr10	3863514	3864590
chr10	3878178	3878761
chr10	3883553	3883768
chr10	3916860	3917392
chr10	3988018	3988436
chr10	4044325	4044896
chr10	4242408	4242780
chr10	4323028	4323739
chr10	4398159	4398658
chr10	4618961	4619537
chr10	4849854	4850682
chr10	4965825	4966852
chr10	5167456	5167994
chr10	5193117	5193345
chr10	5381593	5382203
chr10	5735235	5735776
chr10	5924237	5924929
chr10	6295872	6296072
chr10	6356768	6357369
chr10	6496279	6497314
chr10	6647613	6648304
chr10	6847969	6848752
chr10	7117989	7118933
chr10	7959048	7959682
chr10	8142571	8143040
chr10	8181744	8182371
chr10	8198972	8199753
chr10	8227947	8228584
chr10	8325731	8326227
chr10	8343825	8344586
chr10	8372273	8372731
chr10	8405350	8405698
chr10	8415439	8415985
chr10	8429230	8430637
chr10	8577796	8578471
chr10	8653619	8654232
chr10	8713341	8713676
chr10	8736625	8737244
chr10	8919531	8920146
chr10	9005553	9006160
chr10	9094781	9095340
chr10	9129121	9129412
chr10	9135453	9135828
chr10	9253084	9253801
chr10	9261028	9261652
chr10	9395118	9395654
chr10	9405451	9406583
chr10	9411218	9411841
chr10	9428166	9428366
chr10	9428983	9429997
chr10	9763111	9763547
chr10	9856524	9857322
chr10	10000721	10001288
chr10	10193742	10194001
chr10	10196106	10196506
chr10	10550417	10550651
chr10	10562903	10563589
chr10	10611169	10611563
chr10	10845517	10845814
chr10	10847571	10848404
chr10	10942058	10942903
chr10	11061666	11062634
chr10	11075142	11075427
chr10	11429092	11430098
chr10	11452465	11452993
chr10	11531378	11531886
chr10	11661854	11662196
chr10	11727797	11728268
chr10	11731144	11731582
chr10	11822605	11823159
chr10	11847948	11848602
chr10	11956886	11957086
chr10	12061242	12061565
chr10	12078365	12078907
chr10	12079870	12080323
chr10	12105002	12105409
chr10	12190210	12190674
chr10	12248795	12249527
chr10	12456710	12457020
chr10	12479291	12479607
chr10	12488641	12489055
chr10	12574636	12575496
chr10	12684145	12684633
chr10	12689431	12689763
chr10	12718378	12718963
chr10	12804472	12804791
chr10	12811461	12811779
chr10	12826542	12827265
chr10	13060061	13061002
chr10	13342635	13343028
chr10	13483249	13483606
chr10	13587544	13588610
chr10	13600840	13601962
chr10	13641947	13642513
chr10	13703636	13704417
chr10	13822420	13823069
chr10	13958998	13959475
chr10	14239732	14240561
chr10	14254163	14255342
chr10	14296211	14296731
chr10	14332307	14333937
chr10	14592163	14592885
chr10	14656635	14657042
chr10	14667049	14667903
chr10	16171118	16172014
chr10	16804070	16804621
chr10	17031256	17031727
chr10	17405440	17405776
chr10	17486176	17486720
chr10	17491947	17492259
chr10	17529068	17529268
chr10	17571668	17571968
chr10	17666385	17666702
chr10	18208486	18209193
chr10	18508485	18509203
chr10	18647012	18647757
chr10	18701920	18702389
chr10	18726203	18726535
chr10	18824550	18824945
chr10	18884048	18884335
chr10	19154520	19155179
chr10	20018342	20019113
chr10	20054305	20054590
chr10	20157390	20157885
chr10	20183797	20184368
chr10	20207150	20207350
chr10	20365867	20366195
chr10	20380791	20381342
chr10	20522711	20523298
chr10	20528642	20529510
chr10	20654419	20654983
chr10	20891357	20892099
chr10	21064014	21064704
chr10	21076933	21077876
chr10	21195003	21195737
chr10	21287797	21288455
chr10	21338383	21338809
chr10	21341219	21341774
chr10	21342399	21342910
chr10	21390608	21391049
chr10	21536642	21537200
chr10	21832051	21832794
chr10	21853573	21854483
chr10	22679275	22680306
chr10	23144800	23145119
chr10	23162430	23162823
chr10	23844166	23844811
chr10	24158849	24159463
chr10	24405116	24405705
chr10	24428383	24428872
chr10	24434744	24435057
chr10	24447968	24449054
chr10	24469784	24470253
chr10	24585412	24586308
chr10	24754293	24755073
chr10	24810461	24810941
chr10	24817984	24818351
chr10	25065217	25065687
chr10	25110754	25111302
chr10	25216130	25216565
chr10	25261050	25261644
chr10	25354229	25354537
chr10	25512464	25512937
chr10	25552710	25553577
chr10	25658378	25658666
chr10	25699369	25699914
chr10	25707849	25708992
chr10	25724139	25724477
chr10	25728890	25729532
chr10	25742381	25743425
chr10	25838817	25839838
chr10	25874488	25875013
chr10	25930688	25930998
chr10	26001089	26001522
chr10	26059815	26060494
chr10	26101392	26102098
chr10	26141677	26141991
chr10	26164589	26165236
chr10	26177963	26179046
chr10	26350204	26351041
chr10	26585254	26585837
chr10	27127600	27128044
chr10	27394349	27394848
chr10	27476689	27477496
chr10	27558609	27558941
chr10	27802541	27803047
chr10	28373834	28374246
chr10	28436031	28436918
chr10	28458613	28458953
chr10	28461996	28462585
chr10	28580614	28580833
chr10	28618277	28618970
chr10	28619775	28620040
chr10	28649859	28650115
chr10	28654430	28655433
chr10	28683652	28684479
chr10	28695736	28696717
chr10	28698246	28698845
chr10	28754328	28755772
chr10	28778642	28779407
chr10	28796871	28797516
chr10	29154747	29155068
chr10	30006718	30007324
chr10	30030619	30031445
chr10	30566439	30566909
chr10	30833205	30833701
chr10	30835318	30835890
chr10	30925755	30926206
chr10	31128020	31128528
chr10	31176170	31176850
chr10	31229432	31230089
chr10	31328858	31329357
chr10	31336291	31336980
chr10	31511421	31511799
chr10	31747166	31747366
chr10	31844638	31844972
chr10	32140536	32140989
chr10	32157906	32158649
chr10	32174086	32174812
chr10	32462813	32463247
chr10	32488109	32488533
chr10	32494582	32495200
chr10	33016260	33016929
chr10	33972563	33973087
chr10	33999787	34000365
chr10	34386509	34386779
chr10	34388740	34389264
chr10	34544648	34545232
chr10	34570374	34570574
chr10	34666521	34667911
chr10	34868620	34869362
chr10	34911434	34912000
chr10	35229645	35230284
chr10	35914062	35914347
chr10	36526451	36527281
chr10	36754175	36754995
chr10	36903205	36903703
chr10	37214160	37214517
chr10	37342534	37343353
chr10	37368941	37369780
chr10	37584207	37584503
chr10	37880962	37881448
chr10	37907489	37908411
chr10	38174384	38174941
chr10	38395932	38396727
chr10	38422010	38422363
chr10	38437153	38438074
chr10	38439519	38440012
chr10	38540094	38540553
chr10	38566481	38567019
chr10	38867908	38868165
chr10	38897339	38898722
chr10	38909458	38909942
chr10	38925546	38926091
chr10	38965015	38966531
chr10	38990060	38990653
chr10	39019032	39019687
chr10	39026639	39026876
chr10	39049441	39050350
chr10	39136549	39137188
chr10	39241787	39242130
chr10	39251586	39251937
chr10	39395745	39396038
chr10	39626999	39627360
chr10	39696961	39697488
chr10	40033899	40034207
chr10	40218901	40219874
chr10	40432427	40432835
chr10	40449758	40450098
chr10	40575383	40575621
chr10	40626246	40626861
chr10	40629414	40630443
chr10	40630489	40630689
chr10	40652940	40653593
chr10	40730304	40730788
chr10	41014385	41014640
chr10	41032553	41032833
chr10	41041746	41042279
chr10	41043091	41043420
chr10	41071982	41072797
chr10	41098255	41098637
chr10	41172866	41173683
chr10	41209029	41209876
chr10	41218725	41219328
chr10	41238700	41239381
chr10	41249198	41249538
chr10	41270518	41270814
chr10	41272534	41272750
chr10	41274833	41275421
chr10	41513653	41514135
chr10	41545497	41546076
chr10	41869529	41869956
chr10	42010687	42011823
chr10	42111691	42112174
chr10	42480510	42481263
chr10	42535716	42536182
chr10	43028032	43028523
chr10	43035625	43036050
chr10	43093159	43094031
chr10	43106346	43107536
chr10	43113625	43114606
chr10	43220092	43220301
chr10	43264121	43264593
chr10	43332448	43333456
chr10	43362892	43363910
chr10	43431585	43432641
chr10	43535390	43535913
chr10	43544175	43544803
chr10	43695476	43696306
chr10	43712660	43713452
chr10	43791005	43792019
chr10	43815071	43815527
chr10	44084579	44085255
chr10	44304792	44305453
chr10	44330735	44331196
chr10	44377831	44378403
chr10	44470566	44470778
chr10	44611619	44612190
chr10	44664731	44665262
chr10	44730728	44731324
chr10	44793574	44794011
chr10	44839192	44839883
chr10	45083657	45083977
chr10	45118340	45118973
chr10	45136822	45137578
chr10	45212931	45213361
chr10	45298350	45298973
chr10	45314876	45315524
chr10	46197747	46198107
chr10	46277426	46277935
chr10	46663070	46664202
chr10	46887307	46887729
chr10	46911685	46912354
chr10	47400542	47400903
chr10	47472620	47473114
chr10	47611754	47612689
chr10	48572515	48573255
chr10	49404582	49405063
chr10	49436270	49437609
chr10	49597432	49598166
chr10	49884125	49885239
chr10	50015057	50015659
chr10	50057038	50057534
chr10	50572232	50572767
chr10	50631723	50632188
chr10	51220791	51221529
chr10	51644923	51645409
chr10	51975454	51975937
chr10	52076569	52077048
chr10	52354153	52354966
chr10	52785306	52785894
chr10	52811265	52811698
chr10	52985603	52986060
chr10	53233002	53233377
chr10	53353612	53354090
chr10	53464501	53465122
chr10	53521675	53521963
chr10	53713947	53714714
chr10	53735626	53736000
chr10	53740148	53740733
chr10	53745397	53746066
chr10	53755686	53755988
chr10	53858546	53858813
chr10	53859100	53859656
chr10	53900820	53901182
chr10	54051941	54052395
chr10	54169927	54170426
chr10	54186279	54187076
chr10	54247939	54248580
chr10	54248865	54249276
chr10	54332605	54333003
chr10	54381337	54382242
chr10	54548964	54549561
chr10	54757069	54757432
chr10	55042916	55043344
chr10	55361781	55362243
chr10	55544671	55545266
chr10	55751790	55752329
chr10	55824604	55825022
chr10	56057702	56057961
chr10	56058874	56059672
chr10	56195467	56195988
chr10	56541514	56541874
chr10	57117123	57117500
chr10	57557681	57558149
chr10	58364123	58364718
chr10	58554660	58555409
chr10	58625784	58626042
chr10	58694021	58694392
chr10	59002310	59002954
chr10	59008577	59009018
chr10	59079521	59080380
chr10	59278275	59278572
chr10	59369838	59370118
chr10	59389697	59390474
chr10	59407563	59407994
chr10	59481410	59482102
chr10	59501875	59502189
chr10	59510324	59511309
chr10	59527935	59528433
chr10	59566022	59566525
chr10	59623572	59623976
chr10	59778010	59778807
chr10	60036141	60036591
chr10	60447320	60447858
chr10	60475046	60475766
chr10	60801306	60801883
chr10	60995892	60996808
chr10	61038648	61039088
chr10	61116936	61117467
chr10	61252015	61252223
chr10	61330977	61331697
chr10	61445056	61445600
chr10	61501739	61502357
chr10	61610435	61611314
chr10	61615666	61615888
chr10	62068303	62068926
chr10	62192622	62193583
chr10	62336418	62336767
chr10	62506894	62507117
chr10	62518000	62518410
chr10	62518884	62519171
chr10	62958808	62959752
chr10	63004724	63005072
chr10	63128171	63128840
chr10	63156646	63157596
chr10	63419900	63420382
chr10	63638081	63638689
chr10	64276808	64277159
chr10	64311609	64312400
chr10	64381296	64381771
chr10	64562378	64562698
chr10	65079636	65081110
chr10	65090340	65090794
chr10	65695227	65695595
chr10	65948016	65949235
chr10	65949987	65950502
chr10	66635116	66635323
chr10	66715517	66716170
chr10	66819442	66820053
chr10	66825170	66825533
chr10	66828463	66828699
chr10	66904989	66905566
chr10	66912503	66912942
chr10	67487696	67488277
chr10	67815841	67816131
[truncated: 16,997 more rows]

## Sheet: 9
chr1	3333875	3334204
chr1	3368488	3368714
chr1	4722817	4723245
chr1	4807330	4808450
chr1	6214356	6215832
chr1	6406349	6406879
chr1	6487264	6487499
chr1	6594686	6594996
chr1	6760768	6761292
chr1	6800265	6800480
chr1	6800527	6800904
chr1	7088327	7089627
chr1	7131259	7131808
chr1	7139170	7139679
chr1	9545140	9545792
chr1	9700361	9701334
chr1	9797390	9798932
chr1	9858958	9859455
chr1	10037663	10038564
chr1	13183454	13183844
chr1	13366658	13367492
chr1	13372176	13374019
chr1	14180408	14180955
chr1	16104123	16106060
chr1	16656578	16657753
chr1	17009830	17010089
chr1	17060771	17061198
chr1	17097698	17099060
chr1	17338023	17338400
chr1	17377882	17378082
chr1	17431747	17431947
chr1	17480978	17481501
chr1	20724848	20725587
chr1	20820168	20820983
chr1	20832462	20832960
chr1	20883337	20883605
chr1	20890244	20891493
chr1	20908488	20909097
chr1	20933657	20933996
chr1	21218426	21219406
chr1	21246254	21246912
chr1	21271361	21272171
chr1	23255938	23257257
chr1	24428564	24428792
chr1	24678078	24679143
chr1	30872913	30874510
chr1	30920858	30921340
chr1	30930885	30931359
chr1	30936206	30936497
chr1	30936588	30937018
chr1	30948679	30950690
chr1	31175678	31175897
chr1	33042363	33043027
chr1	33480898	33481372
chr1	33967212	33967698
chr1	34010999	34011792
chr1	34016882	34017255
chr1	34065592	34066007
chr1	34121260	34121893
chr1	34150657	34151305
chr1	34164285	34165077
chr1	34166003	34166449
chr1	34189233	34190698
chr1	34439228	34440370
chr1	34894102	34894400
chr1	35415732	35416193
chr1	35811520	35811868
chr1	36068081	36068908
chr1	36309465	36310151
chr1	36368637	36369571
chr1	36379512	36380053
chr1	36471039	36472588
chr1	36511508	36512322
chr1	36546964	36547780
chr1	36556221	36558489
chr1	36582146	36582592
chr1	36596233	36596645
chr1	36604474	36604874
chr1	36633893	36634639
chr1	36664667	36664911
chr1	36672793	36673556
chr1	36709114	36710510
chr1	36938997	36940502
chr1	37024919	37025151
chr1	37347361	37348100
chr1	37350757	37351715
chr1	37922427	37923398
chr1	37996857	37998429
chr1	38129027	38130713
chr1	38262574	38262910
chr1	38402003	38402357
chr1	38427092	38427325
chr1	38562662	38563325
chr1	39567715	39568610
chr1	39614639	39615394
chr1	39701404	39701768
chr1	39774063	39774666
chr1	39838624	39839302
chr1	39857517	39858051
chr1	39900162	39901258
chr1	39902138	39903418
chr1	39911593	39912048
chr1	39923361	39924126
chr1	39936401	39937000
chr1	39941919	39942319
chr1	39977067	39977992
chr1	40033850	40034472
chr1	42230458	42231195
chr1	42238461	42238804
chr1	42257925	42258707
chr1	42694098	42694652
chr1	42695657	42696277
chr1	42713352	42714024
chr1	42714340	42715065
chr1	42875450	42875702
chr1	43030057	43030447
chr1	43047812	43048291
chr1	43049558	43049865
chr1	43092023	43093248
chr1	43358392	43358719
chr1	43498081	43498399
chr1	43566921	43567233
chr1	43615979	43616429
chr1	43933204	43934667
chr1	44102213	44102955
chr1	44118526	44120444
chr1	46852763	46854825
chr1	50685649	50686186
chr1	50765829	50766108
chr1	50770435	50770759
chr1	50823195	50823547
chr1	50831934	50832160
chr1	50865532	50865928
chr1	50897670	50898868
chr1	50925060	50926069
chr1	50926346	50928025
chr1	51076135	51076848
chr1	52113455	52114318
chr1	52231943	52234183
chr1	52648011	52648745
chr1	52682169	52682369
chr1	52689868	52690179
chr1	52718214	52718799
chr1	52726061	52728042
chr1	52844561	52846118
chr1	53195255	53195693
chr1	53281951	53282255
chr1	53296653	53297915
chr1	53784350	53785648
chr1	54039191	54039520
chr1	54074593	54074874
chr1	54128588	54129294
chr1	54187676	54188332
chr1	54193497	54193707
chr1	54194023	54195527
chr1	54639683	54640036
chr1	54867631	54868443
chr1	54925657	54926801
chr1	55026658	55027895
chr1	55087398	55088664
chr1	55161015	55162344
chr1	55206010	55206408
chr1	55221390	55221825
chr1	55225217	55226757
chr1	55405546	55406489
chr1	55412901	55413108
chr1	55440688	55441035
chr1	55453958	55454688
chr1	55463095	55463295
chr1	55472677	55473202
chr1	55489394	55490050
chr1	55501036	55501800
chr1	55618442	55619479
chr1	55633358	55633648
chr1	55700906	55701160
chr1	55736582	55736849
chr1	55741942	55742456
chr1	55748599	55749064
chr1	55755097	55755297
chr1	55874275	55874703
chr1	57205443	57206319
chr1	57218856	57219380
chr1	57224350	57225356
chr1	57243538	57244103
chr1	57266971	57267231
chr1	57387898	57388418
chr1	57394254	57394762
chr1	57789955	57790478
chr1	57861872	57862548
chr1	58392430	58394004
chr1	58423147	58424460
chr1	58973069	58974286
chr1	59119624	59120872
chr1	59220671	59220871
chr1	59316432	59317241
chr1	59327100	59327686
chr1	59449174	59449973
chr1	59464031	59464391
chr1	59465535	59466170
chr1	59481688	59482572
chr1	59483976	59484341
chr1	59912376	59913831
chr1	60097588	60098848
chr1	60179950	60181368
chr1	60342698	60344100
chr1	60428918	60429397
chr1	60668013	60668815
chr1	61055118	61055673
chr1	61074180	61074672
chr1	61139242	61139947
chr1	61157162	61157778
chr1	61180998	61181818
chr1	61257577	61258003
chr1	61298047	61298545
chr1	61302802	61303257
chr1	62717877	62718630
chr1	62743270	62743987
chr1	63458502	63459713
chr1	63819646	63820448
chr1	63828462	63828671
chr1	63994105	63995154
chr1	64020813	64021427
chr1	64032746	64033357
chr1	64035134	64035892
chr1	64060192	64060668
chr1	64060945	64061155
chr1	64079068	64079268
chr1	64121456	64122724
chr1	64223942	64224213
chr1	64532032	64533786
chr1	64645531	64645994
chr1	64672729	64673033
chr1	64690504	64691697
chr1	64737489	64738347
chr1	64779753	64780532
chr1	64853633	64854346
chr1	64917052	64917389
chr1	65178248	65179697
chr1	66638186	66638832
chr1	66644026	66644401
chr1	66678164	66678421
chr1	66692503	66693388
chr1	66816014	66818440
chr1	66862812	66863741
chr1	66932786	66933152
chr1	66941042	66941474
chr1	67218341	67219104
chr1	67223761	67224227
chr1	67397734	67398563
chr1	67631761	67632435
chr1	68106614	68106962
chr1	68466756	68467241
chr1	68521774	68522077
chr1	68795950	68796261
chr1	68872992	68873761
chr1	68961247	68962208
chr1	68973757	68974266
chr1	69060046	69060321
chr1	69105820	69107291
chr1	69108154	69108361
chr1	69108626	69108900
chr1	69118620	69119051
chr1	69124126	69124916
chr1	69686972	69688492
chr1	70067440	70067931
chr1	70128241	70128506
chr1	70191713	70192446
chr1	71763650	71764145
chr1	71885779	71886371
chr1	72006862	72007192
chr1	72058343	72058543
chr1	72060577	72060807
chr1	72593338	72594221
chr1	73926490	73926763
chr1	73944598	73945001
chr1	73962218	73964174
chr1	73979291	73980233
chr1	74284376	74285639
chr1	74287504	74287778
chr1	74295567	74296368
chr1	74303665	74304759
chr1	74332268	74333038
chr1	74337400	74337633
chr1	74386652	74387506
chr1	74391443	74392520
chr1	74397181	74398694
chr1	74587443	74588876
chr1	74661229	74662781
chr1	74704088	74704669
chr1	74712748	74713819
chr1	74759928	74760368
chr1	74797573	74798100
chr1	74807964	74808681
chr1	75124554	75125590
chr1	75141183	75143537
chr1	75191545	75192937
chr1	75210526	75211232
chr1	75239799	75240219
chr1	75247924	75248606
chr1	75251673	75252081
chr1	75317067	75318414
chr1	75479038	75480184
chr1	75652743	75653128
chr1	75662765	75663283
chr1	75692885	75694043
chr1	75749579	75750492
chr1	76038887	76039830
chr1	76075630	76076511
chr1	76392707	76393127
chr1	76620768	76621102
chr1	76637227	76637934
chr1	76642926	76643256
chr1	77093664	77094058
chr1	77128013	77128372
chr1	77397796	77398028
chr1	77412504	77412779
chr1	78532401	78532868
chr1	78537046	78538304
chr1	78548987	78549610
chr1	78570703	78571036
chr1	78657257	78658814
chr1	78745133	78746120
chr1	78761041	78761762
chr1	78852397	78853076
chr1	80339812	80341664
chr1	80637292	80637857
chr1	80709279	80709856
chr1	80749007	80749217
chr1	80757339	80757849
chr1	80758302	80759098
chr1	80795754	80795961
chr1	80802313	80802831
chr1	80807226	80807696
chr1	80811064	80811326
chr1	80823908	80824517
chr1	82282952	82283901
chr1	82724527	82726045
chr1	84589549	84589749
chr1	84596151	84596436
chr1	84783256	84783456
chr1	85902102	85902459
chr1	85921778	85922852
chr1	86269155	86269507
chr1	86358921	86360032
chr1	86380974	86381582
chr1	86434133	86435318
chr1	86440378	86441033
chr1	86442072	86443227
chr1	86487222	86488144
chr1	86503841	86504852
chr1	86509582	86509948
chr1	86525068	86526044
chr1	86526148	86526970
chr1	86582333	86583191
chr1	86599523	86599845
chr1	86623385	86623864
chr1	86656020	86656298
chr1	86691096	86691495
chr1	86703181	86704519
chr1	86705496	86705981
chr1	87035777	87036347
chr1	87213470	87214809
chr1	87258527	87259025
chr1	87264174	87265017
chr1	87270471	87271219
chr1	87273650	87274301
chr1	87287167	87287583
chr1	87292513	87293577
chr1	87314023	87314409
chr1	87326577	87327507
chr1	87483543	87483759
chr1	87546567	87546911
chr1	87785917	87786856
chr1	87879708	87880654
chr1	87892697	87893038
chr1	87922702	87923169
chr1	87929913	87930564
chr1	88345740	88346008
chr1	88807224	88807505
chr1	88839595	88840030
chr1	88840062	88840702
chr1	88924203	88924769
chr1	88937199	88937830
chr1	88950066	88950415
chr1	89130469	89131041
chr1	89228523	89228922
chr1	89332677	89333309
chr1	89400565	89401431
chr1	89408718	89408970
chr1	89430197	89430792
chr1	89454406	89455302
chr1	89455538	89455975
chr1	89524451	89524932
chr1	89568668	89569288
chr1	89581334	89581703
chr1	89587275	89587851
chr1	89606757	89607565
chr1	89676591	89676971
chr1	89691149	89691594
chr1	89786587	89786882
chr1	90215019	90215290
chr1	90232631	90233012
chr1	90975035	90975551
chr1	91249754	91250850
chr1	91297871	91298692
chr1	91313052	91313788
chr1	91380395	91381024
chr1	91398221	91399304
chr1	91412975	91413796
chr1	91435939	91437041
chr1	91458968	91460063
chr1	91539842	91541036
chr1	91968932	91969498
chr1	92035691	92036336
chr1	92061383	92061875
chr1	92089882	92090260
chr1	92100022	92101174
chr1	92124993	92125308
chr1	92180214	92181282
chr1	92215588	92216789
chr1	92613482	92613682
chr1	92635114	92635714
chr1	92648823	92649233
chr1	92720523	92721103
chr1	92724335	92724586
chr1	92742661	92742917
chr1	92743145	92743350
chr1	92745021	92745296
chr1	92763762	92764133
chr1	92787331	92787686
chr1	92830976	92832640
chr1	92906800	92908016
chr1	92910532	92911531
chr1	92934143	92935065
chr1	93100550	93102595
chr1	93161644	93162077
chr1	93176585	93177136
chr1	93184171	93184995
chr1	93210335	93210806
chr1	93227363	93227891
chr1	93235586	93236832
chr1	93251597	93251998
chr1	93444344	93446044
chr1	93457225	93457521
chr1	93478047	93479666
chr1	93511682	93512788
chr1	93549187	93549460
chr1	93567209	93567621
chr1	93635477	93636352
chr1	93753998	93755373
chr1	94341320	94341983
chr1	97619800	97620411
chr1	97628544	97628955
chr1	97630180	97630722
chr1	97656452	97656692
chr1	97660702	97662398
chr1	97761545	97762012
chr1	97769313	97770939
chr1	104652634	104652941
chr1	104755917	104756362
chr1	104768428	104770072
chr1	104772147	104772484
chr1	104795947	104796646
chr1	104828242	104828564
chr1	104848285	104848757
chr1	105002763	105003035
chr1	105012636	105013151
chr1	105341228	105341796
chr1	105663279	105664422
chr1	105990036	105991286
chr1	106013928	106014316
chr1	106069642	106070121
chr1	106071064	106072548
chr1	106142020	106142537
chr1	106155193	106155942
chr1	106171158	106172115
chr1	106199623	106200270
chr1	106226782	106227122
chr1	106232034	106232345
chr1	106232638	106233002
chr1	106241038	106241790
chr1	106274692	106275697
chr1	106314528	106314945
chr1	106403005	106403592
chr1	106653617	106653908
chr1	110961962	110962360
chr1	110977265	110978051
chr1	111020160	111021228
chr1	111690039	111690295
chr1	111864186	111865373
chr1	118976475	118977169
chr1	119047813	119048370
chr1	119052294	119052598
chr1	119053437	119054075
chr1	119328766	119329831
chr1	119525965	119526813
chr1	120115503	120116667
chr1	120120399	120121985
chr1	120357537	120357951
chr1	121327255	121328610
chr1	121709305	121709907
chr1	123517969	123518665
chr1	125435191	125436298
chr1	125560117	125561724
chr1	126024401	126025235
chr1	126168352	126168849
chr1	126199175	126199410
chr1	126317416	126318569
chr1	126377650	126378219
chr1	126408026	126408294
chr1	126737733	126738542
chr1	126817860	126818118
chr1	126865541	126866299
chr1	126917785	126918654
chr1	126925307	126926118
chr1	127103844	127104201
chr1	127107556	127108120
chr1	127135030	127135522
chr1	127290660	127291171
chr1	127414693	127415091
chr1	127419847	127420149
chr1	127459048	127459730
chr1	127479422	127479626
chr1	127500278	127501250
chr1	127531160	127531705
chr1	127537122	127538010
chr1	127626232	127626511
chr1	127655711	127656013
chr1	127661220	127661723
chr1	127773574	127775026
chr1	128102493	128103882
chr1	128243607	128244934
chr1	128585756	128586414
chr1	128592049	128593445
chr1	128659756	128660484
chr1	128685648	128685934
chr1	131097718	131098238
chr1	131354244	131354587
chr1	131440867	131441084
chr1	131526706	131528219
chr1	131555043	131555649
chr1	131696449	131696905
chr1	131714824	131715139
chr1	131751789	131752403
chr1	131827527	131828728
chr1	131867165	131868097
chr1	131910165	131911706
chr1	131937755	131938204
chr1	131940937	131941264
chr1	131963306	131964060
chr1	131981175	131982163
chr1	132007220	132008584
chr1	132121238	132122368
chr1	132125736	132126530
chr1	132138046	132138622
chr1	132139415	132139936
chr1	132155858	132156268
chr1	132298291	132299467
chr1	132355846	132356343
chr1	132364155	132365492
chr1	132367803	132368123
chr1	132375454	132376086
chr1	132386407	132386741
chr1	132390264	132392250
chr1	132417190	132418336
chr1	132476803	132477783
chr1	132505185	132506566
chr1	132509800	132510959
chr1	132520764	132521383
chr1	132536695	132536900
chr1	132537855	132538299
chr1	132542667	132543571
chr1	132557758	132558590
chr1	132639461	132640878
chr1	132678908	132679663
chr1	132707377	132707891
chr1	132727690	132728176
chr1	132732477	132732841
chr1	132752101	132752360
chr1	133039527	133040144
chr1	133045650	133046870
chr1	133057604	133057829
chr1	133068467	133069532
chr1	133071702	133072295
chr1	133087454	133088165
chr1	133129312	133129571
chr1	133129723	133130076
chr1	133130699	133131935
chr1	133267967	133268713
chr1	133382250	133382506
chr1	133422719	133424875
chr1	133434396	133435259
chr1	133492221	133493933
chr1	133660894	133661869
chr1	134053282	134053740
chr1	134062709	134063981
chr1	134205195	134205863
chr1	134210416	134210637
chr1	134213564	134213970
chr1	134232998	134233803
chr1	134244250	134244787
chr1	134245170	134245548
chr1	134265893	134266344
chr1	134292209	134292571
chr1	134292852	134293062
chr1	134307419	134307803
chr1	134322638	134323096
chr1	134361606	134362559
chr1	134415011	134416174
chr1	135146181	135148154
chr1	135167599	135168022
chr1	135172167	135172512
chr1	135184522	135184722
chr1	135199231	135199679
chr1	135204986	135205231
chr1	135224908	135225130
chr1	135258702	135259735
chr1	135278985	135279185
chr1	135280928	135281236
chr1	135283478	135284525
chr1	135368305	135369536
chr1	135374324	135375935
chr1	135430079	135431090
chr1	135481666	135482189
chr1	135510475	135510781
chr1	135513418	135513969
chr1	135515184	135515834
chr1	135536343	135536798
chr1	135543404	135543608
chr1	135544787	135545334
chr1	135548780	135549366
chr1	135564711	135565639
chr1	135665348	135666091
chr1	135670070	135670984
chr1	135686862	135687372
chr1	135694101	135694730
chr1	135719687	135720203
chr1	135728763	135729861
chr1	135732139	135732459
chr1	135734049	135735199
chr1	135739566	135740268
chr1	135741265	135741549
chr1	135752889	135753438
chr1	135766027	135766807
chr1	135771085	135771356
chr1	135778809	135779145
chr1	135780547	135780791
chr1	135781322	135781761
chr1	135782957	135783359
chr1	135788830	135789193
chr1	135789869	135790376
chr1	135821935	135822426
chr1	135838563	135839461
chr1	135847273	135847635
chr1	135850956	135851260
chr1	135852348	135852926
chr1	135865570	135866353
chr1	135869391	135869591
chr1	136140114	136140853
chr1	136141541	136141969
chr1	136142364	136142926
chr1	136170212	136170655
chr1	136200279	136200513
chr1	136212861	136213363
chr1	136306491	136306933
chr1	136345075	136347028
chr1	136362550	136363543
chr1	136414786	136415967
chr1	136613245	136614086
chr1	136662192	136662708
chr1	136670477	136671142
chr1	137453647	137454304
chr1	137619245	137619556
chr1	137751686	137752136
chr1	137767705	137768391
chr1	137898259	137899308
chr1	137903550	137903855
chr1	137914673	137914873
chr1	137919911	137920535
chr1	137927793	137928546
chr1	138568661	138569385
chr1	138572280	138572480
chr1	138595206	138595505
chr1	138618994	138620449
chr1	139079738	139079988
chr1	143701962	143703485
chr1	146507818	146508157
chr1	146584227	146584710
chr1	146718080	146718297
chr1	148700173	148700829
chr1	148706146	148706746
chr1	149919493	149919829
chr1	149960933	149961532
chr1	150392585	150393893
chr1	151343137	151343375
chr1	151479470	151479903
chr1	151878055	151879608
chr1	151932264	151932678
chr1	152008642	152009263
chr1	152525029	152525562
chr1	152766145	152766981
chr1	152792757	152793351
chr1	152973404	152973604
chr1	153040125	153040562
chr1	153092350	153092755
chr1	153197767	153198219
chr1	153219461	153219896
chr1	153265231	153265576
chr1	153273727	153274166
chr1	153298108	153298308
chr1	153323354	153323554
chr1	153332037	153334261
chr1	153386509	153387262
chr1	153418111	153418386
chr1	153486754	153488113
chr1	153899595	153901012
chr1	153911779	153913051
chr1	153961962	153962668
chr1	153964151	153964469
chr1	153980719	153981461
chr1	153995089	153995407
chr1	153997210	153997791
chr1	154016534	154017062
chr1	154032560	154033157
chr1	154102687	154103840
chr1	154112259	154112958
chr1	154149997	154150906
chr1	154156298	154157635
chr1	155083066	155084186
chr1	155158219	155159583
chr1	155176232	155176587
chr1	155199684	155199920
chr1	155203867	155204214
chr1	155212652	155213386
chr1	155224194	155224662
chr1	155233948	155234860
chr1	155239747	155240342
chr1	155244099	155245306
chr1	155281265	155281992
chr1	155293482	155294046
chr1	155416473	155417898
chr1	155576498	155576878
chr1	155578917	155579203
chr1	155721483	155721975
chr1	155785044	155785516
chr1	155790325	155790937
chr1	156035516	156036934
chr1	156046768	156047233
chr1	156420680	156421655
chr1	157076336	157076807
chr1	157446412	157446848
chr1	157447052	157447637
chr1	157458326	157458808
chr1	158489596	158490297
chr1	159413339	159414158
chr1	159686567	159687397
chr1	159783751	159784345
chr1	160142339	160142686
chr1	160149424	160150046
chr1	160184179	160185035
chr1	160194989	160195837
chr1	160212382	160213691
chr1	160305156	160305356
chr1	160370628	160371075
chr1	160531653	160531930
chr1	160561635	160561873
chr1	160588445	160589520
chr1	160610582	160610804
chr1	160693002	160693883
chr1	160847496	160847906
chr1	160855871	160856559
chr1	160906144	160907477
chr1	160934097	160934641
chr1	161034546	161035734
chr1	161876294	161877637
chr1	161999097	161999408
chr1	161999759	162000714
chr1	162196981	162197505
chr1	162238990	162239366
chr1	162279551	162279872
chr1	162293991	162295010
chr1	162324522	162324937
chr1	162328864	162329071
chr1	162358296	162358559
chr1	162410460	162411079
chr1	162416806	162417370
chr1	162436898	162437227
chr1	162477436	162478429
chr1	162509511	162509815
chr1	162530601	162531136
chr1	162615698	162616070
chr1	164248058	164249902
chr1	164261699	164262342
chr1	164307052	164308191
chr1	164353400	164353903
chr1	165175147	165175347
chr1	165194015	165194867
chr1	165251966	165252748
chr1	165432723	165432935
chr1	165460382	165461723
chr1	165583588	165584098
chr1	165609758	165610031
chr1	165610035	165611249
chr1	165618172	165618788
chr1	165619533	165620008
chr1	165634233	165635033
chr1	165641238	165643314
chr1	165658803	165659110
chr1	166002415	166003795
chr1	166378619	166379802
chr1	166379984	166380236
chr1	166384868	166385148
chr1	166409355	166410383
chr1	167364789	167365089
chr1	168357195	168357598
chr1	168473872	168474180
chr1	169531316	169532646
chr1	169968933	169970014
chr1	170644214	170644937
chr1	170674151	170674916
chr1	171129296	171130129
chr1	171222176	171223065
chr1	171246623	171247701
chr1	171248605	171248842
chr1	171250257	171250641
chr1	171252317	171252590
chr1	171256135	171256539
chr1	171280959	171282013
chr1	172001476	172002124
chr1	172026535	172027888
chr1	172048452	172048808
chr1	172082317	172083326
chr1	172147686	172149113
chr1	172206041	172207689
chr1	172213861	172214302
chr1	172216952	172217744
chr1	172309687	172310605
chr1	172333484	172334063
chr1	172340714	172341484
chr1	172342724	172343385
chr1	172348315	172348640
chr1	172349757	172350562
chr1	172357603	172358087
chr1	172358586	172359760
chr1	172364537	172365352
chr1	172619342	172619765
chr1	172632470	172633562
chr1	175946951	175947478
chr1	176655537	176656100
chr1	176813173	176815194
chr1	176849107	176849879
chr1	176986396	176986656
chr1	176986982	176987697
chr1	177441595	177442643
chr1	177447108	177447591
chr1	177555755	177556112
chr1	177623555	177623860
chr1	177700664	177701108
chr1	178187001	178188097
chr1	178317923	178319656
chr1	178336287	178336917
chr1	178368711	178369794
chr1	178405505	178406908
chr1	179041581	179042611
chr1	179545928	179547121
chr1	179645689	179646244
chr1	179667240	179667542
chr1	179667956	179669308
chr1	179803028	179804462
chr1	179847779	179848460
chr1	179853507	179853882
chr1	179854402	179854826
chr1	179859277	179859766
chr1	179863588	179864082
chr1	179876412	179876873
chr1	179923574	179923837
chr1	179923885	179924116
chr1	179931255	179931843
chr1	179958938	179960728
chr1	179961607	179962190
chr1	180021684	180022341
chr1	180108804	180109760
chr1	180172150	180172432
chr1	180195281	180196585
chr1	180233584	180234065
chr1	180387174	180388316
chr1	180777449	180778730
chr1	180812651	180814623
chr1	180850047	180851463
chr1	180903859	180904969
chr1	180919938	180920138
chr1	180942091	180942709
chr1	180945294	180945555
chr1	180945587	180946119
chr1	180972424	180972771
chr1	180972877	180973497
chr1	180974428	180974857
chr1	180987801	180988348
chr1	181211892	181212915
chr1	181393477	181394369
chr1	181447786	181448596
chr1	181459778	181460878
chr1	181466171	181467200
chr1	181484733	181485313
chr1	181793739	181794126
chr1	181804107	181804310
chr1	181841833	181843246
chr1	181888822	181889544
chr1	182027646	182028007
chr1	182086636	182087391
chr1	182090149	182090400
chr1	182113763	182114661
chr1	182115327	182116492
chr1	182124525	182125598
chr1	182140480	182140952
chr1	182281970	182283191
chr1	182287883	182288576
chr1	182408447	182409756
chr1	182442161	182442709
chr1	182446399	182446604
chr1	182458664	182459113
chr1	182461032	182461246
chr1	182461368	182462245
chr1	182474831	182475829
chr1	182489854	182490497
chr1	182612983	182613324
chr1	182821096	182821441
chr1	182982856	182983844
chr1	183296705	183297908
chr1	183439014	183439614
chr1	183521716	183522084
chr1	183573772	183574466
chr1	183657141	183657519
chr1	183792282	183792938
chr1	183905556	183906149
chr1	184033556	184034719
chr1	184041768	184042326
chr1	184065982	184066620
chr1	184127534	184127828
chr1	184233888	184234372
chr1	185203324	185205071
chr1	185229811	185230413
chr1	185262662	185262991
chr1	186682528	186683161
chr1	188993363	188993704
chr1	189007388	189008266
chr1	189015321	189015950
chr1	189865273	189865762
chr1	189914202	189914574
chr1	189927856	189928163
chr1	190138202	190138402
chr1	190148961	190149214
chr1	190170295	190171069
chr1	190175489	190175832
chr1	190190409	190190725
chr1	190231794	190232087
chr1	190242572	190242845
chr1	190250451	190251102
chr1	190259385	190260108
chr1	190280045	190280663
chr1	190319963	190320425
chr1	190375149	190375717
chr1	190393398	190393708
chr1	190527493	190528404
chr1	190570763	190571519
chr1	190662091	190662343
chr1	190683326	190683639
chr1	190727929	190728864
chr1	190768310	190768757
chr1	191025425	191027044
chr1	191062241	191063349
chr1	191182579	191183838
chr1	191230259	191231092
chr1	191242203	191242864
chr1	191261806	191262052
chr1	191275612	191276079
chr1	191292497	191292893
chr1	191396708	191398044
chr1	191416563	191417170
chr1	191430221	191431086
chr1	191435176	191436335
chr1	191479832	191480295
chr1	191575409	191576431
chr1	191614288	191614538
chr1	191717780	191718569
chr1	191785167	191785612
chr1	191787490	191788001
chr1	191817728	191818390
chr1	191821116	191821830
chr1	191906389	191907540
chr1	191992113	191992675
chr1	192092248	192093405
chr1	192137543	192138862
chr1	193189103	193189938
chr1	193243691	193244302
chr1	193256703	193257450
chr1	193272459	193273832
chr1	193317125	193317855
chr1	194742903	194743730
chr1	194879375	194880198
chr1	194951028	194951464
chr1	194976176	194978503
chr1	195241635	195242140
chr10	3536352	3537337
chr10	3573028	3573483
chr10	3574069	3574405
chr10	3633787	3634600
chr10	3695668	3696017
chr10	3696571	3697596
chr10	3706428	3706888
chr10	3710394	3710765
chr10	3740279	3741670
chr10	3779252	3779860
chr10	3810840	3811417
chr10	3819427	3819866
chr10	3863514	3864590
chr10	3885428	3885866
chr10	3888462	3889128
chr10	3972924	3974169
chr10	3978519	3978834
chr10	4041690	4042195
chr10	4346828	4347304
chr10	4386546	4387770
chr10	4402591	4402905
chr10	4431618	4433117
chr10	4678660	4678864
chr10	5005291	5005547
chr10	5289363	5289919
chr10	5309896	5310974
chr10	5805389	5806583
chr10	5900530	5900800
chr10	7211101	7212838
chr10	7220084	7220341
chr10	7605214	7605789
chr10	7662829	7664253
chr10	7680512	7682221
chr10	7792515	7793302
chr10	8059675	8060416
chr10	8138578	8139130
chr10	8227947	8228584
chr10	8240292	8240780
chr10	8323269	8323945
chr10	8517487	8519605
chr10	8757577	8757978
chr10	8771152	8771790
chr10	8795571	8795824
chr10	8804497	8804870
chr10	8843791	8844316
chr10	8885831	8886763
chr10	11280449	11281624
chr10	12107142	12107508
chr10	13115234	13115633
chr10	13192581	13193580
chr10	13567688	13568087
chr10	13569942	13570426
chr10	13850299	13850540
chr10	13861202	13861767
chr10	13868104	13869359
chr10	13916915	13917534
chr10	13982543	13983730
chr10	14482450	14483062
chr10	14705182	14705967
chr10	15592078	15592769
chr10	15705821	15706306
chr10	15832333	15832883
chr10	17947460	17948674
chr10	18055152	18056916
chr10	18234508	18235911
chr10	18453430	18453910
chr10	18463469	18463689
chr10	18482550	18483515
chr10	18496805	18497271
chr10	19907295	19908018
chr10	20155349	20155912
chr10	20170285	20171680
chr10	20171829	20172371
chr10	20176138	20176728
chr10	20194947	20195359
chr10	20202488	20203442
chr10	20226729	20227279
chr10	20240870	20241215
chr10	20241255	20241455
chr10	20311710	20313237
chr10	20972684	20973482
chr10	21465333	21466056
chr10	21601169	21601431
chr10	21604725	21605133
chr10	21605179	21605694
chr10	21618907	21619283
chr10	21628553	21629194
chr10	21635370	21635810
chr10	21636264	21636482
chr10	21636709	21637464
chr10	21651667	21651979
chr10	21652420	21653326
chr10	21678778	21679153
chr10	21680941	21681341
chr10	21684451	21684770
chr10	21685313	21686022
chr10	21701624	21702105
chr10	21717870	21718196
chr10	21785089	21785636
chr10	21839404	21839650
chr10	21930949	21931558
chr10	21992850	21993111
chr10	21994074	21995001
chr10	21995473	21995715
chr10	22001065	22001273
chr10	22007865	22008366
chr10	23086615	23087360
chr10	23403448	23404260
chr10	23414280	23414537
chr10	23476812	23477749
chr10	23611099	23611701
chr10	23786841	23787959
chr10	24148978	24150096
chr10	24664861	24665120
chr10	24711140	24712360
chr10	24718096	24718613
chr10	24869552	24870406
chr10	25261050	25261644
chr10	25268559	25269272
chr10	25271992	25272881
chr10	25359425	25360328
chr10	25408589	25408855
chr10	25449799	25450203
chr10	25453799	25454211
chr10	25479932	25480228
chr10	25488505	25488971
chr10	26995245	26996470
chr10	27054459	27055069
chr10	27584407	27584726
chr10	28074080	28075142
chr10	28108106	28108800
chr10	28122014	28122262
chr10	28128185	28128933
chr10	28133755	28134525
chr10	28179046	28179645
chr10	29144142	29144369
chr10	29211486	29212054
chr10	29213725	29214289
chr10	29361272	29362785
chr10	30617865	30619236
chr10	30802275	30804289
chr10	30810370	30811474
chr10	32740154	32740545
chr10	32849820	32850020
chr10	32869500	32870155
chr10	32880119	32880722
chr10	32882002	32882606
chr10	34271606	34272297
chr10	34280765	34281293
chr10	34281960	34283191
chr10	34418205	34419130
chr10	37364570	37364883
chr10	37812069	37813208
chr10	38357898	38358457
chr10	39266569	39267890
chr10	39369417	39371288
chr10	39520207	39520890
chr10	39541113	39541826
chr10	39552125	39552959
chr10	39558107	39558650
chr10	39646411	39647234
chr10	39672380	39673255
chr10	39674933	39675387
chr10	39731174	39733553
chr10	40275922	40276502
chr10	40302235	40303161
chr10	40348531	40350374
chr10	40372228	40373002
chr10	40393531	40393885
chr10	40416933	40417602
chr10	40420842	40421285
chr10	40425414	40426003
chr10	40437990	40438360
chr10	40446192	40447129
chr10	40499517	40500488
chr10	40515400	40515958
chr10	40516449	40516963
chr10	40519679	40520211
chr10	40523839	40524151
chr10	40525211	40525423
chr10	40882998	40884140
chr10	40931982	40932683
chr10	41449774	41450878
chr10	41518586	41520043
chr10	41678718	41679382
chr10	41809370	41810987
chr10	41887070	41888080
chr10	41980721	41981262
chr10	42031057	42031591
chr10	42092534	42093101
chr10	42221183	42221962
chr10	42251156	42251875
chr10	42276528	42278709
chr10	42323129	42323464
chr10	42477939	42478984
chr10	42501666	42503124
chr10	42678498	42679535
chr10	42894313	42894804
chr10	43272683	43272898
chr10	43273156	43273508
chr10	43479382	43480343
chr10	45087653	45087925
chr10	45129061	45129776
chr10	49646385	49646758
chr10	49730808	49731026
chr10	49788434	49789409
chr10	49790438	49790845
chr10	49807461	49808100
chr10	49820520	49820835
chr10	52417124	52418499
chr10	52779423	52780835
chr10	52791609	52792124
chr10	53278105	53278402
chr10	53379079	53380711
chr10	53415506	53415818
chr10	53466652	53467291
chr10	53505776	53506247
chr10	53509228	53509849
chr10	53518475	53519836
chr10	53528048	53528922
chr10	53565562	53566023
chr10	53596262	53598016
chr10	54075347	54076296
chr10	54129692	54130115
chr10	54178113	54178842
chr10	56198892	56199342
chr10	57485886	57487129
chr10	58322976	58324011
chr10	58446234	58447392
chr10	58497646	58498565
chr10	59221391	59222419
chr10	59222636	59223110
chr10	59241161	59241689
chr10	59323006	59324313
chr10	59468942	59469411
chr10	59615970	59617153
chr10	59702234	59703190
chr10	59736285	59736641
chr10	59849145	59849349
chr10	59879080	59880454
chr10	59890511	59890902
chr10	59893198	59893492
chr10	59899490	59900248
chr10	59920897	59921835
chr10	59951611	59952902
chr10	59957685	59959014
chr10	59969781	59970792
chr10	59974347	59974734
chr10	59978238	59979319
chr10	59979400	59979824
chr10	60148204	60148634
chr10	60191581	60192401
chr10	60195216	60195617
chr10	60202826	60203605
chr10	60210625	60211005
chr10	60218732	60219584
chr10	60237784	60238255
chr10	60261687	60261913
chr10	60262396	60262860
chr10	60277491	60278329
chr10	60295447	60296500
chr10	60721764	60722336
chr10	60752329	60753234
chr10	60757250	60757472
chr10	60779693	60780163
chr10	60787672	60788229
chr10	60793104	60793358
chr10	60807785	60808515
chr10	60816966	60817644
chr10	60827030	60827730
chr10	60831383	60832055
chr10	61534915	61535232
chr10	61679735	61681046
chr10	62186813	62187398
chr10	62192622	62193583
chr10	62194116	62195135
chr10	62202518	62203264
chr10	62208565	62209222
chr10	62216766	62217135
chr10	62230917	62231731
chr10	62294116	62294652
chr10	62320464	62321182
chr10	62485999	62487579
chr10	62791947	62793087
chr10	62865176	62866164
chr10	62920005	62921245
chr10	62971713	62972447
chr10	63023250	63024967
chr10	63065859	63066512
chr10	63122769	63123080
chr10	63128171	63128840
chr10	63212871	63213209
chr10	63243137	63244611
chr10	63338280	63339778
chr10	63382046	63383173
chr10	63480199	63480563
chr10	63541992	63542192
chr10	64135566	64135766
chr10	64137715	64138087
chr10	64305934	64306399
chr10	64355526	64355802
chr10	64397089	64397532
chr10	66849828	66850211
chr10	66897383	66897832
chr10	67051008	67051270
chr10	67061296	67061986
chr10	67096077	67097720
chr10	67284855	67285949
chr10	67439375	67439852
chr10	67537113	67538145
chr10	67548501	67549879
chr10	67573539	67573966
chr10	67583517	67584346
chr10	67669167	67669615
chr10	67819205	67820090
chr10	67846201	67846503
chr10	67858998	67859397
chr10	67871854	67872324
chr10	67906170	67906562
chr10	67911362	67913052
chr10	67962534	67963025
chr10	67966063	67966754
chr10	67979205	67980085
chr10	67984470	67985658
chr10	68101361	68101726
chr10	68106844	68107123
chr10	68109874	68110750
chr10	68136269	68137108
chr10	68142726	68142926
chr10	68207998	68208238
chr10	68282878	68283583
chr10	69662359	69662867
chr10	69701157	69701814
chr10	69706131	69706983
chr10	69708440	69708765
chr10	69744361	69744847
chr10	69760088	69760459
chr10	69786993	69787195
chr10	69793358	69793567
chr10	69796513	69796922
chr10	69844345	69845222
chr10	69845750	69846259
chr10	70368706	70369307
chr10	70380076	70380721
chr10	70458392	70459491
chr10	70497195	70497418
chr10	70594162	70594524
chr10	70598366	70600423
chr10	70739327	70740667
chr10	70746854	70747405
chr10	70766547	70767137
chr10	70806783	70807605
chr10	71147040	71147404
chr10	71159073	71160261
chr10	71250613	71250984
chr10	71267668	71268040
chr10	71272943	71273610
chr10	71284118	71284689
chr10	71284745	71285683
chr10	71344661	71345353
chr10	71347348	71348311
chr10	73086680	73087280
chr10	73491505	73492170
chr10	73574963	73575384
chr10	73613791	73614338
chr10	73826362	73826943
chr10	74335699	74335992
chr10	75121065	75121628
chr10	75151137	75151894
chr10	75211795	75212768
chr10	75458007	75458400
chr10	75517133	75518481
chr10	75529157	75529654
chr10	75556033	75556747
chr10	75560015	75560900
chr10	75666305	75667094
chr10	75704183	75704980
chr10	75738832	75739136
chr10	75853493	75854023
chr10	75872646	75874150
chr10	76248149	76249151
chr10	76255712	76256048
chr10	76257971	76258505
chr10	76302877	76303211
chr10	76316160	76317255
chr10	76317490	76318154
chr10	76326693	76326902
chr10	76332223	76332537
chr10	76344963	76345943
chr10	76352354	76352692
chr10	76442170	76443331
chr10	76468478	76469513
chr10	77094922	77095441
chr10	77116242	77116531
chr10	77229600	77230042
chr10	77243643	77244393
chr10	77252092	77252687
chr10	77258678	77259878
chr10	77515665	77516638
chr10	77605544	77606947
chr10	77623337	77623716
chr10	77978051	77979160
chr10	78184807	78185619
chr10	78210007	78210207
chr10	78222888	78223698
chr10	78228324	78229554
chr10	78236947	78237467
chr10	78244561	78245602
chr10	78279382	78279881
chr10	78297705	78298583
chr10	78305130	78305582
chr10	78306214	78306489
chr10	78425388	78426362
chr10	78446473	78446868
chr10	78457990	78458628
chr10	78464323	78465523
chr10	78470877	78471424
chr10	78481825	78482627
chr10	78571085	78571365
chr10	78574264	78575514
chr10	79533251	79533918
chr10	79538646	79539352
chr10	79606771	79607058
chr10	79612365	79612613
chr10	79645833	79646157
chr10	79649603	79649857
chr10	79668752	79670096
chr10	79681541	79682413
chr10	79704148	79705175
chr10	79728499	79729262
chr10	79729507	79729929
chr10	79754923	79755486
chr10	79788577	79788839
chr10	79803684	79804435
chr10	79853567	79854932
chr10	79908323	79909702
chr10	79916808	79917308
chr10	79934323	79934892
chr10	79937078	79937516
chr10	79984385	79986267
chr10	80039407	80040254
chr10	80044300	80044601
chr10	80045812	80046039
chr10	80048301	80048971
chr10	80053131	80054663
chr10	80095622	80095956
chr10	80115211	80116136
chr10	80141248	80141888
chr10	80142089	80142615
chr10	80148873	80149925
chr10	80164991	80165524
chr10	80167587	80168585
chr10	80199497	80200035
chr10	80226146	80227048
chr10	80248693	80249980
chr10	80254557	80254757
chr10	80260037	80260318
chr10	80260716	80262082
chr10	80264621	80265335
chr10	80298898	80299393
chr10	80302179	80303196
chr10	80386480	80386713
chr10	80387794	80388276
chr10	80398839	80400415
chr10	80412714	80413781
chr10	80418531	80418773
chr10	80433601	80434581
chr10	80475117	80475908
chr10	80577467	80578377
chr10	80578639	80578865
chr10	80587487	80587760
chr10	80590174	80590963
chr10	80602630	80603597
chr10	80604115	80604497
chr10	80621843	80622969
chr10	80676283	80677647
chr10	80678084	80678708
chr10	80701907	80703224
chr10	80741994	80742877
chr10	80747622	80747921
chr10	80754859	80755512
chr10	80757829	80758200
chr10	80777374	80777615
chr10	80784973	80785470
chr10	80797700	80799002
chr10	80826113	80827271
chr10	80857465	80857954
chr10	80900407	80901518
chr10	80929702	80930362
chr10	80955710	80956187
chr10	80963245	80963938
chr10	80988121	80988628
chr10	80999926	81000467
chr10	81011158	81011403
chr10	81014717	81015508
chr10	81020407	81020789
chr10	81037060	81037759
chr10	81055479	81055679
chr10	81060047	81060747
chr10	81082279	81082753
chr10	81105525	81106736
chr10	81121692	81121942
chr10	81136558	81138258
chr10	81154883	81155233
chr10	81167800	81168315
chr10	81174790	81175498
chr10	81176265	81177201
chr10	81182511	81183515
chr10	81266498	81267256
chr10	81319910	81321496
chr10	81350354	81351257
chr10	81378321	81379199
chr10	81384079	81384966
chr10	81411642	81412222
chr10	81413913	81414552
chr10	81416872	81417514
chr10	81431787	81432026
chr10	81432777	81433416
chr10	81496216	81497162
chr10	81544865	81545968
chr10	81551521	81552374
chr10	81559277	81559978
chr10	81560265	81560762
chr10	81570695	81572135
chr10	81605976	81606767
chr10	81643168	81644303
chr10	82622679	82623852
chr10	83533209	83534479
chr10	83543510	83544664
chr10	83599108	83599308
chr10	83644820	83645516
chr10	83648348	83649238
chr10	83654776	83655167
chr10	83894775	83895149
chr10	83906659	83907370
chr10	83984912	83985687
chr10	84060680	84061326
chr10	84394049	84394453
chr10	84401390	84401692
chr10	84426459	84426788
chr10	84440263	84441665
chr10	84447681	84447881
chr10	84576071	84577721
chr10	84685571	84686615
chr10	84711010	84711306
chr10	84852417	84853342
chr10	84902254	84902784
chr10	84916907	84918214
chr10	84949812	84950221
chr10	85184591	85185864
chr10	85948785	85949122
chr10	85972937	85973475
chr10	86006707	86007239
chr10	86021477	86022858
chr10	86032450	86033148
chr10	86051673	86052083
chr10	86060512	86060771
chr10	86064863	86065381
chr10	86069395	86070117
chr10	86092148	86092363
chr10	86094756	86095244
chr10	86100410	86100954
chr10	86193878	86194517
chr10	86296055	86296741
chr10	86339620	86340394
chr10	86457307	86458427
chr10	86498201	86499361
chr10	86705194	86706681
chr10	86778413	86779394
chr10	86807932	86808754
chr10	86819528	86820402
chr10	88380463	88381185
chr10	88426491	88426953
chr10	88971139	88971400
chr10	89056023	89056429
chr10	89103550	89104174
chr10	89109403	89109603
chr10	89139097	89139362
chr10	89252875	89253184
chr10	89256586	89258222
chr10	89280457	89280873
chr10	89290621	89291142
chr10	90666869	90667367
chr10	90699251	90699813
chr10	90828995	90829421
chr10	90835382	90835819
chr10	90856813	90857276
chr10	91123438	91124697
chr10	91170505	91171101
chr10	91171201	91172196
chr10	91181288	91183070
chr10	93160444	93161401
chr10	93168179	93168605
chr10	93194752	93195215
chr10	93291541	93292323
chr10	93432325	93433102
chr10	93452742	93453946
chr10	94035234	94036633
chr10	94044170	94044605
chr10	94150664	94151031
chr10	94295209	94295685
chr10	94297077	94297690
chr10	94311684	94312821
chr10	94318337	94318604
chr10	94318657	94319130
chr10	94350339	94350652
chr10	94428365	94428981
chr10	94449755	94450198
chr10	94462922	94463211
chr10	94466366	94467117
chr10	94494433	94495272
chr10	94514485	94515796
chr10	94526944	94527391
chr10	94529798	94530613
chr10	94549698	94550429
chr10	94550828	94551053
chr10	94568033	94568398
chr10	94575974	94577177
chr10	94599866	94600448
chr10	94609112	94609805
chr10	95199645	95200822
chr10	95244727	95244964
chr10	95323482	95324532
chr10	95514366	95515679
chr10	95563176	95564807
chr10	95568219	95568444
chr10	95596039	95596533
chr10	95624252	95624521
chr10	96190797	96191107
chr10	96385519	96385748
chr10	96397649	96398943
chr10	96616438	96617373
chr10	96628676	96629109
chr10	98749446	98749739
chr10	98913556	98915442
chr10	99106605	99108835
chr10	100486840	100488018
chr10	101422632	101423138
chr10	103448644	103448918
chr10	105095910	105096280
chr10	105200214	105200528
chr10	105402698	105403169
chr10	105430907	105431553
chr10	105467420	105467830
chr10	105470776	105470995
chr10	105484635	105485259
chr10	105489817	105490017
chr10	105490544	105490871
chr10	105573865	105575731
chr10	105638891	105639631
chr10	105709536	105709955
chr10	105714597	105715371
chr10	105834524	105835113
chr10	105840813	105842004
chr10	108161427	108163028
chr10	108190685	108191107
chr10	108191731	108191977
chr10	110085241	110085721
chr10	110095470	110095906
chr10	110176042	110176622
chr10	110242058	110242887
chr10	110479237	110479736
chr10	110919917	110920589
chr10	110952984	110953810
chr10	111009396	111010654
chr10	111164180	111166200
chr10	111543775	111544251
chr10	111566791	111567657
chr10	111568800	111569025
chr10	111600553	111601194
chr10	111665980	111666495
chr10	111801887	111802632
chr10	111836017	111836729
chr10	111925277	111926020
chr10	112845953	112846705
chr10	114698734	114699260
chr10	115125348	115125792
chr10	115354722	115354993
chr10	115361907	115363170
chr10	115384217	115385315
chr10	115418630	115419130
chr10	116361993	116363098
chr10	116534293	116534816
chr10	117148413	117149076
chr10	117162816	117163194
chr10	117629302	117629826
chr10	117669830	117670092
chr10	117672722	117673291
chr10	117706928	117707248
chr10	117710169	117711402
chr10	117725597	117725827
chr10	117726321	117726521
chr10	118141460	118142759
chr10	119239609	119241145
chr10	120201457	120201890
chr10	120426156	120426647
chr10	120428559	120429546
chr10	120978016	120980067
chr10	121206128	121206789
chr10	121314334	121314715
chr10	121330990	121331490
chr10	121461552	121462146
chr10	121476277	121476800
chr10	121586050	121587423
chr10	121858805	121859508
chr10	121870134	121870350
chr10	121882506	121883002
chr10	121964190	121964684
chr10	122018703	122019112
chr10	122046586	122048182
chr10	122090384	122090964
chr10	122096497	122098126
chr10	122753358	122754511
chr10	122877240	122877507
chr10	122884023	122884863
chr10	122985585	122986881
chr10	123110697	123111083
chr10	123136035	123136326
chr10	123147297	123147670
chr10	125114465	125115072
chr10	125148932	125149354
chr10	125174880	125175782
chr10	125264498	125265422
chr10	125324249	125324785
chr10	125372765	125373232
chr10	125388658	125390129
chr10	125490634	125490949
chr10	125498588	125498870
chr10	125530530	125530957
chr10	125538378	125538794
chr10	125932866	125933244
chr10	125965963	125966933
chr10	125966953	125967553
chr10	125981926	125982469
chr10	125990017	125990876
chr10	125995082	125995369
chr10	126501861	126502812
chr10	126526518	126526748
chr10	126978331	126979179
chr10	126980001	126980991
chr10	126986609	126987127
chr10	126990382	126990902
chr10	127041418	127042491
chr10	127063099	127064121
chr10	127121030	127121630
chr10	127168043	127168243
chr10	127228973	127229452
chr10	127266099	127266676
chr10	127268980	127269525
chr10	127288956	127289673
chr10	127290162	127291412
chr10	127311173	127312761
chr10	127380035	127381457
chr10	127542269	127542702
chr10	127555965	127556305
chr10	128035165	128036426
chr10	128058437	128060072
chr10	128082825	128083635
chr10	128211369	128212221
chr10	128302914	128304049
chr10	128337418	128338331
chr10	128368212	128369627
chr10	128376533	128378460
chr10	128409272	128410298
chr10	128411281	128412436
chr10	128427110	128427701
chr10	128525838	128526503
chr10	128548715	128549661
chr10	128565662	128566829
chr10	128586690	128587162
chr10	128589828	128590915
chr10	128626212	128627428
chr10	128695799	128696988
chr10	128704617	128705471
chr10	128731129	128731603
chr10	128795809	128796155
chr10	128821325	128822374
chr10	128845552	128846056
chr10	128909601	128911184
chr10	128923051	128924090
chr11	3202025	3203338
chr11	3265898	3267016
chr11	3288700	3290593
chr11	3314286	3314586
chr11	3331976	3332812
chr11	3337380	3338189
chr11	3347179	3347636
chr11	3383116	3383367
chr11	3386974	3387612
chr11	3408613	3409745
chr11	3472650	3473025
chr11	3484016	3484919
chr11	3504328	3505192
chr11	3514489	3515369
chr11	3535165	3536104
chr11	3539046	3539920
chr11	3565931	3566497
chr11	3648567	3649836
chr11	3752971	3753461
chr11	3863260	3864763
chr11	3879944	3880373
chr11	3903150	3903813
chr11	3913486	3914990
chr11	3931666	3932539
chr11	3974484	3974945
chr11	3983031	3984469
chr11	4096463	4097208
chr11	4593890	4595268
chr11	4691129	4691329
chr11	4803112	4803643
chr11	4849049	4850047
chr11	5015801	5016305
chr11	5098922	5100425
chr11	5181924	5182360
chr11	5189558	5190095
chr11	5206886	5207532
chr11	5260961	5262515
chr11	5314718	5315280
chr11	5398520	5398873
chr11	5444484	5445532
chr11	5520704	5522198
chr11	5541710	5542665
chr11	5761772	5762811
chr11	5837289	5838435
chr11	5848612	5849622
chr11	5855681	5856757
chr11	5862047	5862267
chr11	5877910	5878863
chr11	5906258	5906711
chr11	5955198	5956131
chr11	6267495	6268389
chr11	6291282	6292888
chr11	6388773	6389849
chr11	6404740	6405187
chr11	6410270	6410683
chr11	6411899	6412132
chr11	6415305	6416957
chr11	6443861	6445060
chr11	6476073	6476692
chr11	6546205	6547525
chr11	6605198	6606732
chr11	6625594	6626704
chr11	7303278	7303718
chr11	8147655	8148254
chr11	8424248	8425335
chr11	8443633	8444147
chr11	8446010	8446764
chr11	8456519	8457241
chr11	8466987	8469128
chr11	8476500	8476727
chr11	8492489	8492882
chr11	8496807	8497386
chr11	8523452	8524460
chr11	8525833	8526298
chr11	8558231	8558843
chr11	8637244	8637566
chr11	8638148	8638583
chr11	8652703	8653575
chr11	8653727	8654550
chr11	8662636	8663121
chr11	8663317	8663569
chr11	8663745	8664930
chr11	8863721	8864755
chr11	8958221	8959067
chr11	11820433	11820780
chr11	11844481	11844995
chr11	11855837	11856374
chr11	11873275	11873798
chr11	11890485	11890741
chr11	11932318	11933024
chr11	11973130	11973919
chr11	12359559	12359919
chr11	12416772	12417471
chr11	12434841	12435096
chr11	12435441	12435641
chr11	12443424	12444104
chr11	14151635	14151835
chr11	14182125	14182587
chr11	18747946	18748605
chr11	18751141	18751567
chr11	18860885	18861234
chr11	18877497	18878506
chr11	18927648	18927889
chr11	18957667	18958253
chr11	18989571	18990343
chr11	19006288	19006643
chr11	19018872	19019632
chr11	19019733	19021244
chr11	19027129	19027737
chr11	19138462	19138945
chr11	19190846	19191261
chr11	19797178	19797729
chr11	19823351	19824036
chr11	20200840	20202221
chr11	20332037	20333645
chr11	20453909	20454230
chr11	20460294	20461223
chr11	20477129	20478027
chr11	20542251	20543735
chr11	20631237	20632856
chr11	20655720	20657213
chr11	20697759	20698160
chr11	20740809	20743049
chr11	20941424	20942072
chr11	21090857	21092262
chr11	21365041	21365586
chr11	21370271	21372342
chr11	22200091	22200476
chr11	22420597	22421175
chr11	22437449	22438049
chr11	22440806	22441038
chr11	22512301	22513352
chr11	22540223	22540485
chr11	22560325	22561579
chr11	22584236	22585183
chr11	22610420	22611230
chr11	22631689	22632249
chr11	22632683	22633502
chr11	22644045	22644779
chr11	22698329	22699538
chr11	22828505	22828831
chr11	22859219	22860390
chr11	22972792	22973257
chr11	22981717	22982701
chr11	22990270	22991351
chr11	23007377	23008840
chr11	23255233	23256303
chr11	23497403	23498702
chr11	23566051	23566362
chr11	23700313	23700787
chr11	23770381	23772070
chr11	24308115	24308479
chr11	24628824	24629154
chr11	24685954	24686473
chr11	28906535	28906856
chr11	28934584	28934958
chr11	29246882	29247847
chr11	29373309	29374694
chr11	29604848	29605100
chr11	29605340	29605549
chr11	29613965	29614955
chr11	29622105	29623340
chr11	29636924	29637491
chr11	29692345	29694551
chr11	29702635	29703234
chr11	30266947	30269426
chr11	30367262	30368144
chr11	30471387	30472656
chr11	30554161	30554535
chr11	30649028	30649900
chr11	30672869	30673614
chr11	30771379	30772804
chr11	30827143	30827569
chr11	30953401	30955142
chr11	31671930	31672602
chr11	31713097	31714454
chr11	31744326	31744760
chr11	31744829	31745174
chr11	31838449	31839669
chr11	31846892	31847922
chr11	31870106	31871205
chr11	32454813	32455720
chr11	32551619	32552113
chr11	32780770	32782337
chr11	33162250	33163752
chr11	33203735	33204182
chr11	33732583	33732947
chr11	33744641	33745096
chr11	34181310	34182174
chr11	34189601	34189911
chr11	34448017	34448340
chr11	34544917	34545143
chr11	34681804	34682413
chr11	34738810	34739612
chr11	34770891	34771151
chr11	34774789	34775051
chr11	34796220	34796586
chr11	35416731	35417246
chr11	35587300	35587736
chr11	35623054	35623269
chr11	35624533	35625240
chr11	35769061	35770423
chr11	36272131	36272631
chr11	37678848	37679165
chr11	37879384	37879851
chr11	38060528	38061291
chr11	38067502	38068387
chr11	38092152	38092713
chr11	38128853	38129402
chr11	38170946	38171146
chr11	38193632	38194380
chr11	38195695	38195955
chr11	38265781	38266135
chr11	38302280	38302580
chr11	38543946	38544431
chr11	39477120	39477713
chr11	42999387	42999644
[truncated: 13,749 more rows]

## Sheet: 10
chr1	3407342	3407854
chr1	3651574	3651912
chr1	3793784	3794445
chr1	4318700	4318925
chr1	4934837	4935626
chr1	6475923	6476506
chr1	7149106	7149306
chr1	9656877	9657298
chr1	10012002	10012419
chr1	10257389	10258210
chr1	10486990	10487451
chr1	11155536	11156036
chr1	11783928	11784698
chr1	12658093	12658989
chr1	12998218	12998581
chr1	13573934	13574763
chr1	13576949	13577437
chr1	14350137	14350379
chr1	14429113	14429734
chr1	14705044	14705547
chr1	14737944	14738834
chr1	14845305	14845660
chr1	15255066	15255475
chr1	15613812	15614196
chr1	15677726	15678235
chr1	16507305	16507959
chr1	17122751	17123319
chr1	17302574	17303372
chr1	19317731	19318306
chr1	19754233	19754924
chr1	20274612	20275040
chr1	20303085	20303517
chr1	20884003	20884498
chr1	21496289	21496970
chr1	21505465	21506702
chr1	21727639	21728088
chr1	21846885	21847230
chr1	21894760	21895473
chr1	22071606	22072039
chr1	22263253	22263518
chr1	22825666	22825933
chr1	22931406	22931915
chr1	22937430	22938051
chr1	22975690	22976145
chr1	23023746	23024227
chr1	23184271	23184605
chr1	23193247	23193703
chr1	23284884	23285382
chr1	23928186	23928894
chr1	24120360	24120963
chr1	24753251	24753832
chr1	26197077	26197359
chr1	27581048	27581483
chr1	27889603	27890406
chr1	31151013	31151384
chr1	31513204	31513825
chr1	31643921	31644534
chr1	31864041	31864311
chr1	33691359	33691799
chr1	34416166	34416615
chr1	35242933	35243364
chr1	35330364	35330802
chr1	35338874	35339280
chr1	35393957	35394242
chr1	35778078	35778509
chr1	35955614	35955982
chr1	36191597	36192316
chr1	36201600	36202335
chr1	36599636	36600319
chr1	37242424	37242786
chr1	37662334	37663094
chr1	37670175	37670461
chr1	37674396	37674768
chr1	37744614	37745522
chr1	37818235	37818901
chr1	38023218	38023607
chr1	38382859	38383211
chr1	38389755	38390292
chr1	39348869	39349505
chr1	39690709	39691062
chr1	39695524	39696396
chr1	39702926	39703769
chr1	40361647	40361952
chr1	40659643	40660256
chr1	41114618	41115180
chr1	41480153	41480539
chr1	41981677	41982353
chr1	42187654	42188286
chr1	42822198	42823067
chr1	42978250	42978954
chr1	43355315	43355835
chr1	43361185	43361756
chr1	43387882	43388198
chr1	43685880	43686437
chr1	43716105	43716565
chr1	43748271	43748790
chr1	43871339	43872083
chr1	44162361	44162897
chr1	44242560	44242965
chr1	44914401	44915151
chr1	44974654	44975234
chr1	45385942	45386842
chr1	46161129	46161695
chr1	46747278	46747832
chr1	46875030	46875481
chr1	46965957	46966678
chr1	47466590	47467219
chr1	47482548	47482841
chr1	47552142	47552653
chr1	48406228	48406891
chr1	48488262	48489374
chr1	48562253	48562571
chr1	50040962	50041462
chr1	50043096	50043632
chr1	50086238	50086690
chr1	50614105	50614431
chr1	50861593	50862156
chr1	50869501	50869861
chr1	51326426	51327787
chr1	51384035	51384626
chr1	51397352	51397830
chr1	51509807	51510415
chr1	51628066	51628845
chr1	51765919	51766261
chr1	52305791	52306405
chr1	52419386	52420073
chr1	52435826	52436474
chr1	53157876	53158446
chr1	53911965	53912336
chr1	54652693	54653223
chr1	54708025	54708402
chr1	54747912	54748452
chr1	54875125	54875603
chr1	55217290	55217703
chr1	55221390	55221825
chr1	55661223	55661691
chr1	55985323	55986187
chr1	56170898	56171264
chr1	56554830	56555047
chr1	56591084	56591361
chr1	56641119	56642050
chr1	56696092	56696421
chr1	56864845	56865261
chr1	57453972	57454391
chr1	57741963	57742318
chr1	57821029	57821397
chr1	57906110	57906896
chr1	57946760	57947259
chr1	58281014	58281975
chr1	58462803	58463476
chr1	59513124	59513621
chr1	60244043	60244543
chr1	60947808	60948200
chr1	61120243	61120939
chr1	61231585	61232149
chr1	61402350	61403229
chr1	61415436	61416402
chr1	62060004	62060745
chr1	62140292	62141296
chr1	62348463	62348918
chr1	62788776	62789115
chr1	62825958	62826460
chr1	62905973	62906308
chr1	63655460	63655842
chr1	63898693	63899430
chr1	63914456	63914749
chr1	63956049	63956438
chr1	65300775	65301275
chr1	65355093	65356258
chr1	66356097	66356712
chr1	66552409	66553178
chr1	66802517	66803063
chr1	66964617	66965336
chr1	67150548	67151178
chr1	68416675	68417218
chr1	68681401	68681822
chr1	68787699	68788349
chr1	68795277	68795797
chr1	68806562	68807229
chr1	68883310	68883787
chr1	68943933	68944402
chr1	68975086	68975315
chr1	69004667	69005089
chr1	69536429	69536723
chr1	69560954	69561425
chr1	69708656	69709500
chr1	70183582	70183940
chr1	71404222	71404714
chr1	71421122	71421611
chr1	71564622	71564928
chr1	71881308	71881898
chr1	72422730	72423195
chr1	72433559	72434143
chr1	73452608	73453060
chr1	73957391	73957729
chr1	74043176	74043649
chr1	74840016	74840609
chr1	75031584	75031943
chr1	75770886	75771545
chr1	76137571	76138211
chr1	76521313	76521543
chr1	76612145	76612683
chr1	77233664	77234011
chr1	77342942	77343414
chr1	77714140	77714689
chr1	77735533	77736004
chr1	77745541	77746036
chr1	77753346	77753653
chr1	78215915	78216398
chr1	78223530	78224170
chr1	78284517	78285043
chr1	78387984	78388342
chr1	78909847	78910592
chr1	79221762	79222199
chr1	79259740	79260393
chr1	79261727	79262116
chr1	79365600	79366101
chr1	79437703	79438424
chr1	79933121	79933679
chr1	80229294	80229675
chr1	80582030	80582717
chr1	80644161	80644922
chr1	80964045	80964963
chr1	81258256	81258929
chr1	82320628	82321042
chr1	82893689	82894662
chr1	82918416	82919245
chr1	82923291	82923666
chr1	82979234	82979774
chr1	83685078	83685763
chr1	83723386	83723959
chr1	83797173	83797734
chr1	83830143	83830849
chr1	83835979	83836558
chr1	83897691	83898549
chr1	84403382	84403650
chr1	84440589	84440994
chr1	84602824	84603378
chr1	84628323	84628891
chr1	86126241	86126910
chr1	86626003	86626408
chr1	88368669	88369035
chr1	88656333	88656558
chr1	88774328	88774782
chr1	89041211	89041722
chr1	89271749	89272552
chr1	89441291	89441891
chr1	89486338	89486808
chr1	89533465	89534411
chr1	89689340	89690436
chr1	89756277	89756670
chr1	90597441	90597769
chr1	90676550	90677192
chr1	91038765	91039417
chr1	91664792	91665166
chr1	92208389	92209059
chr1	92238262	92238668
chr1	92404171	92404643
chr1	93267247	93267612
chr1	93554304	93554701
chr1	98024990	98025251
chr1	98667763	98668811
chr1	98924794	98925589
chr1	99388590	99389251
chr1	102268656	102268969
chr1	102294035	102294622
chr1	103181177	103182144
chr1	103363894	103364191
chr1	105103772	105104388
chr1	105123931	105124710
chr1	106589058	106589759
chr1	108046899	108047857
chr1	110412536	110412816
chr1	113266130	113266530
chr1	113372019	113373791
chr1	114002558	114002914
chr1	116314943	116315397
chr1	116476207	116477103
chr1	119599794	119600364
chr1	119936172	119936600
chr1	121323387	121323872
chr1	121460786	121461072
chr1	121631592	121631849
chr1	121632114	121632872
chr1	122141379	122141884
chr1	122433601	122434139
chr1	122619695	122620515
chr1	122829233	122829957
chr1	123611803	123612469
chr1	123614431	123614679
chr1	123932716	123933008
chr1	123993379	123993783
chr1	124809314	124809896
chr1	125454799	125455431
chr1	126226254	126226909
chr1	126282220	126282610
chr1	126449467	126450038
chr1	126808562	126809183
chr1	127337818	127338495
chr1	127465927	127466272
chr1	128058018	128058405
chr1	128288211	128288607
chr1	128334180	128334978
chr1	128705108	128705689
chr1	129477337	129477847
chr1	129678774	129679729
chr1	130574850	130575572
chr1	131222201	131222687
chr1	131703457	131703945
chr1	132226438	132226795
chr1	132557758	132558590
chr1	133254828	133255523
chr1	133687196	133687714
chr1	133783929	133784353
chr1	134976254	134976733
chr1	135013752	135014313
chr1	135048522	135049356
chr1	135272924	135273232
chr1	135726911	135727463
chr1	135840760	135841236
chr1	136149760	136150445
chr1	136902623	136902872
chr1	136915413	136915998
chr1	137504933	137505367
chr1	138034376	138034764
chr1	138596959	138597375
chr1	139138588	139139191
chr1	139296331	139296808
chr1	139308634	139309527
chr1	139328268	139329121
chr1	141161890	141162230
chr1	141418708	141419301
chr1	141497255	141497639
chr1	142410835	142411690
chr1	142627930	142628409
chr1	142789339	142789806
chr1	143318268	143318874
chr1	143576926	143577708
chr1	143851128	143851616
chr1	144027667	144028177
chr1	144078178	144078820
chr1	144085942	144086300
chr1	144090352	144091052
chr1	144099051	144099697
chr1	144436859	144437375
chr1	144710554	144711316
chr1	145379764	145380312
chr1	145487976	145488185
chr1	146263334	146263699
chr1	146657204	146657749
chr1	146800080	146800730
chr1	147060624	147060931
chr1	147427101	147427508
chr1	147636870	147637272
chr1	148657065	148657597
chr1	148721082	148721489
chr1	148970569	148971005
chr1	149896722	149897048
chr1	150313170	150313530
chr1	150456809	150457479
chr1	150888504	150888876
chr1	151168643	151169131
chr1	151325576	151325934
chr1	151733074	151733512
chr1	151841109	151841425
chr1	152130528	152130837
chr1	152558842	152559322
chr1	152876251	152876591
chr1	152961101	152961529
chr1	153057791	153058254
chr1	153244202	153244542
chr1	154236563	154237264
chr1	154365219	154365664
chr1	155136871	155138125
chr1	155584001	155584333
chr1	155898714	155899445
chr1	156614023	156614535
chr1	157527972	157528404
chr1	157568002	157568410
chr1	157578216	157578985
chr1	157952413	157953014
chr1	159217567	159218137
chr1	160117729	160118253
chr1	160125890	160126181
chr1	160176828	160177516
chr1	160246721	160247471
chr1	161590613	161591050
chr1	161869546	161869937
chr1	162101432	162101876
chr1	162103620	162103964
chr1	162120753	162121204
chr1	162382883	162383295
chr1	162439760	162440162
chr1	162473835	162474116
chr1	162506550	162507099
chr1	162637558	162637813
chr1	163123910	163124306
chr1	164776853	164777718
chr1	165411599	165411955
chr1	165800996	165801341
chr1	166296716	166297456
chr1	166299020	166299326
chr1	166311639	166311937
chr1	166674858	166675325
chr1	166731692	166732142
chr1	166922927	166923674
chr1	166948076	166948522
chr1	167021957	167022654
chr1	167083404	167083786
chr1	167114682	167114888
chr1	167392417	167393315
chr1	167403356	167403712
chr1	167864097	167864659
chr1	168056421	168056625
chr1	168171093	168171404
chr1	168283209	168283826
chr1	168518415	168518822
chr1	168676538	168677443
chr1	169119919	169120372
chr1	169249083	169249571
chr1	169484385	169484779
chr1	170056500	170057156
chr1	170748471	170749054
chr1	171040081	171040347
chr1	171162275	171162603
chr1	171634903	171635510
chr1	172436753	172437428
chr1	172652456	172652983
chr1	172766911	172767697
chr1	174372561	174372817
chr1	174567836	174568318
chr1	175098065	175098406
chr1	175122961	175123377
chr1	175155465	175156098
chr1	175384450	175384915
chr1	175437360	175437623
chr1	175673708	175674109
chr1	175841133	175841959
chr1	175970470	175971109
chr1	176164550	176164913
chr1	176188657	176189108
chr1	176251829	176252029
chr1	176902993	176903531
chr1	177199201	177199428
chr1	177428515	177429038
chr1	178459817	178460426
chr1	178745565	178746167
chr1	179368110	179368751
chr1	179617426	179617962
chr1	179626306	179626739
chr1	180128720	180129169
chr1	180441961	180442300
chr1	180445139	180445830
chr1	180530473	180531227
chr1	180540722	180541232
chr1	180573011	180573236
chr1	180831238	180831950
chr1	181291334	181291691
chr1	181341036	181341390
chr1	181407960	181408780
chr1	181492180	181492869
chr1	181910118	181910387
chr1	181915043	181915715
chr1	182134372	182134905
chr1	182152134	182152722
chr1	182194802	182195327
chr1	182197287	182197903
chr1	182444754	182445447
chr1	183177077	183177604
chr1	183252449	183253191
chr1	183751877	183752325
chr1	183888153	183888507
chr1	184067687	184068064
chr1	184435845	184436271
chr1	184486617	184487091
chr1	184675555	184676522
chr1	184871602	184872196
chr1	185008221	185008815
chr1	185013658	185014057
chr1	185023272	185023779
chr1	185367567	185367849
chr1	185430669	185431248
chr1	186019670	186020009
chr1	186218998	186219793
chr1	186299220	186299582
chr1	186518457	186518809
chr1	187476147	187476711
chr1	188068825	188069171
chr1	188398674	188399095
chr1	188865998	188866944
chr1	188938818	188939181
chr1	189228490	189229643
chr1	189293284	189293670
chr1	189341395	189341833
chr1	189655183	189655403
chr1	189761717	189762288
chr1	189902474	189902988
chr1	190027546	190028199
chr1	190082431	190082736
chr1	190698299	190699110
chr1	190808487	190809157
chr1	191193637	191194609
chr1	191374810	191375565
chr1	191385041	191385367
chr1	191591118	191591318
chr1	191678497	191678884
chr1	191950288	191951178
chr1	192101203	192101984
chr1	192234017	192234487
chr1	192336063	192336783
chr1	192340787	192341424
chr1	192376867	192377127
chr1	192697097	192697830
chr1	192714898	192715972
chr1	193067938	193068417
chr1	193243691	193244302
chr1	193320522	193320989
chr1	193327390	193327801
chr1	193488014	193488879
chr1	193599870	193600481
chr1	193790890	193791307
chr1	194311100	194311677
chr1	194356238	194356586
chr1	194568495	194569130
chr1	194663716	194664017
chr1	194795334	194795943
chr1	194851262	194852149
chr1	195197115	195197565
chr10	4233212	4233733
chr10	4453040	4453723
chr10	4989168	4989615
chr10	5102264	5103098
chr10	5125383	5125818
chr10	5288561	5288819
chr10	6967905	6968350
chr10	7237975	7238583
chr10	7630135	7631085
chr10	8109039	8109565
chr10	8339776	8340398
chr10	8361564	8362000
chr10	8415439	8415985
chr10	9135453	9135828
chr10	9345080	9345909
chr10	9661684	9662113
chr10	9967864	9968376
chr10	10089147	10089457
chr10	10890210	10890542
chr10	10902738	10903263
chr10	11049079	11049924
chr10	11515201	11515693
chr10	11539538	11540328
chr10	11560553	11561299
chr10	11827123	11827451
chr10	11840831	11842143
chr10	12046200	12046450
chr10	12253612	12254172
chr10	12483669	12484240
chr10	13315230	13316192
chr10	13327271	13327720
chr10	13336738	13336944
chr10	13822420	13823069
chr10	14305291	14305611
chr10	14512034	14512417
chr10	14618378	14618710
chr10	14727675	14728039
chr10	15076253	15076681
chr10	16123847	16124449
chr10	16208793	16208993
chr10	16729543	16730307
chr10	16895353	16896037
chr10	17175553	17175860
chr10	18596907	18597423
chr10	18621091	18621687
chr10	18658550	18659136
chr10	19748876	19749329
chr10	19958168	19958520
chr10	20365867	20366195
chr10	20398108	20399414
chr10	20733668	20734053
chr10	20799768	20800410
chr10	20886189	20886624
chr10	21368490	21369091
chr10	21456537	21457476
chr10	21564182	21564717
chr10	21620824	21621440
chr10	21690689	21691393
chr10	21727028	21727908
chr10	21809460	21809946
chr10	22915878	22916638
chr10	23512902	23513689
chr10	23580862	23581291
chr10	23825261	23825798
chr10	23911826	23912521
chr10	23938162	23938898
chr10	24002022	24002530
chr10	24151991	24152547
chr10	24411848	24412424
chr10	24474172	24474523
chr10	24634339	24634792
chr10	24765278	24765887
chr10	24813607	24813993
chr10	24834935	24835443
chr10	24876637	24877245
chr10	24966002	24966647
chr10	25248202	25248561
chr10	25285569	25286150
chr10	25776804	25777222
chr10	25876270	25877286
chr10	25882027	25883317
chr10	25894683	25895385
chr10	25918149	25918646
chr10	25952410	25953010
chr10	26230339	26230997
chr10	26703363	26703838
chr10	26836511	26837045
chr10	27737284	27737864
chr10	28059203	28059788
chr10	28144342	28145138
chr10	28447137	28447651
chr10	28851791	28852419
chr10	29526546	29527175
chr10	30422412	30422632
chr10	30725354	30725733
chr10	31551378	31551944
chr10	31719997	31720517
chr10	31904742	31904943
chr10	32742639	32743013
chr10	33625434	33625763
chr10	33713412	33713929
chr10	33927814	33928183
chr10	33935115	33935691
chr10	34116152	34117422
chr10	35470876	35471612
chr10	36726215	36726708
chr10	36908611	36909478
chr10	37151779	37152348
chr10	37394910	37395411
chr10	37669008	37669800
chr10	37795753	37796033
chr10	38965015	38966531
chr10	38977689	38978151
chr10	38979867	38980346
chr10	39089593	39089865
chr10	39409613	39410186
chr10	39536617	39536817
chr10	39631818	39632242
chr10	39764735	39765272
chr10	39863338	39863653
chr10	40008665	40009404
chr10	40033899	40034207
chr10	40944543	40944815
chr10	41771527	41771833
chr10	42227361	42227821
chr10	42599236	42599568
chr10	43740350	43740944
chr10	44028171	44029448
chr10	44643984	44644490
chr10	45232858	45233274
chr10	45541518	45541770
chr10	45676665	45677517
chr10	46826482	46827522
chr10	47493908	47494468
chr10	47994214	47994633
chr10	48616401	48616802
chr10	49984923	49985916
chr10	50570429	50570946
chr10	50964609	50965857
chr10	51299328	51299611
chr10	51409584	51409863
chr10	51775083	51775671
chr10	52133089	52133460
chr10	52785306	52785894
chr10	52864990	52865451
chr10	53132709	53133288
chr10	53466255	53466515
chr10	53713947	53714714
chr10	53974390	53974637
chr10	54189092	54189372
chr10	55198346	55198955
chr10	57568577	57569069
chr10	57569295	57569820
chr10	57576643	57577282
chr10	57604534	57605244
chr10	58647944	58648359
chr10	58931881	58932684
chr10	58937823	58938799
chr10	59012899	59013099
chr10	59447117	59448116
chr10	59455374	59455829
chr10	59459940	59460459
chr10	59841128	59842158
chr10	59911184	59911518
chr10	60095720	60096031
chr10	60097789	60098443
chr10	61160097	61160610
chr10	61502829	61503686
chr10	61559579	61560105
chr10	62639019	62639462
chr10	63476278	63477189
chr10	63828462	63828766
chr10	64041827	64042525
chr10	64267989	64268902
chr10	64442793	64443707
chr10	64554279	64554740
chr10	64581465	64582043
chr10	64599037	64599422
chr10	65004732	65005572
chr10	65326118	65326785
chr10	65340346	65340715
chr10	65431004	65431422
chr10	65875983	65876360
chr10	65922940	65923191
chr10	66069491	66070459
chr10	66274540	66275094
chr10	66599052	66599327
chr10	67063835	67064230
chr10	67524093	67524672
chr10	67583517	67584346
chr10	67704737	67705385
chr10	67725988	67726291
chr10	67885796	67886259
chr10	67996026	67996710
chr10	68452128	68452974
chr10	68956624	68957041
chr10	68967353	68967886
chr10	69106746	69107291
chr10	69547163	69547651
chr10	70506571	70507277
chr10	70612725	70613272
chr10	70782458	70782894
chr10	70946887	70947189
chr10	71447037	71447791
chr10	71505918	71506491
chr10	72387206	72387806
chr10	72606026	72606381
chr10	73315820	73316411
chr10	73384876	73385580
chr10	73832438	73832723
chr10	73879915	73880437
chr10	74626784	74627193
chr10	75085317	75085940
chr10	75735942	75736728
chr10	75811138	75811694
chr10	76183804	76184086
chr10	76358522	76359073
chr10	76379805	76380347
chr10	76849348	76849700
chr10	77839419	77840026
chr10	78039508	78039826
chr10	78369297	78369571
chr10	79610568	79611024
chr10	80751377	80752104
chr10	83520522	83520993
chr10	83680285	83680945
chr10	83745513	83745858
chr10	84773956	84774444
chr10	84802230	84802730
chr10	85361764	85362251
chr10	87159771	87160437
chr10	87169400	87169689
chr10	87258295	87259117
chr10	87294044	87294746
chr10	87510911	87511186
chr10	87850068	87850758
chr10	87975454	87976288
chr10	88008509	88009336
chr10	88020519	88020898
chr10	89314626	89315011
chr10	89411490	89412026
chr10	89418879	89419111
chr10	89511773	89512047
chr10	89775958	89776608
chr10	89780998	89781413
chr10	90201502	90201934
chr10	90965619	90966214
chr10	91014242	91014681
chr10	91049336	91049924
chr10	91679688	91680089
chr10	91717241	91717595
chr10	91782103	91782808
chr10	92595937	92596958
chr10	92625911	92626435
chr10	92790553	92790828
chr10	92955299	92955891
chr10	92981957	92982339
chr10	93672469	93673336
chr10	94081908	94082527
chr10	94211421	94212249
chr10	94871815	94872112
chr10	95107617	95108277
chr10	95172344	95173136
chr10	95179971	95180324
chr10	95258841	95259230
chr10	95584123	95584596
chr10	95804888	95805467
chr10	96305710	96306197
chr10	96357769	96358206
chr10	96826236	96826666
chr10	97122859	97123228
chr10	97212112	97212682
chr10	97706243	97706868
chr10	97961554	97961956
chr10	98147240	98148223
chr10	98197096	98197476
chr10	98413745	98414409
chr10	98494542	98495018
chr10	99178785	99179173
chr10	99709576	99710141
chr10	99829680	99830455
chr10	99833172	99833705
chr10	99861896	99862588
chr10	99908860	99909153
chr10	100007811	100008526
chr10	101021781	101022139
chr10	101151501	101151889
chr10	101848252	101848783
chr10	101930812	101931289
chr10	102710416	102710919
chr10	104254917	104255454
chr10	104299336	104299817
chr10	104331115	104331561
chr10	104385546	104385993
chr10	104535107	104535496
chr10	105268925	105269670
chr10	105469073	105469767
chr10	105504127	105504820
chr10	105512953	105513472
chr10	105577970	105578853
chr10	105806996	105807196
chr10	105955131	105955831
chr10	106151155	106151584
chr10	106590855	106591628
chr10	106785077	106785537
chr10	106893589	106893910
chr10	106933739	106934100
chr10	107418261	107419107
chr10	108064073	108064785
chr10	108479350	108479911
chr10	108815587	108815926
chr10	108951404	108951604
chr10	109079520	109080180
chr10	109131985	109132753
chr10	109229823	109230258
chr10	109420400	109420973
chr10	110059605	110060203
chr10	110476155	110476751
chr10	110594688	110594954
chr10	110746889	110747268
chr10	111367168	111368103
chr10	111526931	111527647
chr10	111583190	111584412
chr10	111711344	111712284
chr10	111717700	111718190
chr10	111787154	111787662
chr10	111899579	111899845
chr10	112443881	112444560
chr10	112585010	112585568
chr10	112717300	112717878
chr10	112760639	112761494
chr10	112876810	112877010
chr10	113034500	113035006
chr10	113120631	113121155
chr10	113450914	113451309
chr10	113653100	113653541
chr10	114428316	114428730
chr10	114577145	114577621
chr10	114624843	114625333
chr10	115116543	115116979
chr10	115544166	115544609
chr10	115569004	115569470
chr10	115606622	115607455
chr10	115689351	115689683
chr10	115692563	115693081
chr10	115763295	115763800
chr10	116396399	116397229
chr10	117417959	117419200
chr10	117462564	117462833
chr10	118091515	118092021
chr10	118366003	118366298
chr10	118660681	118661150
chr10	119011241	119011542
chr10	119183583	119184360
chr10	119230220	119230687
chr10	119372090	119372959
chr10	119579997	119580454
chr10	120212544	120212902
chr10	120248921	120249236
chr10	120833693	120834432
chr10	121103086	121103322
chr10	121188354	121189057
chr10	122977860	122978127
chr10	123140423	123140904
chr10	123521527	123521788
chr10	123702770	123703530
chr10	123913089	123913731
chr10	124370994	124371660
chr10	124477279	124477589
chr10	124710946	124711511
chr10	124793234	124793705
chr10	124970009	124970333
chr10	124973134	124973415
chr10	125146141	125146821
chr10	125187474	125188712
chr10	125513489	125513869
chr10	125550919	125551705
chr10	125612607	125613283
chr10	125899607	125900008
chr10	125954511	125955122
chr10	126381193	126382084
chr10	126981592	126981854
chr10	127975871	127976311
chr10	128832041	128832527
chr10	130244319	130244819
chr10	130259516	130259965
chr10	130269909	130270582
chr11	3936445	3936854
chr11	4340109	4340553
chr11	4806186	4806792
chr11	6323405	6324062
chr11	7467460	7468554
chr11	8676018	8676466
chr11	9067100	9067901
chr11	9300965	9302065
chr11	9555564	9556217
chr11	10992272	10992763
chr11	11492339	11492805
chr11	13198230	13198662
chr11	13504331	13504749
chr11	14059084	14059570
chr11	15386016	15386883
chr11	15790733	15791232
chr11	15994087	15994317
chr11	16818769	16819881
chr11	17035332	17035864
chr11	17522217	17522425
chr11	17681058	17681470
chr11	18347795	18348358
chr11	19764866	19765224
chr11	19776806	19777611
chr11	20277869	20278336
chr11	20615906	20616678
chr11	20842152	20842443
chr11	21000342	21001127
chr11	21061106	21061929
chr11	21307338	21307813
chr11	21688518	21689069
chr11	22136256	22136799
chr11	22584236	22585183
chr11	22719516	22720790
chr11	22815758	22816416
chr11	22864216	22864882
chr11	23063945	23064386
chr11	23363093	23363404
chr11	24771018	24771622
chr11	25062530	25063271
chr11	25108467	25108940
chr11	25509016	25509370
chr11	25654137	25654512
chr11	25704230	25705287
chr11	25767901	25768536
chr11	25777772	25778504
chr11	25854824	25855041
chr11	25904599	25905174
chr11	25961420	25961858
chr11	27068393	27068992
chr11	27290374	27290893
chr11	28146592	28147316
chr11	28646628	28647159
chr11	28697868	28698612
chr11	28819114	28819743
chr11	28851676	28852235
chr11	28853206	28854809
chr11	28869264	28869580
chr11	29680708	29681294
chr11	29833172	29833656
chr11	30949264	30949520
chr11	31082123	31082787
chr11	32115849	32116049
chr11	32142054	32142431
chr11	32387829	32388540
chr11	32814369	32814829
chr11	33300709	33301414
chr11	33764217	33764619
chr11	34040199	34040746
chr11	35388551	35389168
chr11	35556162	35556781
chr11	36143456	36143887
chr11	36242425	36243048
chr11	36320775	36321486
chr11	36351710	36352192
chr11	36451518	36452059
chr11	36652595	36653207
chr11	36962033	36962493
chr11	37040858	37041295
chr11	37131715	37132427
chr11	37269585	37270025
chr11	37437316	37437705
chr11	37644874	37645180
chr11	37671390	37671815
chr11	37759765	37760050
chr11	37866767	37867351
chr11	39438802	39439596
chr11	40948634	40949580
chr11	41367988	41368593
chr11	41638900	41639578
chr11	41683427	41683909
chr11	42873974	42874601
chr11	43013187	43013547
chr11	43404055	43404968
chr11	44049381	44050059
chr11	44103181	44103534
chr11	44126333	44127812
chr11	44249080	44249494
chr11	44260400	44260600
chr11	44485746	44486281
chr11	44635038	44635350
chr11	44728509	44729446
chr11	45519405	45520082
chr11	45866555	45867158
chr11	45973327	45973647
chr11	46210013	46210509
chr11	46523016	46523659
chr11	47015945	47016738
chr11	47250295	47251166
chr11	47348191	47348870
chr11	47841836	47842329
chr11	48069996	48070732
chr11	48463518	48464512
chr11	48548755	48549191
chr11	48649360	48649669
chr11	49132339	49132610
chr11	49212210	49212895
chr11	49324527	49324900
chr11	49651197	49651999
chr11	49808006	49808301
chr11	49880019	49880459
chr11	49941525	49941813
chr11	49942956	49943419
chr11	50076822	50077427
chr11	50952374	50952731
chr11	51415517	51416441
chr11	52073773	52074256
chr11	52511505	52511825
chr11	52654612	52655236
chr11	53052771	53053409
chr11	53068380	53069085
chr11	53672414	53672948
chr11	53948635	53948984
chr11	54157855	54158279
chr11	54848583	54848864
chr11	54929045	54929819
chr11	55566162	55566865
chr11	56019006	56019806
chr11	56026030	56026835
chr11	56032225	56032606
chr11	56499265	56499705
chr11	56871433	56872250
chr11	57041856	57042557
chr11	57051931	57052386
chr11	57070455	57071224
chr11	57140055	57140937
chr11	57177965	57178663
chr11	57200908	57201595
chr11	57453449	57453983
chr11	57506813	57507604
chr11	57753677	57754310
chr11	57952677	57953166
chr11	57969646	57970213
chr11	58750873	58751542
chr11	59557120	59557649
chr11	59946264	59946819
chr11	60158261	60158776
chr11	60960364	60960726
chr11	61122578	61122956
chr11	61243386	61243625
chr11	61286047	61286301
chr11	61311999	61312199
chr11	61462354	61462643
chr11	61470810	61471067
chr11	61644619	61645229
chr11	61989881	61990179
chr11	62145044	62145718
chr11	62747276	62747680
chr11	63103358	63103864
chr11	63416315	63417207
chr11	63554464	63554786
chr11	63657032	63657578
chr11	63707972	63708287
chr11	63712304	63712663
chr11	64272834	64274282
chr11	64336502	64337050
chr11	64690426	64691076
chr11	64922230	64922787
chr11	65039817	65040322
chr11	65054263	65054613
chr11	65170553	65171189
chr11	65649735	65650577
chr11	65794913	65795612
chr11	66444522	66445116
chr11	66766940	66767437
chr11	66983354	66983833
chr11	67465843	67466488
chr11	67926557	67926897
chr11	67958868	67959291
chr11	68013569	68013874
chr11	68756838	68757633
chr11	70063897	70064435
chr11	70150045	70150604
chr11	70271565	70272161
chr11	70279235	70279537
chr11	70381657	70382221
chr11	70912511	70912963
chr11	71666174	71666966
chr11	72438786	72439047
chr11	72551647	72552147
chr11	72699082	72699543
chr11	72771512	72771915
chr11	74427336	74427693
chr11	74992633	74993208
chr11	75078709	75079253
chr11	75235646	75236073
chr11	75248916	75249478
chr11	78069248	78069662
chr11	79419543	79419888
chr11	80299469	80300055
chr11	80332999	80333563
chr11	80645197	80645792
chr11	80731722	80732161
chr11	81055396	81056222
chr11	81097999	81098199
chr11	81108624	81108961
chr11	81480334	81480942
chr11	82196798	82197344
chr11	82292336	82292825
chr11	82293446	82293924
chr11	82319686	82320166
chr11	82359571	82360131
chr11	82412747	82413034
chr11	82449586	82449843
chr11	82460918	82461921
chr11	82564081	82564931
chr11	82803366	82804232
chr11	83406546	83407163
chr11	83776491	83777401
chr11	84425766	84426064
chr11	85431006	85431710
chr11	85491406	85491606
chr11	85701461	85701867
chr11	85961755	85962362
chr11	86171454	86171835
chr11	86600395	86600744
chr11	86946660	86947169
chr11	86974680	86974957
chr11	87631651	87632221
chr11	88445113	88445655
chr11	88586211	88586835
chr11	88637194	88637871
chr11	88692459	88692844
chr11	88778348	88778862
chr11	89355819	89356305
chr11	89398048	89398403
chr11	89527884	89528386
chr11	90108688	90109143
chr11	90322530	90322942
chr11	90459626	90460060
chr11	90512487	90513052
chr11	90527534	90527892
chr11	90807239	90808119
chr11	90814588	90815174
chr11	91007192	91007496
chr11	91288295	91288495
chr11	91530758	91531586
chr11	91534562	91535244
chr11	91919165	91920018
chr11	91985533	91986126
chr11	92023512	92023958
chr11	92084892	92085263
chr11	92131334	92131692
chr11	93276694	93277040
chr11	93455918	93456372
chr11	93488114	93488617
chr11	93537313	93537932
chr11	94644303	94645127
chr11	96380395	96380814
chr11	96595745	96596385
chr11	96601873	96602082
chr11	96775312	96775900
chr11	96876494	96877239
chr11	96912719	96913152
chr11	98373444	98373733
chr11	99439304	99439514
chr11	99507076	99507665
chr11	99512886	99513323
chr11	100101048	100101711
chr11	100179136	100179822
chr11	100192037	100192467
chr11	100831450	100831951
chr11	101461730	101462206
chr11	101577503	101577885
chr11	101596104	101596574
chr11	101677884	101678084
chr11	101682764	101683107
chr11	102023752	102024132
chr11	102077159	102077521
chr11	102257539	102258209
chr11	102868217	102868658
chr11	103206386	103206663
chr11	103395344	103395583
chr11	103400266	103400481
chr11	103788408	103788677
chr11	104001154	104001422
chr11	104074684	104075473
chr11	104215148	104215473
chr11	104580572	104581074
chr11	105482812	105483501
chr11	107102628	107103281
chr11	107268842	107269122
chr11	107388613	107389335
chr11	107655497	107656114
chr11	108285092	108285581
chr11	108325782	108326335
chr11	108414201	108414529
chr11	108436807	108437537
chr11	108454521	108454808
chr11	109117864	109118610
chr11	109254476	109254757
chr11	109269730	109270289
chr11	109341361	109341867
chr11	109387865	109388290
chr11	109770378	109770870
chr11	110526009	110526961
chr11	110731755	110732748
chr11	110839253	110839758
chr11	110993384	110994092
chr11	111283618	111284253
chr11	111551937	111552490
chr11	111742995	111743298
chr11	112204159	112204624
chr11	112408104	112408705
chr11	112557628	112558226
chr11	112712963	112713451
chr11	113500701	113501340
chr11	113529099	113529987
chr11	113557243	113557597
chr11	114911448	114912118
chr11	115726822	115727439
chr11	115943352	115943759
chr11	116259678	116260200
chr11	117469494	117469731
chr11	117472812	117473451
chr11	117591951	117592604
chr11	118365202	118365666
chr11	118842107	118842446
chr11	118882224	118882740
chr11	119181447	119181869
chr11	119264657	119264971
chr11	119674366	119674834
chr11	120201786	120202191
chr11	121024245	121024625
chr11	121414838	121415487
chr12	3295372	3295650
chr12	3636936	3637337
chr12	3773644	3774166
chr12	4091707	4092208
chr12	5044987	5045966
chr12	5088136	5088705
chr12	5734692	5735085
chr12	5747406	5747908
chr12	5953558	5954185
chr12	6007685	6008449
chr12	6206885	6207092
chr12	6793177	6793608
chr12	7084073	7084578
chr12	7529877	7530442
chr12	7959391	7959938
chr12	8101546	8102522
chr12	8249636	8250174
chr12	8277949	8278390
chr12	9443016	9443521
chr12	9613005	9613695
chr12	10400065	10400548
chr12	10400760	10401616
chr12	10419773	10420417
chr12	10654741	10655641
chr12	10660605	10661186
chr12	11712998	11713493
chr12	11849311	11850434
chr12	12011454	12011773
chr12	12254362	12255037
chr12	12866451	12867210
chr12	13045784	13046186
chr12	13054677	13055148
chr12	13108375	13108968
chr12	13126494	13127544
chr12	13137385	13137776
chr12	13224072	13224539
chr12	13301770	13302295
chr12	14282670	14283734
chr12	14591014	14591516
chr12	14807366	14807742
chr12	15565924	15567098
chr12	15608921	15609808
chr12	15976269	15976822
chr12	16269911	16270432
chr12	16304741	16305428
chr12	17040545	17041101
chr12	17049115	17049406
chr12	17148771	17149628
chr12	17208546	17209622
chr12	17373794	17374174
chr12	17466535	17467229
chr12	17735421	17735837
chr12	21370569	21370846
chr12	24476546	24476930
chr12	24484234	24484958
chr12	25141791	25142267
chr12	26027794	26028482
chr12	26088475	26089035
chr12	26181697	26182076
chr12	26439408	26440000
chr12	26774148	26774726
chr12	26817377	26817733
chr12	27004054	27004319
chr12	27057694	27058277
chr12	27515288	27515800
chr12	27646589	27647486
chr12	27673558	27674060
chr12	28069746	28070168
chr12	28759934	28760285
chr12	28787063	28787483
chr12	29076157	29076720
chr12	29366293	29366750
chr12	29703472	29703988
chr12	30093478	30093767
chr12	30109686	30110470
chr12	30119373	30119859
chr12	30350460	30350761
chr12	31146255	31146940
chr12	31151854	31152273
chr12	31185828	31186425
chr12	32013204	32013513
chr12	32074013	32074880
chr12	32227850	32228487
chr12	32451445	32451795
chr12	33273369	33274173
chr12	33583688	33584142
chr12	34181430	34181944
chr12	34299286	34299799
chr12	34569409	34569794
chr12	34680833	34681337
chr12	34948775	34949517
chr12	35016804	35017155
chr12	37188864	37189486
chr12	37350006	37350407
chr12	37615873	37616379
chr12	38666071	38666401
chr12	38931688	38932364
chr12	38941965	38942326
chr12	39066821	39067233
chr12	39073426	39074250
chr12	39301279	39302046
chr12	39339036	39339713
chr12	39463506	39464193
chr12	41575186	41575579
chr12	41833242	41833656
chr12	43300445	43301073
chr12	43521139	43521573
chr12	43762335	43763153
chr12	44053521	44054120
chr12	44303879	44304268
chr12	44602553	44602931
chr12	44979228	44979931
chr12	49966980	49967298
chr12	50614216	50614468
chr12	50834878	50835684
chr12	50873501	50874464
chr12	51728943	51729878
chr12	52454090	52454695
chr12	52644197	52644629
chr12	53026471	53026872
chr12	53140042	53140449
chr12	53399620	53399850
chr12	53645837	53646513
chr12	53674243	53674683
chr12	53782086	53782743
chr12	53786446	53786890
chr12	53809271	53809900
chr12	53983448	53983906
chr12	54049638	54050541
chr12	54222884	54223812
chr12	54228302	54228922
chr12	54334776	54335515
chr12	54386705	54387257
chr12	54919511	54919880
chr12	54927935	54928230
chr12	54994304	54994807
chr12	55007235	55008167
chr12	55060307	55060775
chr12	55497935	55498392
chr12	55512628	55512908
chr12	55542980	55543725
chr12	55909873	55910336
chr12	56121217	56121674
chr12	56195130	56196243
chr12	56197997	56198300
chr12	57144354	57144889
chr12	57382165	57382542
chr12	57968344	57968848
chr12	58233281	58234064
chr12	58359106	58359599
chr12	59934334	59934682
chr12	60146093	60146561
chr12	60895088	60895386
chr12	61404316	61404693
chr12	61421613	61421873
chr12	61586871	61587147
chr12	61773434	61773755
chr12	61823345	61823874
chr12	62207141	62207768
chr12	63833448	63833791
chr12	64044867	64046201
chr12	64449933	64450508
chr12	65130152	65130491
chr12	65393723	65394239
chr12	66868241	66868579
chr12	67116985	67117297
chr12	67908214	67908660
chr12	68024307	68024667
chr12	68352665	68352889
chr12	68352954	68353237
chr12	69219627	69220162
chr12	69239216	69239555
chr12	69256193	69256897
chr12	69445596	69446094
chr12	69494502	69495115
chr12	69545734	69546254
chr12	70359504	70360295
chr12	70374977	70375504
chr12	70424347	70424866
chr12	70610568	70611344
chr12	71327539	71327939
chr12	71337067	71337298
chr12	71391549	71392273
chr12	71534404	71534817
chr12	71970902	71971385
chr12	72328935	72329375
chr12	72573421	72574025
chr12	72674882	72675124
chr12	73088091	73088773
chr12	73761505	73761836
chr12	74201213	74201904
chr12	74477591	74478322
chr12	74706964	74707332
chr12	74842005	74842419
chr12	74956795	74957157
chr12	74969436	74970179
chr12	74989437	74990004
chr12	75189695	75190509
chr12	75299211	75299578
chr12	76101725	76102018
chr12	76233136	76233671
chr12	76322085	76322438
chr12	76464754	76465578
chr12	77596857	77597260
chr12	77854054	77854370
chr12	77867955	77868835
chr12	77968679	77969112
chr12	78103000	78103481
chr12	78277756	78278152
chr12	78887912	78888196
chr12	79258512	79258903
chr12	79895257	79895910
chr12	80042615	80043163
chr12	80217128	80217602
chr12	80294435	80294817
chr12	81003029	81003266
chr12	81312727	81313166
chr12	81648745	81649138
chr12	81794918	81795584
chr12	81804211	81804592
chr12	82166186	82166476
chr12	82418368	82418799
chr12	82518853	82519357
chr12	82807329	82807843
chr12	82819625	82820673
chr12	84119267	84119576
chr12	84155808	84156108
chr12	84202016	84202489
chr12	84333509	84333859
chr12	84354312	84355098
chr12	84445659	84445924
chr12	84573378	84573602
chr12	84642851	84643830
chr12	84732206	84733134
chr12	84894186	84894561
chr12	84902827	84903314
chr12	84921972	84922714
chr12	84985216	84986199
chr12	85227162	85227846
chr12	85638750	85639302
chr12	86286528	86286886
chr12	86317787	86318274
chr12	86330783	86331424
chr12	86371022	86372437
chr12	88575017	88575432
chr12	88772075	88773042
chr12	89120366	89120677
chr12	89199232	89199727
chr12	89554657	89555549
chr12	89745539	89746009
chr12	89755225	89755837
chr12	89794947	89795347
chr12	89801767	89802557
chr12	89839225	89839592
chr12	89877460	89877918
chr12	90016688	90017573
chr12	90269086	90269347
chr12	91370125	91370504
chr12	92004562	92005256
chr12	92052925	92053531
chr12	94831575	94831869
chr12	94882835	94883214
chr12	97376517	97376919
chr12	97659464	97660010
chr12	98011288	98011804
chr12	98072573	98073123
chr12	98190374	98190614
chr12	98278795	98279144
chr12	98280727	98281640
chr12	98490601	98491131
chr12	98659096	98659619
chr12	99063443	99064344
chr12	99170040	99170615
chr12	99571417	99571772
chr12	99651155	99651853
chr12	99712156	99712611
chr12	100012358	100012795
chr12	100420540	100420846
chr12	100543503	100543972
chr12	100546202	100546618
chr12	100586536	100587710
chr12	100696790	100697173
chr12	100764288	100764784
chr12	100970146	100970486
chr12	102307135	102307465
chr12	102436029	102436500
chr12	102722571	102723046
chr12	102787993	102788299
chr12	103080237	103080529
chr12	103115125	103115463
chr12	103262001	103262588
chr12	104013783	104014188
chr12	104652637	104653099
chr12	105341489	105341793
chr12	105412771	105413389
chr12	105837198	105837501
chr12	106129119	106129723
chr12	106224013	106224439
chr12	106277805	106278350
chr12	106294126	106294463
chr12	106304797	106305109
chr12	106334545	106335041
chr12	106410522	106411400
chr12	106488322	106488645
chr12	106565534	106565867
chr12	106687741	106688846
chr12	106832947	106833285
chr12	106833705	106834277
chr12	107252050	107252573
chr12	107391867	107392890
chr12	107466992	107467624
chr12	107619930	107620180
chr12	107627066	107627892
chr12	107694856	107695293
chr12	107750201	107750673
chr12	107752508	107753059
chr12	107950945	107951145
chr12	107970013	107970402
chr12	108118687	108119729
chr12	108193737	108194617
chr12	108533040	108533948
chr12	108910029	108910529
chr12	110156410	110156724
chr12	110473606	110474006
chr12	111317999	111318390
chr12	111338180	111338550
chr12	111474822	111475521
chr12	112010811	112011562
chr12	112025701	112026508
chr12	112327727	112328154
chr12	112335599	112336407
chr12	116049451	116049794
chr12	116056748	116057173
chr12	116088969	116089328
chr12	116205827	116206169
chr12	116371276	116371934
chr12	117410873	117411373
chr12	117947638	117948003
chr12	118078096	118078789
chr12	118725965	118726751
chr12	119418367	119418632
chr12	119890257	119890897
chr13	3951337	3951813
chr13	4831302	4831848
chr13	5162575	5163036
chr13	5314186	5314665
chr13	6069990	6070398
chr13	6171055	6171632
chr13	6175215	6175632
chr13	6192108	6192444
chr13	6225206	6225524
chr13	6264686	6265092
chr13	8558080	8558376
chr13	9149536	9150181
chr13	9541422	9541775
chr13	9977809	9978205
chr13	10711123	10711968
chr13	10714969	10715609
chr13	10849124	10849466
chr13	11168286	11169079
chr13	12181890	12182456
chr13	12266771	12267140
chr13	12419075	12419634
chr13	12548833	12549492
chr13	12573532	12573831
chr13	13459746	13460197
chr13	13471439	13471935
chr13	13536135	13536739
chr13	13657078	13657807
chr13	13670558	13671212
chr13	13712349	13712888
chr13	14131774	14132211
chr13	14271712	14272148
chr13	14406185	14406605
chr13	14502015	14502726
chr13	14603740	14604035
chr13	15212297	15213202
chr13	19077044	19077964
chr13	19105512	19105829
chr13	19106322	19106921
chr13	19149774	19151467
chr13	20129584	20130321
chr13	20198986	20199542
chr13	20241855	20242830
chr13	20909970	20910519
chr13	22390506	22390814
chr13	22618380	22619015
chr13	22632181	22632941
chr13	23121189	23122184
chr13	23490728	23491408
chr13	23925836	23926343
chr13	23956164	23956553
chr13	24143746	24144265
chr13	24152771	24153609
chr13	24169652	24170173
chr13	24976524	24976948
chr13	24978247	24978640
chr13	25207013	25207443
chr13	25665843	25666595
chr13	25723604	25723895
chr13	25729429	25729935
chr13	25969967	25970359
chr13	26479793	26480338
chr13	26554381	26554733
chr13	26867469	26868917
chr13	26987152	26987823
chr13	26988132	26988733
chr13	28317061	28317680
chr13	28591155	28591384
chr13	28629062	28629887
chr13	29490481	29490771
chr13	29610434	29610943
chr13	29712362	29713070
chr13	29790594	29791172
chr13	30269999	30270407
chr13	30976644	30977025
chr13	30997552	30998450
chr13	31864325	31865314
chr13	31940676	31941044
chr13	32234017	32234577
chr13	32693481	32694138
chr13	34202021	34202268
chr13	34610006	34610617
chr13	34891304	34891728
chr13	34934774	34935705
chr13	35097966	35098432
chr13	35835072	35835614
chr13	36110699	36111042
chr13	36211138	36211587
chr13	36326346	36327330
chr13	36360012	36360446
chr13	36432235	36432988
chr13	36437911	36438315
chr13	36515407	36515857
chr13	36592221	36592614
chr13	36752752	36753075
chr13	36764343	36764659
chr13	36892406	36892931
chr13	36959190	36959938
chr13	37007574	37008431
chr13	37021596	37022247
chr13	37029706	37030156
chr13	37116220	37116679
chr13	37144956	37145217
chr13	37300620	37300974
chr13	37602994	37603304
chr13	38320397	38321212
chr13	38407928	38408433
chr13	38418144	38418677
chr13	38559148	38559600
chr13	38574822	38575172
chr13	38736305	38736676
chr13	38790686	38791844
chr13	39663545	39664383
chr13	40460525	40461096
chr13	41051668	41051900
chr13	41500767	41501104
chr13	41582708	41583449
chr13	41780399	41781396
chr13	42298445	42298928
chr13	42690296	42691144
chr13	43269158	43269521
chr13	43317678	43318049
chr13	43690787	43691354
chr13	44087699	44088042
chr13	44167245	44167874
chr13	44263516	44264333
chr13	44413289	44414088
chr13	44492023	44492386
chr13	45018245	45019209
chr13	45267583	45268365
chr13	45301150	45301957
chr13	45435031	45435789
chr13	45457677	45457985
chr13	45845236	45845521
chr13	46188302	46188872
chr13	46387316	46387960
chr13	46855739	46856358
chr13	47132116	47132666
chr13	47133067	47133446
chr13	47232977	47234054
chr13	47310527	47311293
chr13	47827825	47828682
chr13	48078496	48078696
chr13	48437017	48437727
chr13	48634738	48635144
chr13	49626188	49626426
chr13	49644595	49645662
chr13	49704789	49704989
chr13	51374047	51375027
chr13	51398413	51398994
chr13	51954920	51955508
chr13	52240493	52241082
chr13	52673471	52673764
chr13	52730223	52730545
chr13	52769886	52770380
chr13	52812841	52813402
chr13	53201689	53203046
chr13	53717827	53718211
chr13	53722908	53723417
chr13	53734677	53734972
chr13	53757171	53757700
chr13	53811017	53811650
chr13	54240438	54240806
chr13	54325902	54326421
chr13	54335837	54336274
chr13	54337053	54337715
chr13	54627259	54627657
chr13	54886576	54886992
chr13	54974725	54975046
chr13	55256633	55257104
chr13	55857377	55857876
chr13	55916569	55917094
chr13	56882047	56882953
chr13	56932856	56933553
chr13	57003831	57004278
chr13	57114460	57114771
chr13	57140761	57141187
chr13	57249422	57250053
chr13	57435907	57436896
chr13	57519432	57520207
chr13	57951559	57952034
chr13	58878299	58878698
chr13	59186960	59187377
chr13	59730240	59730664
chr13	59777871	59778564
chr13	60096007	60096292
chr13	60564221	60564863
chr13	63140594	63141593
chr13	63524636	63525703
chr13	64798455	64799230
chr13	68614914	68615252
chr13	68724152	68724443
chr13	68824952	68825238
chr13	68852209	68852619
chr13	68910020	68910260
chr13	69044116	69044421
chr13	69303153	69303822
chr13	69316777	69317220
chr13	69327628	69328007
chr13	69331716	69332356
chr13	69402579	69403060
chr13	69451651	69452050
chr13	69453244	69453661
chr13	70177990	70178981
chr13	70504033	70504466
chr13	70807405	70807801
chr13	71653740	71654585
chr13	71853504	71854539
chr13	71863196	71863847
chr13	71951610	71952063
chr13	72691484	72692478
chr13	72920632	72920832
chr13	72924711	72925089
chr13	75188216	75188513
chr13	75381456	75382061
chr13	75998312	75998597
chr13	77999355	77999822
chr13	78102602	78103063
chr13	78811585	78811850
chr13	78825182	78825426
chr13	78999341	79000237
chr13	80410685	80411207
chr13	80501275	80501863
chr13	80709583	80710516
chr13	80723968	80724272
chr13	80954418	80954882
chr13	81839609	81841159
chr13	82040663	82041426
chr13	82079911	82080363
chr13	82361591	82362160
chr13	83044407	83045120
chr13	83238247	83238883
chr13	83608243	83608701
chr13	84085760	84086454
chr13	84496321	84496869
chr13	84688384	84689058
chr13	84734591	84735302
chr13	85359230	85360138
chr13	85376041	85377564
chr13	85562167	85562705
chr13	87969991	87970664
chr13	89117483	89118344
chr13	89198902	89199868
chr13	89205961	89206653
chr13	89664115	89664685
chr13	89765349	89765689
chr13	89766047	89766398
chr13	90476939	90477638
chr13	91037800	91038400
chr13	91444182	91444822
chr13	91758419	91758977
chr13	91995501	91996100
chr13	92653208	92653587
chr13	92907907	92908489
chr13	93604590	93605447
chr13	93846995	93847591
chr13	93936573	93936998
chr13	94306488	94307244
chr13	94817453	94818038
chr13	94985543	94985984
chr13	95464689	95465088
chr13	95665831	95666200
chr13	96026459	96026824
chr13	96797680	96798161
chr13	97375989	97376837
chr13	97397218	97397909
chr13	97485929	97486589
chr13	97739038	97739481
chr13	98029439	98029804
chr13	99327880	99328275
chr13	99381859	99382534
chr13	99747707	99748318
chr13	101597492	101598434
chr13	101870547	101871095
chr13	102352515	102353101
chr13	102647616	102648216
chr13	102874443	102874973
chr13	103225812	103226622
chr13	103296347	103296873
chr13	103383761	103384403
chr13	103470183	103470837
chr13	103612068	103612498
chr13	103612833	103613841
chr13	103682814	103683799
chr13	103698046	103698795
chr13	103927458	103928100
chr13	103960176	103960567
chr13	104058673	104059561
chr13	104462064	104462360
chr13	104753848	104754419
chr13	105928765	105929144
chr13	107107706	107108904
chr13	107248072	107248676
chr13	107440188	107440516
chr13	107738190	107738640
chr13	107807165	107807662
chr13	108271659	108272161
chr13	109121991	109122280
chr13	109362393	109362997
chr13	109949979	109950355
chr13	109998637	109999233
chr13	110250770	110251279
chr13	110258429	110258890
chr13	110294884	110295413
chr13	110911556	110911968
chr13	111194135	111194926
chr13	111269718	111270311
chr13	111792300	111792678
chr13	111994126	111994461
chr13	112008802	112009335
chr13	112131187	112131659
chr13	112824476	112824865
chr13	112954054	112954820
chr13	112972790	112973199
chr13	113039643	113040180
chr13	113256807	113257303
chr13	113348426	113348884
chr13	113432749	113433406
chr13	113508910	113509873
chr13	113533444	113534518
chr13	113546023	113546619
chr13	113551186	113552009
chr13	113850663	113851227
chr13	113911750	113912566
chr13	114101303	114101834
chr13	114157015	114157686
chr13	114220081	114220394
chr13	114824830	114825240
chr13	115508439	115509391
chr13	115813174	115813739
chr13	115822787	115823089
chr13	116774230	116774833
chr13	116860557	116860870
chr13	116892455	116892756
chr13	116979366	116979866
chr13	117132232	117133147
chr13	117335022	117335957
chr13	117640214	117640713
chr13	118002570	118003100
chr13	118108172	118108428
chr13	118109999	118111151
chr13	118146152	118146540
chr13	118492928	118493551
chr13	119270023	119270365
chr14	8252587	8252998
chr14	8281188	8281750
chr14	8414234	8414866
chr14	8510481	8511028
chr14	8534243	8534770
chr14	8610669	8611114
chr14	8704523	8705234
chr14	8933356	8933671
chr14	9044187	9044589
chr14	9329673	9330555
chr14	9388992	9389702
chr14	9411436	9412406
chr14	9437889	9438422
chr14	9568371	9569189
chr14	9615263	9615932
chr14	9964971	9965422
chr14	10015402	10015809
chr14	10237976	10238304
chr14	10476132	10476681
chr14	11145668	11146156
chr14	11265342	11266005
chr14	11548523	11548996
chr14	11604919	11605733
chr14	11752816	11753161
chr14	12042404	12042950
chr14	12171814	12173102
chr14	12559061	12559953
chr14	12699796	12700397
chr14	12894487	12894916
chr14	13058884	13059128
chr14	13592146	13592786
chr14	13677577	13678151
chr14	14042381	14042889
chr14	14049332	14049723
chr14	14981777	14982383
chr14	15331685	15331976
chr14	16005483	16005775
chr14	16497432	16498193
chr14	17416114	17416593
chr14	17474757	17475054
chr14	17475696	17476084
chr14	18822161	18822665
chr14	20520337	20520946
chr14	20884972	20885926
chr14	20974093	20974293
chr14	20984763	20985516
chr14	20999367	20999647
chr14	21531996	21532357
chr14	21664043	21664498
chr14	21736700	21737189
chr14	21904492	21905033
chr14	21928050	21928357
chr14	22046265	22047006
chr14	22744971	22745634
chr14	22782727	22783371
[truncated: 5,038 more rows]

[truncated: 10 more sheets: 11, 12, 13, 14, 15, 16, 17, 18, 19, 20]
