# Supplementary material for: Single Cell Transcriptomic and Chromatin Profiles Suggest Layer Vb Is the Only Layer With Shared Excitatory Cell Types in the Medial and Lateral Entorhinal Cortex
Source: Front Neural Circuits. 2022 Jan 26;15:806154. doi: 10.3389/fncir.2021.806154 (PMC8826650; doi:10.3389/fncir.2021.806154)
Supplement: Supplementary file 11 [file Table_3.XLSX]

## Sheet: DE_LVb_UniqueVSshared
Genes differentially expressed in the unique LVb cluster contrasted to the shared LVb clusters
	p_val	avg_log2FC	pct.1	pct.2	p_val_adj
Kcnq5	0	2.4183748608219	0.735	0.236	0
Khdrbs2	0	0.963153167935613	0.886	0.779	0
Brinp3	0	1.12370243821262	0.987	0.912	0
Cacnb4	0	0.87438911520404	0.951	0.922	0
Rprm	0	0.857494066943539	0.503	0.177	0
Lrrc4c	0	1.34703669616345	0.985	0.957	0
Ryr3	0	0.8639210159256	0.907	0.772	0
Chgb	0	0.947781410535122	0.676	0.474	0
Tshz2	0	2.89434536539652	0.762	0.159	0
Egfem1	0	1.29949493103206	0.886	0.765	0
Schip1	0	0.729610859563086	0.901	0.902	0
Dkk2	0	0.917978583739519	0.34	0.039	0
H2afz	0	0.662160478585459	0.876	0.865	0
Astn2	0	1.21937919721965	0.939	0.924	0
Ptprd	0	0.638287928880299	1	1	0
Slc24a2	0	0.687336508007859	0.912	0.794	0
Camk2n1	0	0.621939174423751	0.99	0.975	0
Sema3e	0	0.806286122989738	0.735	0.472	0
Gabra2	0	0.9027243169419	0.631	0.353	0
Tmem132d	0	1.35815705359202	0.727	0.236	0
Kcnd2	0	0.9364779577152	0.972	0.949	0
Grm8	0	1.72392345885419	0.832	0.288	0
Lrrtm4	0	1.84530795295804	0.998	0.83	0
Sox5	0	0.760039169963107	0.933	0.877	0
Gabrg3	0	0.986308529071468	0.487	0.164	0
Me3	0	0.86205054003289	0.817	0.654	0
Spon1	0	0.994984172651996	0.69	0.333	0
Csmd1	0	0.330993854620424	1	1	0
Mt3	0	1.06048409599512	0.885	0.629	0
Opcml	0	1.08190295758601	1	0.998	0
Ephb1	0	1.12466242831157	0.534	0.123	0
Rmst	0	1.63145819582802	0.744	0.228	0
Dock4	0	0.750479983820418	0.887	0.831	0
Nrxn3	0	0.75189682284436	0.941	0.979	0
Ryr2	0	0.5910416611474	0.952	0.957	0
Dzip1	0	1.02859798520675	0.567	0.187	0
Cdh9	0	1.21443303121054	0.513	0.074	0
Zfpm2	0	1.51717902988936	0.803	0.371	0
Lsamp	0	1.1728805260954	0.999	0.992	0
Cadm2	0	0.541246233394416	0.998	0.999	0
Satb1	0	0.880364964715178	0.66	0.405	0
Kctd16	0	1.82353234524772	0.85	0.348	0
Tcf4	0	1.69080812232482	0.917	0.678	0
Dcc	0	1.089893378345	0.788	0.64	0
Malat1	0	0.927034003411408	1	1	0
Sorcs3	0	1.03544422948552	0.546	0.305	0
Pcdh11x	0	0.929387540865207	0.422	0.099	0
Rapgef5	5.1092455859874e-308	0.693266683674846	0.853	0.786	1.28942030853564e-303
Cntn4	3.46529581121088e-306	1.42261393505559	0.761	0.743	8.74536703875291e-302
Dtna	1.37952450551127e-302	0.718573391658955	0.815	0.747	3.48150599455878e-298
Igfbp4	6.84973570518886e-301	0.781309331843797	0.337	0.066	1.72866779991851e-296
Ankrd35	1.18502661417341e-298	0.894973564525201	0.469	0.214	2.99065166618944e-294
Arpp21	1.34749281064552e-298	0.43556879405152	0.996	0.998	3.40066760622609e-294
Snhg11	1.39297074273642e-290	0.333780837927337	0.999	1	3.5154402634439e-286
Spock3	4.97109895477716e-288	0.854292666606876	0.54	0.289	1.25455624321711e-283
Tspan5	2.25341391255186e-277	0.659800028484993	0.824	0.782	5.68694069110713e-273
Tenm2	1.09273548807781e-272	0.578441840111816	0.995	0.997	2.75773655126196e-268
Meis2	7.57548315821971e-263	0.594150102254504	0.907	0.883	1.91182468463991e-258
Chsy3	2.10263400424602e-259	0.777664589710603	0.807	0.778	5.30641743651569e-255
Zmat4	2.16958383388482e-257	0.764038617961937	0.469	0.238	5.47537872157512e-253
Grin3a	1.52378170464765e-256	0.931455932668197	0.456	0.211	3.84556788801928e-252
Oip5os1	5.97401641296514e-252	0.61256930466891	0.824	0.795	1.50766252214001e-247
Tmsb4x	1.55168240496424e-248	0.306615951885865	0.994	0.999	3.91598088540825e-244
Tenm3	7.04271396759913e-245	1.27621842421604	0.776	0.683	1.77736972400299e-240
Cacna2d1	2.96228181190497e-240	0.480183349051338	0.933	0.95	7.47591060870457e-236
Camta1	1.29179560438415e-223	0.54571459994684	0.841	0.835	3.26010456678428e-219
Car10	4.28506728579943e-220	0.586430572300099	0.882	0.72	1.0814224309172e-215
Nrep	4.46619761205383e-220	0.8034473106119	0.488	0.293	1.12713429135402e-215
Setbp1	1.57560165744204e-219	0.525675626957044	0.888	0.876	3.97634590288648e-215
Syn3	6.89879873269338e-218	0.627715497208544	0.401	0.181	1.74104983616983e-213
Pcdh15	3.45900829978391e-217	0.794192367785887	0.893	0.804	8.72949924616464e-213
Lmo4	3.59201625206673e-213	0.541292083018291	0.85	0.83	9.0651714153408e-209
Chchd10	6.71919980545839e-211	0.580851357173283	0.803	0.779	1.69572445490353e-206
Rorb	1.60124512038178e-202	0.628189979149908	0.232	0.035	4.04106231030751e-198
Dlgap1	3.48317241249099e-202	0.318565635679597	0.999	0.999	8.7904822174035e-198
Cntn3	3.35136186666572e-201	0.766696643447202	0.334	0.123	8.45783194290426e-197
Enox2	4.97809224997131e-200	0.644421623556533	0.398	0.191	1.25632114112526e-195
Rpl17	5.88940770104511e-195	0.338783563644184	0.985	0.99	1.48630982151276e-190
Atp2b1	6.46057134868328e-195	0.30395397782701	0.997	0.999	1.6304543912672e-190
Pde4b	7.9399091001286e-189	0.700922989667423	0.737	0.651	2.00379485959946e-184
Ccnd1	6.54830012009838e-188	0.469080261152738	0.245	0.05	1.65259450130923e-183
Epha4	1.05756622283599e-186	0.62125433066717	0.416	0.213	2.6689798765712e-182
Ighm	2.69305145145411e-182	0.507070904382831	0.188	0.017	6.79645394803474e-178
C030017B01Rik	3.14687262783677e-181	0.483934168719677	0.282	0.085	7.94176245087164e-177
Rnf227	5.13327581559861e-181	0.429941154048925	0.955	0.966	1.29548481758262e-176
Gfra2	1.03956497253912e-178	0.533894425502862	0.312	0.112	2.62355012119697e-174
Ikzf2	1.1380882787549e-176	0.540911176964676	0.272	0.083	2.87219338909373e-172
Igsf9b	3.4753234396314e-176	0.626812488582685	0.519	0.372	8.77067376459777e-172
Ptprk	7.59831419308948e-176	0.990890165021623	0.286	0.099	1.91758655290999e-171
Scn1b	7.75273691624582e-176	0.517347218873718	0.851	0.875	1.95655821555296e-171
Cntn5	1.11133259764639e-174	1.07143418548226	0.593	0.474	2.80467007668021e-170
Chst9	4.09857063481361e-171	0.708241434191647	0.257	0.073	1.03435627110791e-166
Chrm3	4.37696427312775e-169	0.521347473670402	0.856	0.732	1.10461447360925e-164
Ppp3ca	3.89937365650598e-167	0.250080533935133	0.999	1	9.84084929692413e-163
Batf3	1.40161242076547e-165	0.404423886363098	0.164	0.011	3.53724926628583e-161
Lhfp	1.25965611993337e-162	0.422110299943511	0.199	0.033	3.17899414987585e-158
Mbnl2	6.31169249448132e-161	0.384394694020985	0.938	0.953	1.59288183483225e-156
Dpy19l1	9.42762498657899e-161	0.571310980636087	0.369	0.193	2.37924971786294e-156
Ptma	5.63544280945026e-160	0.366015994788877	0.951	0.969	1.42221670182096e-155
Cox8a	8.28124250954361e-160	0.303860476307105	0.982	0.992	2.08993717213352e-155
Sox11	1.28867491714145e-158	0.517150797805485	0.819	0.808	3.25222888838988e-154
Fut8	1.76498343051933e-158	0.57284035706626	0.61	0.522	4.45428868360162e-154
Rps8	1.0417113891968e-157	0.304467864465543	0.982	0.989	2.62896703291596e-153
Nwd2	2.39154891182067e-157	0.6502905612593	0.442	0.283	6.03555198876183e-153
Camkk2	9.8822680133132e-157	0.515641997120274	0.799	0.779	2.49398797851985e-152
Lpar1	2.93346484969959e-156	0.576606185917666	0.433	0.261	7.40318524118686e-152
Rnd3	1.22613495780917e-155	0.427779666143241	0.208	0.043	3.09439679302301e-151
Rasl10a	2.8752534396575e-154	0.592154730791542	0.502	0.366	7.25627710566364e-150
Nell2	5.45069482405734e-154	0.51386646739715	0.728	0.708	1.37559185274735e-149
Hecw1	2.06398266121573e-151	0.457285742252666	0.823	0.842	5.20887304211013e-147
Adamtsl1	7.30868764190595e-150	0.726488521150297	0.385	0.214	1.84449350018781e-145
Qk	1.84530306752743e-149	0.542604330117021	0.494	0.358	4.65699135151897e-145
Ier5	2.69207716961888e-148	0.64788196820577	0.487	0.354	6.79399515296717e-144
Rnf152	5.99593809084773e-145	0.428843023948308	0.193	0.039	1.51319489598724e-140
Nebl	4.49826796051005e-141	0.473044004809335	0.286	0.116	1.13522788519392e-136
Rps14	2.35987556131632e-140	0.284778699354328	0.983	0.991	5.95561795409399e-136
Pam	1.69135456700703e-138	0.609579518575862	0.5	0.38	4.26847152075563e-134
Plpp3	8.68974376632587e-138	0.351937870277668	0.168	0.025	2.19303063430766e-133
Rapgef4	1.17886432578161e-136	0.476133796032589	0.718	0.705	2.97509989897506e-132
Prkar1b	2.28909379241635e-135	0.38557137687411	0.876	0.912	5.77698600392114e-131
Rgs7bp	2.3335277890973e-132	0.332015674747165	0.952	0.974	5.88912408134487e-128
Tafa5	1.48048241281201e-130	0.415265932124309	0.279	0.118	3.73629346521367e-126
Gm13391	1.55161239374529e-129	0.462818692814892	0.278	0.114	3.91580419809498e-125
Rpl4	1.55594014105318e-129	0.330367038996142	0.957	0.975	3.9267261339759e-125
Mtcl1	6.53708486345351e-128	0.431366935571171	0.261	0.106	1.64976410698976e-123
Zeb2	1.18435073648901e-127	0.457694030018139	0.786	0.783	2.98894595367731e-123
Mir99ahg	1.82411198036075e-127	0.508710718406646	0.703	0.679	4.60351140483643e-123
Kit	6.40137892486602e-127	0.515945694774782	0.411	0.269	1.61551599926844e-122
Pak7	1.81105175188819e-126	0.509681750998693	0.613	0.564	4.57055130624021e-122
Ddit4l	1.514589570025e-125	0.301052765832266	0.142	0.016	3.82236969787209e-121
Lpl	5.9378597439324e-125	0.319251024035256	0.166	0.031	1.49853766357622e-120
Nptx2	1.25997779777701e-124	0.509022918011674	0.198	0.053	3.17980596824985e-120
Id2	2.59056748319966e-124	0.501444074139735	0.344	0.182	6.53781515735099e-120
Epb41	3.66988849009978e-122	0.464495821863716	0.294	0.142	9.26169758246481e-118
Ndufa5	5.13992324441039e-122	0.420712389250438	0.775	0.791	1.29716242919185e-117
Cpne5	1.26875087052297e-118	0.405160168128371	0.25	0.101	3.20194657193881e-114
Ppp1r1a	1.30123046848458e-118	0.674149599288885	0.556	0.503	3.28391533331453e-114
Rbfox1	1.55193172694819e-115	0.274473834942209	0.999	1	3.91661009929915e-111
H3f3b	3.12532655083522e-115	0.392640989432852	0.856	0.882	7.88738661634284e-111
Man2a1	7.26140473986062e-115	0.539702047111259	0.387	0.258	1.83256071419863e-110
St6galnac5	1.87973602885588e-114	0.367245011568039	0.899	0.926	4.74388981602359e-110
Klf12	2.75715032112244e-112	0.544752754616581	0.487	0.388	6.95822026541671e-108
Fau	1.07790868357807e-111	0.26852370221282	0.98	0.992	2.72031814474598e-107
Dgki	1.55647161744184e-111	0.397978492273542	0.882	0.909	3.92806742093798e-107
Camk1d	9.00119404760755e-111	0.411226468424455	0.792	0.821	2.27163134179472e-106
Runx1t1	1.75552925248484e-110	0.440617355821631	0.776	0.789	4.430429174496e-106
Rpl19	2.49462282725365e-110	0.268961712195352	0.97	0.987	6.29567962914004e-106
Rpl34	2.14639381551767e-108	0.286289729643688	0.965	0.976	5.41685407222196e-104
Fgf14	9.9651962079928e-108	0.253902967090485	0.997	0.999	2.51491656701114e-103
Nova1	3.45185739470717e-107	0.499073686721899	0.399	0.279	8.71145250702248e-103
Clstn2	3.58057178661029e-107	0.475478207088129	0.747	0.703	9.0362890178684e-103
Mgp	2.35049245614383e-106	0.295596558105165	0.113	0.009	5.93193781157019e-102
Cacna1c	7.75189682845579e-105	0.395140735604774	0.767	0.803	1.95634620259739e-100
Tox	1.17602442287121e-103	0.46919104986228	0.184	0.057	2.96793283600008e-99
Sntb2	3.45679882427647e-102	0.323048104969476	0.187	0.059	8.72392319282652e-98
Zfp365	3.46625634304966e-102	0.399250293941583	0.763	0.784	8.74779113295443e-98
Dscaml1	2.2032049582374e-100	0.401306193882154	0.74	0.719	5.56022835310373e-96
Pfdn5	1.73522293823472e-99	0.322971266984177	0.901	0.933	4.37918212922296e-95
Kctd1	5.02923203801094e-99	0.456288541838561	0.534	0.46	1.26922728943282e-94
Nav2	2.15880244779461e-98	0.361593979489387	0.852	0.889	5.44816973749925e-94
Nfia	4.32423354581794e-98	0.427511615328242	0.796	0.782	1.09130681995807e-93
Ntng2	4.177336781839e-97	0.418933920089919	0.105	0.009	1.05423448363271e-92
Efhd2	3.05288826615516e-95	0.339449291983925	0.921	0.951	7.70457411729577e-91
Ppp1r2	4.31122548556959e-95	0.404516380693291	0.719	0.752	1.0880239757932e-90
Zfp804b	2.35972083050648e-94	0.782813696873795	0.294	0.166	5.95522745994921e-90
Ncoa1	5.46589583566651e-94	0.352907003481731	0.852	0.895	1.37942813204716e-89
Srgap1	7.75926895853574e-92	0.348466281043138	0.229	0.102	1.95820670706567e-87
Plxna4	9.02857352727652e-92	0.366398689748596	0.754	0.72	2.27854110107877e-87
Slit3	7.03307197149941e-91	0.677800539137012	0.512	0.43	1.77493637344731e-86
Eef1g	1.08744143608699e-90	0.301450353417594	0.922	0.954	2.74437595225274e-86
Pcsk2	1.68186518141733e-90	0.29086317022086	0.938	0.966	4.24452315834291e-86
5730522E02Rik	4.64448020678986e-90	0.331613566137553	0.941	0.966	1.17212746978756e-85
Trpc4	5.44350542976101e-90	0.262538955053699	0.145	0.037	1.37377746530879e-85
Gphn	6.89737021786212e-90	0.342641965146961	0.859	0.903	1.74068932188186e-85
Rps27a	1.59511554940044e-88	0.25865471389999	0.971	0.985	4.02559311202189e-84
Rabgap1l	6.02911233113531e-88	0.317436609628692	0.867	0.906	1.52156707900862e-83
Msra	1.01644474989549e-87	0.421513331236405	0.706	0.709	2.56520161531125e-83
Eps8	4.8530471761337e-87	0.335959121630234	0.193	0.075	1.22476351584086e-82
Auts2	6.27131529501702e-87	0.403157601024632	0.928	0.948	1.58269184100345e-82
Gpr22	2.96632487668839e-82	0.427517713655158	0.558	0.527	7.4861140912985e-78
Pex5l	1.48146768789058e-81	0.329385897518351	0.902	0.933	3.73878000392945e-77
Galnt13	7.08799969521251e-80	0.431305511359622	0.557	0.519	1.78879848308078e-75
Nudt4	4.41342165324885e-79	0.435291404205831	0.515	0.467	1.11381522263041e-74
Hs6st3	1.29866015383843e-77	0.612049910542044	0.362	0.267	3.27742863024205e-73
Rps5	1.74667156601431e-74	0.251582743835599	0.961	0.98	4.40807503115032e-70
Cdkn1a	2.10070872936844e-74	0.337458825986639	0.186	0.078	5.30155862030714e-70
Rasgrf2	7.89307334121977e-73	0.415464219685371	0.463	0.366	1.99197491912363e-68
Spop	1.58945157521207e-72	0.280489936729225	0.897	0.931	4.0112989403627e-68
Prkca	3.92531695272123e-72	0.451867643739249	0.486	0.435	9.90632239358258e-68
Plxdc2	4.7195173714035e-72	0.435407305156839	0.421	0.338	1.1910645990211e-67
Rps6ka5	1.33605108423226e-71	0.385207310403548	0.297	0.191	3.37179212127694e-67
6330403K07Rik	2.66281772974555e-71	0.412779555250586	0.704	0.747	6.72015310455884e-67
Gm43154	3.28575548863156e-71	0.270179637949596	0.148	0.051	8.29226112665947e-67
Rora	1.30241842170809e-70	0.42229832767477	0.762	0.798	3.28691337086471e-66
Rgs17	2.03058379676321e-70	0.389104045275718	0.766	0.819	5.12458432789132e-66
Jun	2.20299958442096e-70	0.420314108264452	0.373	0.277	5.55971005120319e-66
Ror1	2.88005338642771e-70	0.36399248978868	0.12	0.032	7.26839073132761e-66
Nr3c2	3.39908941531946e-70	0.381307623913778	0.254	0.146	8.57828195744172e-66
Pxdn	4.96085724790459e-69	0.367735834824454	0.344	0.246	1.25197154365368e-64
Lrfn2	2.50382490613551e-68	0.378748076905822	0.636	0.662	6.31890291561418e-64
Fosl2	1.47102775488216e-67	0.26898432248397	0.143	0.049	3.71243274499611e-63
Frmd5	6.88561414524215e-67	0.40352921991381	0.302	0.201	1.73772244183476e-62
Uqcrh	4.62126442739927e-65	0.258017215281975	0.882	0.926	1.16626850354275e-60
Pantr1	6.4315061218742e-65	0.250453390273812	0.126	0.04	1.62311919997739e-60
Slc4a4	1.03409889683854e-64	0.382904993690469	0.397	0.313	2.60975538595141e-60
Nrn1	6.22914035382123e-64	0.36769996123448	0.842	0.747	1.57204815109386e-59
Ankrd33b	1.17060714551912e-63	0.377227037617692	0.69	0.713	2.95426125314662e-59
Sh3bgrl3	2.67401580647996e-63	0.344429848947309	0.779	0.839	6.74841369081348e-59
Ctnna2	4.27001513134768e-63	0.315135150632247	0.91	0.954	1.07762371869821e-58
Ell2	5.05201977258866e-63	0.418838827087995	0.415	0.346	1.2749782300082e-58
Ldb2	4.48967182775291e-61	0.267578572075944	0.89	0.91	1.13305847917e-56
Dpy19l3	1.67326994582125e-60	0.367140340961196	0.36	0.279	4.2228313622691e-56
Antxr1	2.06782921856296e-57	0.271943136262238	0.177	0.085	5.21858059888733e-53
Arid5b	2.97484547075462e-57	0.408963476478278	0.457	0.414	7.50761751454344e-53
Sntg1	4.13169593684405e-57	0.355887728749802	0.739	0.768	1.04271610358133e-52
Gm4258	4.96908972578829e-57	0.404158782159853	0.596	0.618	1.25404917409719e-52
Rxfp1	7.31260093670919e-57	0.458388022973949	0.701	0.736	1.8454810983973e-52
Garnl3	7.66868269303354e-57	0.320038768018915	0.847	0.909	1.93534545124087e-52
Frmd6	8.29683091320506e-57	0.300485450682841	0.242	0.148	2.09387121756556e-52
Slc9a9	1.25568039938203e-56	0.287959392698377	0.153	0.067	3.16896062392043e-52
C1ql3	4.28271553994898e-56	0.488111087441519	0.174	0.335	1.08082892081692e-51
Stard13	7.77177491274174e-56	0.331339999913452	0.231	0.139	1.96136283472863e-51
Nptxr	9.31138147693568e-56	0.589675228697916	0.65	0.683	2.34991334333426e-51
Reep5	5.39892806004836e-55	0.26784020387787	0.755	0.773	1.3625274745144e-50
Nrp1	9.59489774697884e-55	0.388803823589907	0.637	0.662	2.42146434440505e-50
Cpne8	2.35862295777093e-54	0.268330732008409	0.164	0.077	5.9524567585265e-50
Ssbp2	3.85765722565954e-54	0.286395292575218	0.759	0.802	9.73556954039699e-50
Fam135b	4.71380003365058e-54	0.313466501470335	0.66	0.698	1.1896217144924e-49
Peak1	5.51368149755521e-54	0.317287129897456	0.639	0.636	1.39148779953801e-49
Pnmal2	7.89835687129426e-54	0.356289572947236	0.665	0.726	1.99330832360853e-49
Gadd45a	1.93324787769981e-53	0.353043219423283	0.3	0.205	4.87893766895102e-49
Luzp2	3.97903145233083e-53	0.389286593778374	0.143	0.06	1.00418816762473e-48
Ina	1.70559462522004e-51	0.327512288811187	0.772	0.832	4.30440915566781e-47
Thsd7b	2.26090231372605e-51	0.254694717830747	0.939	0.977	5.70583916915043e-47
Cobll1	3.08810154702172e-51	0.37944879481806	0.613	0.597	7.79344187421872e-47
Fxyd1	3.96270320997978e-51	0.260899742652392	0.185	0.099	1.0000674091026e-46
Bsn	4.65459869836112e-51	0.273502439705284	0.764	0.832	1.17468107350539e-46
Gm15398	6.02731474767192e-50	0.434042948959895	0.398	0.324	1.52111342286996e-45
Dleu2	7.28750096484795e-50	0.370831948897684	0.342	0.271	1.83914661849868e-45
Teddm2	2.79142653658804e-48	0.36417413177286	0.321	0.25	7.04472315038725e-44
Bdnf	6.02109233226243e-48	0.508178834443163	0.217	0.13	1.51954307189307e-43
Msi2	5.13703446950712e-47	0.33961102439192	0.408	0.359	1.29643338906951e-42
Grik4	1.46745039740309e-46	0.33703197228395	0.635	0.667	3.70340456792618e-42
Specc1	2.4216868336222e-46	0.360493258250174	0.5	0.489	6.11161106201236e-42
Egr3	6.26063831392245e-46	0.535893947872394	0.577	0.57	1.57999729128461e-41
Mmp17	2.11770740075845e-45	0.292097273401239	0.608	0.613	5.34445816729411e-41
Sema6a	5.32585257484829e-45	0.27524632124103	0.186	0.107	1.34408541431446e-40
Pdgfa	6.01514699282071e-45	0.341819527718248	0.416	0.373	1.51804264657816e-40
Mef2c	7.1205398864173e-45	0.812223739899236	0.456	0.456	1.79701065113513e-40
Ephb2	2.22690727873766e-44	0.351960286909893	0.311	0.246	5.62004589935023e-40
Cntnap4	2.9273331075296e-44	0.301392350023881	0.797	0.856	7.38771056347246e-40
Grm1	3.28434170789439e-44	0.366980618000681	0.572	0.588	8.28869316821308e-40
Nefl	5.47459838796029e-44	0.364469085692107	0.295	0.221	1.38162439516954e-39
Atp11c	1.03980193577275e-43	0.252444614642198	0.187	0.108	2.62414814530969e-39
Ccdc88c	1.09484363591319e-43	0.309760354575488	0.272	0.197	2.76305688395411e-39
Kcnd3	2.47572464430264e-43	0.311631275297007	0.644	0.689	6.24798628482657e-39
Ptprj	3.0372177783973e-43	0.300485293549769	0.724	0.794	7.66502650734127e-39
Cog5	3.68517217334055e-43	0.354679771200871	0.49	0.486	9.30026901385954e-39
Zbtb16	8.54875776754959e-43	0.339573508204627	0.35	0.291	2.15744999779649e-38
Ano4	8.6518219924211e-43	0.35683924329729	0.361	0.3	2.18346031622731e-38
Nuak1	3.43781639655652e-42	0.353852348924047	0.467	0.46	8.67601723998969e-38
Arl15	1.00271835021243e-41	0.501832499579518	0.404	0.38	2.5305603004311e-37
Rapgef6	3.29836579491244e-41	0.28928796789262	0.655	0.708	8.32408575662051e-37
Gpcpd1	7.01239918268537e-41	0.323174652724411	0.623	0.662	1.76971918173431e-36
Adcy9	3.07100135149166e-40	0.323262121567893	0.566	0.596	7.7502861107595e-36
Syt17	1.64618818803104e-39	0.293581071281847	0.129	0.063	4.15448513013394e-35
Ctdspl	3.0180489342241e-39	0.325414570555575	0.426	0.401	7.61665009530135e-35
Lifr	9.98314862716869e-39	0.323296868047108	0.366	0.317	2.51944721903856e-34
Csmd3	1.09427768533342e-37	0.254737004608068	0.969	0.985	2.76162859447596e-33
Rtn4r	1.33184214611104e-37	0.284252324590123	0.315	0.253	3.36117002414044e-33
Pard3	1.95328536941642e-36	0.300965362768768	0.248	0.183	4.92950628679621e-32
Nap1l5	2.22940855722304e-36	0.251299294416389	0.839	0.888	5.62635837586379e-32
4930555F03Rik	4.34772465339675e-36	0.298355821587098	0.173	0.101	1.09723527077774e-31
Map7	6.19892730030211e-36	0.310174954370661	0.45	0.439	1.56442328277724e-31
AI593442	1.05497119359429e-35	0.355547009572875	0.452	0.44	2.66243080127391e-31
Acap2	2.48857057418299e-35	0.257298916245799	0.713	0.775	6.28040555806562e-31
Sema5a	6.832957409572e-35	0.320091044219958	0.459	0.414	1.72443346145369e-30
Kcnh1	6.94058904325797e-34	0.29270990834622	0.265	0.203	1.75159645684701e-29
Ing1	1.03992143156117e-32	0.289173912988305	0.39	0.361	2.62444971683092e-28
Xist	2.20369575011628e-32	0.345960978535888	0.608	0.591	5.56146696456846e-28
A330076H08Rik	2.85794144836832e-32	0.255104918546388	0.717	0.787	7.21258683324713e-28
Stag1	2.14814615849198e-31	0.250132126847795	0.722	0.799	5.4212764601862e-27
1110008P14Rik	3.67101652466242e-31	0.270706465589305	0.945	0.98	9.26454440329055e-27
Camkk1	1.448761366454e-29	0.294012904737906	0.443	0.438	3.65623906051996e-25
Rgs6	2.30993342240791e-29	0.306729906175086	0.311	0.254	5.82957897813085e-25
Efr3b	8.26230257941447e-29	0.273260221916545	0.604	0.663	2.08515730196683e-24
Slc2a13	8.64142768215186e-29	0.459385109780612	0.463	0.486	2.18083710414466e-24
Smad3	1.9865345482547e-28	0.272794881901854	0.335	0.292	5.0134172394304e-24
Osbpl9	2.13742063487412e-28	0.30742111497245	0.569	0.622	5.39420845623183e-24
Bok	2.8403827441696e-28	0.288643479080932	0.256	0.205	7.16827393146082e-24
Osbpl6	4.39726765436854e-28	0.258124291536097	0.653	0.728	1.10973843793299e-23
Nt5dc3	1.67650988867342e-27	0.276624659949532	0.52	0.558	4.2310080060451e-23
Pid1	3.32334301644604e-27	0.564863214507776	0.338	0.316	8.38712077060487e-23
Hunk	5.37701429817047e-27	0.304759882945357	0.314	0.278	1.35699709842928e-22
Grm3	1.43198384209086e-26	0.298696166933742	0.77	0.862	3.61389762228471e-22
A330102I10Rik	5.75962744705372e-26	0.348471082965671	0.332	0.303	1.45355717881295e-21
Per3	7.50700933768987e-26	0.275854044193862	0.264	0.217	1.89454394655279e-21
Slc16a7	2.56056927607846e-25	0.287797727293525	0.383	0.367	6.46210868203921e-21
Raph1	6.83395901085292e-25	0.254237849032135	0.585	0.641	1.72468623556895e-20
Prdx5	1.8235711391641e-24	0.254454081786675	0.625	0.696	4.60214648390845e-20
Dner	2.2115063188049e-24	0.601231896091836	0.255	0.22	5.58117849676794e-20
Pacrg	4.28622810325419e-24	0.269321239479088	0.266	0.225	1.08171538641826e-19
Lyst	1.77204657850093e-23	0.262117203006586	0.43	0.428	4.47211395016281e-19
Ncam2	2.03929133889788e-23	0.305783243238033	0.735	0.816	5.14655955197657e-19
Tet3	2.46303739696108e-23	0.318422685453058	0.493	0.53	6.21596747871069e-19
Syne2	4.91726522840222e-23	0.257856277023218	0.205	0.157	1.24097022569187e-18
Arpp19	2.23184907135234e-22	0.256971386111576	0.853	0.928	5.63251750137191e-18
Rgs20	9.49475972223753e-22	0.295968597757659	0.447	0.453	2.39619251110109e-17
Cntnap5a	1.19504016177208e-21	0.567110392451289	0.315	0.293	3.01592285626419e-17
Cplane1	1.67843079250515e-21	0.255432233163516	0.534	0.584	4.23585579104525e-17
Gpr137c	2.029740355203e-21	0.310792639816606	0.523	0.57	5.12245573442581e-17
Sox4	4.73858592774957e-21	0.278982788369016	0.184	0.137	1.19587693058616e-16
Adcy8	5.17544436068665e-21	0.272695374810031	0.273	0.231	1.30612689330649e-16
Cwh43	5.22162259218134e-21	0.278483970724834	0.361	0.346	1.31778089358881e-16
Clvs2	6.28436770304706e-20	0.275979320392465	0.395	0.398	1.58598587721799e-15
Airn	6.76399006963816e-20	0.273171297304206	0.171	0.125	1.70702817387458e-15
Trhde	2.14402014502861e-19	0.29334873492021	0.578	0.606	5.4108636400087e-15
Cdkl4	8.3268385086776e-19	0.288281794225337	0.4	0.411	2.10144423443497e-14
Mtus2	8.61078868963181e-19	0.263262225637022	0.506	0.551	2.17310474160238e-14
Baalc	2.46681917951479e-18	0.269506212678373	0.456	0.491	6.22551156334147e-14
Prkd1	9.51472020115646e-18	0.269666916530004	0.332	0.304	2.40122993716586e-13
Hdac8	2.17097403592234e-17	0.266691806659128	0.412	0.425	5.47888717445722e-13
Emb	5.1449319146644e-17	0.263151834471378	0.443	0.463	1.29842646730385e-12
Fstl4	5.74899038397817e-17	0.273823614540139	0.231	0.195	1.45087270320457e-12
Sh3kbp1	1.14587317516637e-16	0.254161052187261	0.371	0.37	2.89184013216738e-12
Epb41l3	3.53956651322799e-16	0.250500503809897	0.448	0.474	8.93280400943347e-12
Tbc1d5	4.18540885095551e-15	0.256623575246112	0.502	0.553	1.05627163171564e-10
Naaladl2	5.01878218774608e-15	0.314339033234584	0.389	0.399	1.26659006072148e-10
Necab1	8.18359692827896e-15	0.29671101252493	0.209	0.179	2.06529435678976e-10
Hlf	3.89188392824975e-12	0.250004455127065	0.576	0.662	9.8219474697239e-08
Lrrc57	5.38272351627374e-12	0.25571948763151	0.333	0.346	1.35843793380201e-07
Grid2	1.89725165224331e-10	0.526978537840513	0.67	0.778	4.78809399476644e-06
Epha6	4.10649527775108e-10	0.278994353062429	0.185	0.161	1.03635621324604e-05
Homer1	4.60885657881658e-10	0.255966086498621	0.863	0.94	1.16313713479594e-05
Nell1	6.57437579119938e-09	0.288389464746516	0.11	0.086	0.000165917521842499
Sdk1	0.000660344870427376	0.271797905608274	0.122	0.109	1
Cdh13	0.00376180169726913	0.282811577661148	0.2	0.196	1
Slc44a5	0.0131865369699329	0.266740717576995	0.297	0.335	1
