# Supplementary material for: Single Cell Transcriptomic and Chromatin Profiles Suggest Layer Vb Is the Only Layer With Shared Excitatory Cell Types in the Medial and Lateral Entorhinal Cortex
Source: Front Neural Circuits. 2022 Jan 26;15:806154. doi: 10.3389/fncir.2021.806154 (PMC8826650; doi:10.3389/fncir.2021.806154)
Supplement: Supplementary file 12 [file Table_4.XLSX]

## Sheet: Sheet1
Only positively DE genes (i.e. stronger in the set before the "vs" than in the set after) are used, not DE genes in both directions
# of differential genes	contrast	contrasted clusters	file
437	excitatory cells in LEC vs excitatory cells in MEC	"3", "4", "9", "16" vs "1", "23", "11", "13", "8", "0"	DE_Exc_LECvsMEC.csv
343	excitatory cells in MEC vs excitatory cells in LEC	"1", "23", "11", "13", "8", "0" vs "3", "4", "9", "16"	DE_Exc_MECvsLEC.csv
644	LII calbindin cells in LEC vs calbindin cells in MEC	"9" vs "11", "23"	DE_LII_CB_LECvsMEC.csv
516	LII calbindin cells in MEC vs calbindin cells in LEC	"11", "13" vs "9"	DE_LII_CB_MECvsLEC.csv
488	LIII cells in LEC vs LIII cells in MEC	"4" vs "0"	DE_LIII_LECvsMEC.csv
332	LIII cells in MEC vs LIII cells in LEC	"0" vs "4"	DE_LIII_MECvsLEC.csv
639	LII reelin cells in LEC vs reelin cells in MEC	"3" vs "8"	DE_LII_Rln_LECvsMEC.csv
548	LII reelin cells in MEC vs reelin cells in LEC	"8" vs "3"	DE_LII_Rln_MECvsLEC.csv
423	LVa cells in LEC vs LVa cells in MEC	"15" vs "5"	DE_LVa_LECvsMEC.csv
489	LVa cells in MEC vs LVa cells in LEC	"5" vs "15"	DE_LVa_MECvsLEC.csv
793	LVb cells in LEC vs LVb cells in MEC	"16" vs "1", "23"	DE_LVb_LECvsMEC.csv
649	LVb cells in LEC vs shared LVb cells	"16" vs "2"	DE_LVb_LECvsShared.csv
598	LVb cells in MEC vs LVb cells in LEC	"1", "23" vs "16"	DE_LVb_MECvsLEC.csv
337	LVb cells in MEC vs shared LVb cells	"1", "23" vs "2"	DE_LVb_MECvsShared.csv
422	LVb shared cells vs LVb regional cells	"2", vs "1,", "16", "23"	DE_LVb_SharedVSunique.csv
339	LVb regional cells vs LVb shared cells	"1,", "16", "23" vs "2"	DE_LVb_UniqueVSshared.csv
546	LVI LEC cells vs LVI MEC cells	"19" vs "18"	DE_LVI_LECvsMEC.csv
720	LVI MEC cells vs LVI LEC cells	"18" vs "19"	DE_LVI_MECvsLEC.csv
