# Supplementary material for: Single Cell Transcriptomic and Chromatin Profiles Suggest Layer Vb Is the Only Layer With Shared Excitatory Cell Types in the Medial and Lateral Entorhinal Cortex
Source: Front Neural Circuits. 2022 Jan 26;15:806154. doi: 10.3389/fncir.2021.806154 (PMC8826650; doi:10.3389/fncir.2021.806154)
Supplement: Supplementary file 14 [file Data_Sheet_1.ZIP]

Archive with 9,017 entries (8,979 files):
- 10/knownResults/
- 10/knownResults.html
- 10/knownResults.txt
- 10/knownResults/known1.logo.svg
- 10/knownResults/known1.motif
- 10/knownResults/known10.logo.svg
- 10/knownResults/known10.motif
- 10/knownResults/known100.logo.svg
- 10/knownResults/known100.motif
- 10/knownResults/known101.logo.svg
- 10/knownResults/known101.motif
- 10/knownResults/known102.logo.svg
- 10/knownResults/known102.motif
- 10/knownResults/known103.logo.svg
- 10/knownResults/known103.motif
- 10/knownResults/known104.logo.svg
- 10/knownResults/known104.motif
- 10/knownResults/known105.logo.svg
- 10/knownResults/known105.motif
- 10/knownResults/known106.logo.svg
- 10/knownResults/known106.motif
- 10/knownResults/known107.logo.svg
- 10/knownResults/known107.motif
- 10/knownResults/known108.logo.svg
- 10/knownResults/known108.motif
- 10/knownResults/known109.logo.svg
- 10/knownResults/known109.motif
- 10/knownResults/known11.logo.svg
- 10/knownResults/known11.motif
- 10/knownResults/known110.logo.svg
- 10/knownResults/known110.motif
- 10/knownResults/known111.logo.svg
- 10/knownResults/known111.motif
- 10/knownResults/known112.logo.svg
- 10/knownResults/known112.motif
- 10/knownResults/known113.logo.svg
- 10/knownResults/known113.motif
- 10/knownResults/known114.logo.svg
- 10/knownResults/known114.motif
- 10/knownResults/known115.logo.svg
- 10/knownResults/known115.motif
- 10/knownResults/known116.logo.svg
- 10/knownResults/known116.motif
- 10/knownResults/known117.logo.svg
- 10/knownResults/known117.motif
- 10/knownResults/known118.logo.svg
- 10/knownResults/known118.motif
- 10/knownResults/known119.logo.svg
- 10/knownResults/known119.motif
- 10/knownResults/known12.logo.svg
- 10/knownResults/known12.motif
- 10/knownResults/known120.logo.svg
- 10/knownResults/known120.motif
- 10/knownResults/known121.logo.svg
- 10/knownResults/known121.motif
- 10/knownResults/known122.logo.svg
- 10/knownResults/known122.motif
- 10/knownResults/known123.logo.svg
- 10/knownResults/known123.motif
- 10/knownResults/known124.logo.svg
- 10/knownResults/known124.motif
- 10/knownResults/known125.logo.svg
- 10/knownResults/known125.motif
- 10/knownResults/known126.logo.svg
- 10/knownResults/known126.motif
- 10/knownResults/known127.logo.svg
- 10/knownResults/known127.motif
- 10/knownResults/known128.logo.svg
- 10/knownResults/known128.motif
- 10/knownResults/known129.logo.svg
- 10/knownResults/known129.motif
- 10/knownResults/known13.logo.svg
- 10/knownResults/known13.motif
- 10/knownResults/known130.logo.svg
- 10/knownResults/known130.motif
- 10/knownResults/known131.logo.svg
- 10/knownResults/known131.motif
- 10/knownResults/known132.logo.svg
- 10/knownResults/known132.motif
- 10/knownResults/known133.logo.svg
- 10/knownResults/known133.motif
- 10/knownResults/known134.logo.svg
- 10/knownResults/known134.motif
- 10/knownResults/known135.logo.svg
- 10/knownResults/known135.motif
- 10/knownResults/known136.logo.svg
- 10/knownResults/known136.motif
- 10/knownResults/known137.logo.svg
- 10/knownResults/known137.motif
- 10/knownResults/known138.logo.svg
- 10/knownResults/known138.motif
- 10/knownResults/known139.logo.svg
- 10/knownResults/known139.motif
- 10/knownResults/known14.logo.svg
- 10/knownResults/known14.motif
- 10/knownResults/known140.logo.svg
- 10/knownResults/known140.motif
- 10/knownResults/known141.logo.svg
- 10/knownResults/known141.motif
- 10/knownResults/known142.logo.svg
- 10/knownResults/known142.motif
- 10/knownResults/known143.logo.svg
- 10/knownResults/known143.motif
- 10/knownResults/known144.logo.svg
- 10/knownResults/known144.motif
- 10/knownResults/known145.logo.svg
- 10/knownResults/known145.motif
- 10/knownResults/known146.logo.svg
- 10/knownResults/known146.motif
- 10/knownResults/known147.logo.svg
- 10/knownResults/known147.motif
- 10/knownResults/known148.logo.svg
- 10/knownResults/known148.motif
- 10/knownResults/known149.logo.svg
- 10/knownResults/known149.motif
- 10/knownResults/known15.logo.svg
- 10/knownResults/known15.motif
- 10/knownResults/known150.logo.svg
- 10/knownResults/known150.motif
- 10/knownResults/known151.logo.svg
- 10/knownResults/known151.motif
- 10/knownResults/known152.logo.svg
- 10/knownResults/known152.motif
- 10/knownResults/known153.logo.svg
- 10/knownResults/known153.motif
- 10/knownResults/known154.logo.svg
- 10/knownResults/known154.motif
- 10/knownResults/known155.logo.svg
- 10/knownResults/known155.motif
- 10/knownResults/known156.logo.svg
- 10/knownResults/known156.motif
- 10/knownResults/known157.logo.svg
- 10/knownResults/known157.motif
- 10/knownResults/known158.logo.svg
- 10/knownResults/known158.motif
- 10/knownResults/known159.logo.svg
- 10/knownResults/known159.motif
- 10/knownResults/known16.logo.svg
- 10/knownResults/known16.motif
- 10/knownResults/known160.logo.svg
- 10/knownResults/known160.motif
- 10/knownResults/known161.logo.svg
- 10/knownResults/known161.motif
- 10/knownResults/known162.logo.svg
- 10/knownResults/known162.motif
- 10/knownResults/known163.logo.svg
- 10/knownResults/known163.motif
- 10/knownResults/known164.logo.svg
- 10/knownResults/known164.motif
- 10/knownResults/known165.logo.svg
- 10/knownResults/known165.motif
- 10/knownResults/known166.logo.svg
- 10/knownResults/known166.motif
- 10/knownResults/known167.logo.svg
- 10/knownResults/known167.motif
- 10/knownResults/known168.logo.svg
- 10/knownResults/known168.motif
- 10/knownResults/known169.logo.svg
- 10/knownResults/known169.motif
- 10/knownResults/known17.logo.svg
- 10/knownResults/known17.motif
- 10/knownResults/known170.logo.svg
- 10/knownResults/known170.motif
- 10/knownResults/known171.logo.svg
- 10/knownResults/known171.motif
- 10/knownResults/known172.logo.svg
- 10/knownResults/known172.motif
- 10/knownResults/known173.logo.svg
- 10/knownResults/known173.motif
- 10/knownResults/known174.logo.svg
- 10/knownResults/known174.motif
- 10/knownResults/known175.logo.svg
- 10/knownResults/known175.motif
- 10/knownResults/known176.logo.svg
- 10/knownResults/known176.motif
- 10/knownResults/known177.logo.svg
- 10/knownResults/known177.motif
- 10/knownResults/known178.logo.svg
- 10/knownResults/known178.motif
- 10/knownResults/known179.logo.svg
- 10/knownResults/known179.motif
- 10/knownResults/known18.logo.svg
- 10/knownResults/known18.motif
- 10/knownResults/known180.logo.svg
- 10/knownResults/known180.motif
- 10/knownResults/known181.logo.svg
- 10/knownResults/known181.motif
- 10/knownResults/known182.logo.svg
- 10/knownResults/known182.motif
- 10/knownResults/known183.logo.svg
- 10/knownResults/known183.motif
- 10/knownResults/known184.logo.svg
- 10/knownResults/known184.motif
- 10/knownResults/known185.logo.svg
- 10/knownResults/known185.motif
- 10/knownResults/known186.logo.svg
- 10/knownResults/known186.motif
- 10/knownResults/known187.logo.svg
- 10/knownResults/known187.motif
- 10/knownResults/known188.logo.svg
- 10/knownResults/known188.motif
- 10/knownResults/known189.logo.svg
- 10/knownResults/known189.motif
- 10/knownResults/known19.logo.svg
- 10/knownResults/known19.motif
- 10/knownResults/known190.logo.svg
- 10/knownResults/known190.motif
- 10/knownResults/known191.logo.svg
- 10/knownResults/known191.motif
- 10/knownResults/known192.logo.svg
- 10/knownResults/known192.motif
- 10/knownResults/known193.logo.svg
- 10/knownResults/known193.motif
- 10/knownResults/known194.logo.svg
- 10/knownResults/known194.motif
- 10/knownResults/known195.logo.svg
- 10/knownResults/known195.motif
- 10/knownResults/known196.logo.svg
- 10/knownResults/known196.motif
- 10/knownResults/known197.logo.svg
- 10/knownResults/known197.motif
- 10/knownResults/known198.logo.svg
- 10/knownResults/known198.motif
- 10/knownResults/known199.logo.svg
- 10/knownResults/known199.motif
- 10/knownResults/known2.logo.svg
- 10/knownResults/known2.motif
- 10/knownResults/known20.logo.svg
- 10/knownResults/known20.motif
- 10/knownResults/known200.logo.svg
- 10/knownResults/known200.motif
- 10/knownResults/known201.logo.svg
- 10/knownResults/known201.motif
- 10/knownResults/known202.logo.svg
- 10/knownResults/known202.motif
- 10/knownResults/known203.logo.svg
- 10/knownResults/known203.motif
- 10/knownResults/known21.logo.svg
- 10/knownResults/known21.motif
- 10/knownResults/known22.logo.svg
- 10/knownResults/known22.motif
- 10/knownResults/known23.logo.svg
- 10/knownResults/known23.motif
- 10/knownResults/known24.logo.svg
- 10/knownResults/known24.motif
- 10/knownResults/known25.logo.svg
- 10/knownResults/known25.motif
- 10/knownResults/known26.logo.svg
- 10/knownResults/known26.motif
- 10/knownResults/known27.logo.svg
- 10/knownResults/known27.motif
- 10/knownResults/known28.logo.svg
- 10/knownResults/known28.motif
- 10/knownResults/known29.logo.svg
- 10/knownResults/known29.motif
- 10/knownResults/known3.logo.svg
- 10/knownResults/known3.motif
- 10/knownResults/known30.logo.svg
- 10/knownResults/known30.motif
- 10/knownResults/known31.logo.svg
- 10/knownResults/known31.motif
- 10/knownResults/known32.logo.svg
- 10/knownResults/known32.motif
- 10/knownResults/known33.logo.svg
- 10/knownResults/known33.motif
- 10/knownResults/known34.logo.svg
- 10/knownResults/known34.motif
- 10/knownResults/known35.logo.svg
- 10/knownResults/known35.motif
- 10/knownResults/known36.logo.svg
- 10/knownResults/known36.motif
- 10/knownResults/known37.logo.svg
- 10/knownResults/known37.motif
- 10/knownResults/known38.logo.svg
- 10/knownResults/known38.motif
- 10/knownResults/known39.logo.svg
- 10/knownResults/known39.motif
- 10/knownResults/known4.logo.svg
- 10/knownResults/known4.motif
- 10/knownResults/known40.logo.svg
- 10/knownResults/known40.motif
- 10/knownResults/known41.logo.svg
- 10/knownResults/known41.motif
- 10/knownResults/known42.logo.svg
- 10/knownResults/known42.motif
- 10/knownResults/known43.logo.svg
- 10/knownResults/known43.motif
- 10/knownResults/known44.logo.svg
- 10/knownResults/known44.motif
- 10/knownResults/known45.logo.svg
- 10/knownResults/known45.motif
- 10/knownResults/known46.logo.svg
- 10/knownResults/known46.motif
- 10/knownResults/known47.logo.svg
- 10/knownResults/known47.motif
- 10/knownResults/known48.logo.svg
- 10/knownResults/known48.motif
- 10/knownResults/known49.logo.svg
- 10/knownResults/known49.motif
- 10/knownResults/known5.logo.svg
[truncated: 8,717 more entries]
