# Supplementary material for: Single Cell Transcriptomic and Chromatin Profiles Suggest Layer Vb Is the Only Layer With Shared Excitatory Cell Types in the Medial and Lateral Entorhinal Cortex
Source: Front Neural Circuits. 2022 Jan 26;15:806154. doi: 10.3389/fncir.2021.806154 (PMC8826650; doi:10.3389/fncir.2021.806154)
Supplement: Supplementary file 14 [file Data_Sheet_1.ZIP › 10/knownResults.txt]

Motif Name	Consensus	P-value	Log P-value	q-value (Benjamini)	# of Target Sequences with Motif(of 7038)	% of Target Sequences with Motif	# of Background Sequences with Motif(of 42099)	% of Background Sequences with Motif
Atoh1(bHLH)/Cerebellum-Atoh1-ChIP-Seq(GSE22111)/Homer	VNRVCAGCTGGY	1e-596	-1.374e+03	0.0000	2614.0	37.14%	5300.3	12.59%
BHLHA15(bHLH)/NIH3T3-BHLHB8.HA-ChIP-Seq(GSE119782)/Homer	NAMCAGCTGK	1e-571	-1.316e+03	0.0000	3152.0	44.79%	7662.7	18.19%
NeuroG2(bHLH)/Fibroblast-NeuroG2-ChIP-Seq(GSE75910)/Homer	ACCATCTGTT	1e-543	-1.251e+03	0.0000	3357.0	47.70%	8804.7	20.91%
Ptf1a(bHLH)/Panc1-Ptf1a-ChIP-Seq(GSE47459)/Homer	ACAGCTGTTN	1e-521	-1.201e+03	0.0000	4232.0	60.13%	13363.0	31.73%
Ascl1(bHLH)/NeuralTubes-Ascl1-ChIP-Seq(GSE55840)/Homer	NNVVCAGCTGBN	1e-515	-1.186e+03	0.0000	2863.0	40.68%	6862.1	16.29%
Twist2(bHLH)/Myoblast-Twist2.Ty1-ChIP-Seq(GSE127998)/Homer	MCAGCTGBYH	1e-511	-1.178e+03	0.0000	3562.0	50.61%	10051.2	23.87%
NeuroD1(bHLH)/Islet-NeuroD1-ChIP-Seq(GSE30298)/Homer	GCCATCTGTT	1e-488	-1.124e+03	0.0000	2110.0	29.98%	4105.0	9.75%
TCF4(bHLH)/SHSY5Y-TCF4-ChIP-Seq(GSE96915)/Homer	SMCATCTGKH	1e-460	-1.061e+03	0.0000	3198.0	45.44%	8804.5	20.91%
HEB(bHLH)/mES-Heb-ChIP-Seq(GSE53233)/Homer	VCAGCTGBNN	1e-438	-1.010e+03	0.0000	3096.0	43.99%	8540.9	20.28%
Mef2b(MADS)/HEK293-Mef2b.V5-ChIP-Seq(GSE67450)/Homer	GCTATTTTTGGM	1e-423	-9.746e+02	0.0000	2633.0	37.41%	6627.3	15.74%
Olig2(bHLH)/Neuron-Olig2-ChIP-Seq(GSE30882)/Homer	RCCATMTGTT	1e-409	-9.436e+02	0.0000	3772.0	53.59%	12155.4	28.86%
Tcf21(bHLH)/ArterySmoothMuscle-Tcf21-ChIP-Seq(GSE61369)/Homer	NAACAGCTGG	1e-368	-8.492e+02	0.0000	1969.0	27.98%	4369.2	10.37%
Mef2c(MADS)/GM12878-Mef2c-ChIP-Seq(GSE32465)/Homer	DCYAAAAATAGM	1e-360	-8.307e+02	0.0000	1826.0	25.94%	3887.9	9.23%
E2A(bHLH)/proBcell-E2A-ChIP-Seq(GSE21978)/Homer	DNRCAGCTGY	1e-352	-8.111e+02	0.0000	2372.0	33.70%	6133.8	14.56%
Ascl2(bHLH)/ESC-Ascl2-ChIP-Seq(GSE97712)/Homer	SSRGCAGCTGCH	1e-309	-7.126e+02	0.0000	1931.0	27.44%	4682.4	11.12%
Mef2d(MADS)/Retina-Mef2d-ChIP-Seq(GSE61391)/Homer	GCTATTTTTAGC	1e-296	-6.827e+02	0.0000	986.0	14.01%	1457.1	3.46%
SCL(bHLH)/HPC7-Scl-ChIP-Seq(GSE13511)/Homer	AVCAGCTG	1e-296	-6.823e+02	0.0000	5302.0	75.33%	22778.3	54.08%
Mef2a(MADS)/HL1-Mef2a.biotin-ChIP-Seq(GSE21529)/Homer	CYAAAAATAG	1e-242	-5.573e+02	0.0000	1410.0	20.03%	3201.6	7.60%
Myf5(bHLH)/GM-Myf5-ChIP-Seq(GSE24852)/Homer	BAACAGCTGT	1e-238	-5.490e+02	0.0000	1377.0	19.57%	3105.1	7.37%
Tcf12(bHLH)/GM12878-Tcf12-ChIP-Seq(GSE32465)/Homer	VCAGCTGYTG	1e-236	-5.447e+02	0.0000	1562.0	22.19%	3833.2	9.10%
Ap4(bHLH)/AML-Tfap4-ChIP-Seq(GSE45738)/Homer	NAHCAGCTGD	1e-232	-5.360e+02	0.0000	2058.0	29.24%	5955.6	14.14%
MyoG(bHLH)/C2C12-MyoG-ChIP-Seq(GSE36024)/Homer	AACAGCTG	1e-230	-5.311e+02	0.0000	1707.0	24.25%	4474.7	10.62%
MyoD(bHLH)/Myotube-MyoD-ChIP-Seq(GSE21614)/Homer	RRCAGCTGYTSY	1e-183	-4.220e+02	0.0000	1269.0	18.03%	3150.3	7.48%
Fos(bZIP)/TSC-Fos-ChIP-Seq(GSE110950)/Homer	NDATGASTCAYN	1e-142	-3.286e+02	0.0000	1244.0	17.68%	3451.7	8.20%
Fra1(bZIP)/BT549-Fra1-ChIP-Seq(GSE46166)/Homer	NNATGASTCATH	1e-140	-3.244e+02	0.0000	1183.0	16.81%	3218.0	7.64%
Snail1(Zf)/LS174T-SNAIL1.HA-ChIP-Seq(GSE127183)/Homer	TRCACCTGCY	1e-136	-3.142e+02	0.0000	1324.0	18.81%	3861.2	9.17%
Fra2(bZIP)/Striatum-Fra2-ChIP-Seq(GSE43429)/Homer	GGATGACTCATC	1e-134	-3.104e+02	0.0000	992.0	14.09%	2511.2	5.96%
Tbx5(T-box)/HL1-Tbx5.biotin-ChIP-Seq(GSE21529)/Homer	AGGTGTCA	1e-133	-3.069e+02	0.0000	3863.0	54.89%	16980.8	40.32%
Atf3(bZIP)/GBM-ATF3-ChIP-Seq(GSE33912)/Homer	DATGASTCATHN	1e-131	-3.025e+02	0.0000	1285.0	18.26%	3754.3	8.91%
JunB(bZIP)/DendriticCells-Junb-ChIP-Seq(GSE36099)/Homer	RATGASTCAT	1e-130	-3.011e+02	0.0000	1120.0	15.91%	3067.5	7.28%
Lhx2(Homeobox)/HFSC-Lhx2-ChIP-Seq(GSE48068)/Homer	TAATTAGN	1e-130	-3.000e+02	0.0000	2491.0	35.39%	9516.9	22.60%
E2A(bHLH),near_PU.1/Bcell-PU.1-ChIP-Seq(GSE21512)/Homer	NVCACCTGBN	1e-129	-2.987e+02	0.0000	1926.0	27.37%	6708.5	15.93%
AP-1(bZIP)/ThioMac-PU.1-ChIP-Seq(GSE21512)/Homer	VTGACTCATC	1e-126	-2.910e+02	0.0000	1360.0	19.32%	4142.8	9.84%
ZBTB18(Zf)/HEK293-ZBTB18.GFP-ChIP-Seq(GSE58341)/Homer	AACATCTGGA	1e-125	-2.881e+02	0.0000	1002.0	14.24%	2646.1	6.28%
BATF(bZIP)/Th17-BATF-ChIP-Seq(GSE39756)/Homer	DATGASTCAT	1e-122	-2.817e+02	0.0000	1283.0	18.23%	3856.6	9.16%
Fosl2(bZIP)/3T3L1-Fosl2-ChIP-Seq(GSE56872)/Homer	NATGASTCABNN	1e-120	-2.767e+02	0.0000	719.0	10.22%	1607.5	3.82%
DLX5(Homeobox)/BasalGanglia-Dlx5-ChIP-seq(GSE124936)/Homer	SSTAATTA	1e-118	-2.740e+02	0.0000	1972.0	28.02%	7111.6	16.89%
Dlx3(Homeobox)/Kerainocytes-Dlx3-ChIP-Seq(GSE89884)/Homer	NDGTAATTAC	1e-112	-2.596e+02	0.0000	1809.0	25.70%	6425.0	15.26%
Slug(Zf)/Mesoderm-Snai2-ChIP-Seq(GSE61475)/Homer	SNGCACCTGCHS	1e-107	-2.479e+02	0.0000	866.0	12.30%	2280.6	5.42%
Jun-AP1(bZIP)/K562-cJun-ChIP-Seq(GSE31477)/Homer	GATGASTCATCN	1e-106	-2.445e+02	0.0000	553.0	7.86%	1127.0	2.68%
En1(Homeobox)/SUM149-EN1-ChIP-Seq(GSE120957)/Homer	NDCTAATTAS	1e-104	-2.411e+02	0.0000	3426.0	48.68%	15150.4	35.97%
DLX2(Homeobox)/BasalGanglia-Dlx2-ChIP-seq(GSE124936)/Homer	NNNTAATTAS	1e-103	-2.386e+02	0.0000	3091.0	43.92%	13298.0	31.57%
WT1(Zf)/Kidney-WT1-ChIP-Seq(GSE90016)/Homer	MCTCCCMCRCAB	1e-101	-2.332e+02	0.0000	759.0	10.78%	1922.4	4.56%
DLX1(Homeobox)/BasalGanglia-Dlx1-ChIP-seq(GSE124936)/Homer	NSNNTAATTA	1e-100	-2.325e+02	0.0000	2802.0	39.81%	11776.8	27.96%
LHX9(Homeobox)/Hct116-LHX9.V5-ChIP-Seq(GSE116822)/Homer	NGCTAATTAG	1e-99	-2.301e+02	0.0000	2810.0	39.93%	11844.2	28.12%
Lhx1(Homeobox)/EmbryoCarcinoma-Lhx1-ChIP-Seq(GSE70957)/Homer	NNYTAATTAR	1e-89	-2.072e+02	0.0000	2498.0	35.49%	10400.9	24.70%
Tbx6(T-box)/ESC-Tbx6-ChIP-Seq(GSE93524)/Homer	DAGGTGTBAA	1e-88	-2.040e+02	0.0000	1578.0	22.42%	5732.9	13.61%
ZEB1(Zf)/PDAC-ZEB1-ChIP-Seq(GSE64557)/Homer	VCAGGTRDRY	1e-88	-2.037e+02	0.0000	2160.0	30.69%	8657.6	20.56%
Eomes(T-box)/H9-Eomes-ChIP-Seq(GSE26097)/Homer	ATTAACACCT	1e-81	-1.873e+02	0.0000	3156.0	44.84%	14236.6	33.80%
Tbx21(T-box)/GM12878-TBX21-ChIP-Seq(Encode)/Homer	AGGTGTGAAA	1e-79	-1.822e+02	0.0000	1613.0	22.92%	6085.3	14.45%
Pitx1:Ebox(Homeobox,bHLH)/Hindlimb-Pitx1-ChIP-Seq(GSE41591)/Homer	YTAATTRAWWCCAGATGT	1e-75	-1.738e+02	0.0000	605.0	8.60%	1576.4	3.74%
Tbr1(T-box)/Cortex-Tbr1-ChIP-Seq(GSE71384)/Homer	AAGGTGTKAA	1e-74	-1.715e+02	0.0000	2208.0	31.37%	9238.0	21.93%
Egr1(Zf)/K562-Egr1-ChIP-Seq(GSE32465)/Homer	TGCGTGGGYG	1e-73	-1.697e+02	0.0000	769.0	10.93%	2266.8	5.38%
Lhx3(Homeobox)/Neuron-Lhx3-ChIP-Seq(GSE31456)/Homer	ADBTAATTAR	1e-69	-1.606e+02	0.0000	3173.0	45.08%	14670.2	34.83%
Nkx6.1(Homeobox)/Islet-Nkx6.1-ChIP-Seq(GSE40975)/Homer	GKTAATGR	1e-65	-1.517e+02	0.0000	4296.0	61.04%	21407.2	50.83%
Tbet(T-box)/CD8-Tbet-ChIP-Seq(GSE33802)/Homer	AGGTGTGAAM	1e-64	-1.474e+02	0.0000	1669.0	23.71%	6695.0	15.90%
ZEB2(Zf)/SNU398-ZEB2-ChIP-Seq(GSE103048)/Homer	GNMCAGGTGTGC	1e-63	-1.470e+02	0.0000	1184.0	16.82%	4300.4	10.21%
Foxo1(Forkhead)/RAW-Foxo1-ChIP-Seq(Fan_et_al.)/Homer	CTGTTTAC	1e-60	-1.393e+02	0.0000	2750.0	39.07%	12575.7	29.86%
Tgif2(Homeobox)/mES-Tgif2-ChIP-Seq(GSE55404)/Homer	TGTCANYT	1e-51	-1.181e+02	0.0000	3937.0	55.94%	19761.9	46.92%
Foxo3(Forkhead)/U2OS-Foxo3-ChIP-Seq(E-MTAB-2701)/Homer	DGTAAACA	1e-46	-1.079e+02	0.0000	1548.0	21.99%	6506.9	15.45%
Bach2(bZIP)/OCILy7-Bach2-ChIP-Seq(GSE44420)/Homer	TGCTGAGTCA	1e-41	-9.626e+01	0.0000	349.0	4.96%	923.3	2.19%
KLF14(Zf)/HEK293-KLF14.GFP-ChIP-Seq(GSE58341)/Homer	RGKGGGCGKGGC	1e-40	-9.324e+01	0.0000	1290.0	18.33%	5352.1	12.71%
FOXK1(Forkhead)/HEK293-FOXK1-ChIP-Seq(GSE51673)/Homer	NVWTGTTTAC	1e-39	-9.188e+01	0.0000	2008.0	28.53%	9167.8	21.77%
Foxf1(Forkhead)/Lung-Foxf1-ChIP-Seq(GSE77951)/Homer	WWATRTAAACAN	1e-36	-8.364e+01	0.0000	2117.0	30.08%	9892.4	23.49%
Tgif1(Homeobox)/mES-Tgif1-ChIP-Seq(GSE55404)/Homer	YTGWCADY	1e-33	-7.802e+01	0.0000	3697.0	52.53%	19059.7	45.26%
FOXP1(Forkhead)/H9-FOXP1-ChIP-Seq(GSE31006)/Homer	NYYTGTTTACHN	1e-32	-7.451e+01	0.0000	954.0	13.55%	3868.3	9.18%
FoxL2(Forkhead)/Ovary-FoxL2-ChIP-Seq(GSE60858)/Homer	WWTRTAAACAVG	1e-29	-6.680e+01	0.0000	1871.0	26.58%	8823.3	20.95%
Isl1(Homeobox)/Neuron-Isl1-ChIP-Seq(GSE31456)/Homer	CTAATKGV	1e-27	-6.429e+01	0.0000	2851.0	40.51%	14394.1	34.18%
Meis1(Homeobox)/MastCells-Meis1-ChIP-Seq(GSE48085)/Homer	VGCTGWCAVB	1e-26	-6.046e+01	0.0000	1909.0	27.12%	9147.2	21.72%
RBPJ:Ebox(?,bHLH)/Panc1-Rbpj1-ChIP-Seq(GSE47459)/Homer	GGGRAARRGRMCAGMTG	1e-25	-5.912e+01	0.0000	436.0	6.19%	1520.6	3.61%
FOXK2(Forkhead)/U2OS-FOXK2-ChIP-Seq(E-MTAB-2204)/Homer	SCHTGTTTACAT	1e-23	-5.525e+01	0.0000	1107.0	15.73%	4904.1	11.64%
Foxa2(Forkhead)/Liver-Foxa2-ChIP-Seq(GSE25694)/Homer	CYTGTTTACWYW	1e-23	-5.305e+01	0.0000	1453.0	20.65%	6786.4	16.11%
Atf1(bZIP)/K562-ATF1-ChIP-Seq(GSE31477)/Homer	GATGACGTCA	1e-22	-5.147e+01	0.0000	824.0	11.71%	3492.5	8.29%
Egr2(Zf)/Thymocytes-Egr2-ChIP-Seq(GSE34254)/Homer	NGCGTGGGCGGR	1e-22	-5.112e+01	0.0000	188.0	2.67%	503.8	1.20%
Sp5(Zf)/mES-Sp5.Flag-ChIP-Seq(GSE72989)/Homer	RGKGGGCGGAGC	1e-21	-5.037e+01	0.0000	634.0	9.01%	2550.5	6.06%
CREB5(bZIP)/LNCaP-CREB5.V5-ChIP-Seq(GSE137775)/Homer	VVATGACGTCAT	1e-21	-5.024e+01	0.0000	578.0	8.21%	2276.9	5.41%
NFIL3(bZIP)/HepG2-NFIL3-ChIP-Seq(Encode)/Homer	VTTACGTAAYNNNNN	1e-21	-4.980e+01	0.0000	1110.0	15.77%	5004.0	11.88%
NF-E2(bZIP)/K562-NFE2-ChIP-Seq(GSE31477)/Homer	GATGACTCAGCA	1e-18	-4.279e+01	0.0000	117.0	1.66%	270.5	0.64%
Rbpj1(?)/Panc1-Rbpj1-ChIP-Seq(GSE47459)/Homer	HTTTCCCASG	1e-18	-4.218e+01	0.0000	1657.0	23.54%	8117.6	19.27%
HIC1(Zf)/Treg-ZBTB29-ChIP-Seq(GSE99889)/Homer	TGCCAGCB	1e-17	-4.124e+01	0.0000	1851.0	26.30%	9220.4	21.89%
Nrf2(bZIP)/Lymphoblast-Nrf2-ChIP-Seq(GSE37589)/Homer	HTGCTGAGTCAT	1e-17	-4.077e+01	0.0000	100.0	1.42%	217.6	0.52%
Bach1(bZIP)/K562-Bach1-ChIP-Seq(GSE31477)/Homer	AWWNTGCTGAGTCAT	1e-17	-4.022e+01	0.0000	123.0	1.75%	302.8	0.72%
NF1-halfsite(CTF)/LNCaP-NF1-ChIP-Seq(Unpublished)/Homer	YTGCCAAG	1e-17	-3.942e+01	0.0000	1684.0	23.93%	8328.8	19.78%
ETS:E-box(ETS,bHLH)/HPC7-Scl-ChIP-Seq(GSE22178)/Homer	AGGAARCAGCTG	1e-17	-3.934e+01	0.0000	157.0	2.23%	438.3	1.04%
Maz(Zf)/HepG2-Maz-ChIP-Seq(GSE31477)/Homer	GGGGGGGG	1e-16	-3.887e+01	0.0000	860.0	12.22%	3862.8	9.17%
RORgt(NR)/EL4-RORgt.Flag-ChIP-Seq(GSE56019)/Homer	AAYTAGGTCA	1e-16	-3.874e+01	0.0000	212.0	3.01%	671.9	1.60%
RORgt(NR)/EL4-RORgt.Flag-ChIP-Seq(GSE56019)/Homer	AAYTAGGTCA	1e-16	-3.874e+01	0.0000	212.0	3.01%	671.9	1.60%
FOXA1(Forkhead)/LNCAP-FOXA1-ChIP-Seq(GSE27824)/Homer	WAAGTAAACA	1e-16	-3.834e+01	0.0000	2333.0	33.15%	12025.8	28.55%
Atf7(bZIP)/3T3L1-Atf7-ChIP-Seq(GSE56872)/Homer	NGRTGACGTCAY	1e-16	-3.823e+01	0.0000	555.0	7.89%	2302.1	5.47%
RORg(NR)/Liver-Rorc-ChIP-Seq(GSE101115)/Homer	WAABTAGGTCAV	1e-16	-3.748e+01	0.0000	176.0	2.50%	526.6	1.25%
Zfp281(Zf)/ES-Zfp281-ChIP-Seq(GSE81042)/Homer	CCCCTCCCCCAC	1e-15	-3.656e+01	0.0000	216.0	3.07%	703.7	1.67%
PRDM9(Zf)/Testis-DMC1-ChIP-Seq(GSE35498)/Homer	ADGGYAGYAGCATCT	1e-15	-3.559e+01	0.0000	494.0	7.02%	2030.2	4.82%
Fox:Ebox(Forkhead,bHLH)/Panc1-Foxa2-ChIP-Seq(GSE47459)/Homer	NNNVCTGWGYAAACASN	1e-15	-3.527e+01	0.0000	1550.0	22.02%	7677.6	18.23%
Pdx1(Homeobox)/Islet-Pdx1-ChIP-Seq(SRA008281)/Homer	YCATYAATCA	1e-14	-3.451e+01	0.0000	1596.0	22.68%	7951.1	18.88%
Atf2(bZIP)/3T3L1-Atf2-ChIP-Seq(GSE56872)/Homer	NRRTGACGTCAT	1e-14	-3.364e+01	0.0000	375.0	5.33%	1467.4	3.48%
RORa(NR)/Liver-Rora-ChIP-Seq(GSE101115)/Homer	AAWCTAGGTCARDNN	1e-14	-3.352e+01	0.0000	225.0	3.20%	765.9	1.82%
BMYB(HTH)/Hela-BMYB-ChIP-Seq(GSE27030)/Homer	NHAACBGYYV	1e-14	-3.305e+01	0.0000	1857.0	26.39%	9454.2	22.45%
Atf4(bZIP)/MEF-Atf4-ChIP-Seq(GSE35681)/Homer	MTGATGCAAT	1e-14	-3.286e+01	0.0000	434.0	6.17%	1765.7	4.19%
CEBP:AP1(bZIP)/ThioMac-CEBPb-ChIP-Seq(GSE21512)/Homer	DRTGTTGCAA	1e-14	-3.285e+01	0.0000	1058.0	15.03%	5027.7	11.94%
NF1(CTF)/LNCAP-NF1-ChIP-Seq(Unpublished)/Homer	CYTGGCABNSTGCCAR	1e-14	-3.274e+01	0.0000	338.0	4.80%	1299.0	3.08%
Pbx3(Homeobox)/GM12878-PBX3-ChIP-Seq(GSE32465)/Homer	SCTGTCAMTCAN	1e-14	-3.264e+01	0.0000	320.0	4.55%	1213.4	2.88%
c-Jun-CRE(bZIP)/K562-cJun-ChIP-Seq(GSE31477)/Homer	ATGACGTCATCY	1e-13	-2.996e+01	0.0000	356.0	5.06%	1415.1	3.36%
HLF(bZIP)/HSC-HLF.Flag-ChIP-Seq(GSE69817)/Homer	RTTATGYAAB	1e-12	-2.906e+01	0.0000	1377.0	19.57%	6863.3	16.30%
JunD(bZIP)/K562-JunD-ChIP-Seq/Homer	ATGACGTCATCN	1e-12	-2.812e+01	0.0000	113.0	1.61%	319.5	0.76%
Nanog(Homeobox)/mES-Nanog-ChIP-Seq(GSE11724)/Homer	RGCCATTAAC	1e-11	-2.580e+01	0.0000	4714.0	66.98%	26577.3	63.11%
Pknox1(Homeobox)/ES-Prep1-ChIP-Seq(GSE63282)/Homer	SCTGTCAVTCAV	1e-10	-2.511e+01	0.0000	287.0	4.08%	1133.0	2.69%
MafA(bZIP)/Islet-MafA-ChIP-Seq(GSE30298)/Homer	TGCTGACTCA	1e-10	-2.435e+01	0.0000	911.0	12.94%	4408.2	10.47%
Hoxd13(Homeobox)/ChickenMSG-Hoxd13.Flag-ChIP-Seq(GSE86088)/Homer	NCYAATAAAA	1e-10	-2.377e+01	0.0000	2722.0	38.68%	14724.8	34.96%
RFX(HTH)/K562-RFX3-ChIP-Seq(SRA012198)/Homer	CGGTTGCCATGGCAAC	1e-10	-2.341e+01	0.0000	95.0	1.35%	271.6	0.64%
Foxa3(Forkhead)/Liver-Foxa3-ChIP-Seq(GSE77670)/Homer	BSNTGTTTACWYWGN	1e-10	-2.336e+01	0.0000	626.0	8.89%	2895.4	6.87%
Chop(bZIP)/MEF-Chop-ChIP-Seq(GSE35681)/Homer	ATTGCATCAT	1e-10	-2.325e+01	0.0000	333.0	4.73%	1382.6	3.28%
Sox6(HMG)/Myotubes-Sox6-ChIP-Seq(GSE32627)/Homer	CCATTGTTNY	1e-9	-2.236e+01	0.0000	2205.0	31.33%	11766.6	27.94%
FoxD3(forkhead)/ZebrafishEmbryo-Foxd3.biotin-ChIP-seq(GSE106676)/Homer	TGTTTAYTTAGC	1e-9	-2.165e+01	0.0000	1573.0	22.35%	8168.0	19.39%
Twist(bHLH)/HMLE-TWIST1-ChIP-Seq(Chang_et_al)/Homer	VCAKCTGGNNNCCAGMTGBN	1e-9	-2.139e+01	0.0000	164.0	2.33%	586.4	1.39%
STAT4(Stat)/CD4-Stat4-ChIP-Seq(GSE22104)/Homer	NYTTCCWGGAAR	1e-9	-2.104e+01	0.0000	1228.0	17.45%	6242.9	14.82%
Brachyury(T-box)/Mesoendoderm-Brachyury-ChIP-exo(GSE54963)/Homer	ANTTMRCASBNNNGTGYKAAN	1e-9	-2.094e+01	0.0000	405.0	5.75%	1780.8	4.23%
ETV1(ETS)/GIST48-ETV1-ChIP-Seq(GSE22441)/Homer	AACCGGAAGT	1e-9	-2.084e+01	0.0000	1314.0	18.67%	6730.6	15.98%
Rfx2(HTH)/LoVo-RFX2-ChIP-Seq(GSE49402)/Homer	GTTGCCATGGCAACM	1e-9	-2.073e+01	0.0000	104.0	1.48%	324.9	0.77%
FOXA1(Forkhead)/MCF7-FOXA1-ChIP-Seq(GSE26831)/Homer	WAAGTAAACA	1e-8	-2.061e+01	0.0000	1962.0	27.88%	10425.8	24.76%
ERG(ETS)/VCaP-ERG-ChIP-Seq(GSE14097)/Homer	ACAGGAAGTG	1e-8	-2.059e+01	0.0000	1631.0	23.17%	8531.7	20.26%
PBX2(Homeobox)/K562-PBX2-ChIP-Seq(Encode)/Homer	RTGATTKATRGN	1e-8	-1.994e+01	0.0000	1340.0	19.04%	6904.0	16.39%
Hoxc9(Homeobox)/Ainv15-Hoxc9-ChIP-Seq(GSE21812)/Homer	GGCCATAAATCA	1e-8	-1.980e+01	0.0000	862.0	12.25%	4246.3	10.08%
EHF(ETS)/LoVo-EHF-ChIP-Seq(GSE49402)/Homer	AVCAGGAAGT	1e-8	-1.949e+01	0.0000	1436.0	20.40%	7459.9	17.71%
Tbx20(T-box)/Heart-Tbx20-ChIP-Seq(GSE29636)/Homer	GGTGYTGACAGS	1e-8	-1.907e+01	0.0000	249.0	3.54%	1017.2	2.42%
Sp2(Zf)/HEK293-Sp2.eGFP-ChIP-Seq(Encode)/Homer	YGGCCCCGCCCC	1e-8	-1.905e+01	0.0000	845.0	12.01%	4171.1	9.90%
PGR(NR)/EndoStromal-PGR-ChIP-Seq(GSE69539)/Homer	AAGAACATWHTGTTC	1e-7	-1.827e+01	0.0000	373.0	5.30%	1657.2	3.93%
Zic3(Zf)/mES-Zic3-ChIP-Seq(GSE37889)/Homer	GGCCYCCTGCTGDGH	1e-7	-1.826e+01	0.0000	388.0	5.51%	1735.9	4.12%
NFE2L2(bZIP)/HepG2-NFE2L2-ChIP-Seq(Encode)/Homer	AWWWTGCTGAGTCAT	1e-7	-1.664e+01	0.0000	140.0	1.99%	517.8	1.23%
GLIS3(Zf)/Thyroid-Glis3.GFP-ChIP-Seq(GSE103297)/Homer	CTCCCTGGGAGGCCN	1e-7	-1.661e+01	0.0000	875.0	12.43%	4400.2	10.45%
Hoxb4(Homeobox)/ES-Hoxb4-ChIP-Seq(GSE34014)/Homer	TGATTRATGGCY	1e-7	-1.631e+01	0.0000	309.0	4.39%	1358.1	3.22%
Zfp57(Zf)/H1-ZFP57.HA-ChIP-Seq(GSE115387)/Homer	NANTGCSGCA	1e-6	-1.606e+01	0.0000	162.0	2.30%	627.9	1.49%
Znf263(Zf)/K562-Znf263-ChIP-Seq(GSE31477)/Homer	CVGTSCTCCC	1e-6	-1.594e+01	0.0000	1367.0	19.42%	7185.2	17.06%
CRE(bZIP)/Promoter/Homer	CSGTGACGTCAC	1e-6	-1.560e+01	0.0000	181.0	2.57%	724.1	1.72%
Fli1(ETS)/CD8-FLI-ChIP-Seq(GSE20898)/Homer	NRYTTCCGGH	1e-6	-1.553e+01	0.0000	1018.0	14.46%	5228.5	12.41%
Unknown-ESC-element(?)/mES-Nanog-ChIP-Seq(GSE11724)/Homer	CACAGCAGGGGG	1e-6	-1.543e+01	0.0000	489.0	6.95%	2321.5	5.51%
Elf4(ETS)/BMDM-Elf4-ChIP-Seq(GSE88699)/Homer	ACTTCCKGKT	1e-6	-1.523e+01	0.0000	989.0	14.05%	5075.1	12.05%
Etv2(ETS)/ES-ER71-ChIP-Seq(GSE59402)/Homer	NNAYTTCCTGHN	1e-6	-1.518e+01	0.0000	960.0	13.64%	4914.0	11.67%
Tlx?(NR)/NPC-H3K4me1-ChIP-Seq(GSE16256)/Homer	CTGGCAGSCTGCCA	1e-6	-1.477e+01	0.0000	360.0	5.12%	1649.7	3.92%
GATA(Zf),IR3/iTreg-Gata3-ChIP-Seq(GSE20898)/Homer	NNNNNBAGATAWYATCTVHN	1e-6	-1.451e+01	0.0000	247.0	3.51%	1068.6	2.54%
Klf9(Zf)/GBM-Klf9-ChIP-Seq(GSE62211)/Homer	GCCACRCCCACY	1e-6	-1.437e+01	0.0000	256.0	3.64%	1116.4	2.65%
Npas4(bHLH)/Neuron-Npas4-ChIP-Seq(GSE127793)/Homer	NHRTCACGACDN	1e-5	-1.348e+01	0.0000	637.0	9.05%	3172.0	7.53%
ELF3(ETS)/PDAC-ELF3-ChIP-Seq(GSE64557)/Homer	ANCAGGAAGT	1e-5	-1.337e+01	0.0000	849.0	12.06%	4350.0	10.33%
PBX1(Homeobox)/MCF7-PBX1-ChIP-Seq(GSE28007)/Homer	GSCTGTCACTCA	1e-5	-1.264e+01	0.0000	103.0	1.46%	381.5	0.91%
X-box(HTH)/NPC-H3K4me1-ChIP-Seq(GSE16256)/Homer	GGTTGCCATGGCAA	1e-5	-1.250e+01	0.0000	136.0	1.93%	540.2	1.28%
ZNF317(Zf)/HEK293-ZNF317.GFP-ChIP-Seq(GSE58341)/Homer	GTCWGCTGTYYCTCT	1e-5	-1.228e+01	0.0000	101.0	1.44%	375.6	0.89%
CArG(MADS)/PUER-Srf-ChIP-Seq(Sullivan_et_al.)/Homer	CCATATATGGNM	1e-5	-1.206e+01	0.0000	379.0	5.39%	1803.9	4.28%
STAT6(Stat)/Macrophage-Stat6-ChIP-Seq(GSE38377)/Homer	TTCCKNAGAA	1e-5	-1.196e+01	0.0000	706.0	10.03%	3595.7	8.54%
ETS1(ETS)/Jurkat-ETS1-ChIP-Seq(GSE17954)/Homer	ACAGGAAGTG	1e-5	-1.178e+01	0.0000	1017.0	14.45%	5347.4	12.70%
EWS:FLI1-fusion(ETS)/SK_N_MC-EWS:FLI1-ChIP-Seq(SRA014231)/Homer	VACAGGAAAT	1e-4	-1.151e+01	0.0000	589.0	8.37%	2960.5	7.03%
EWS:ERG-fusion(ETS)/CADO_ES1-EWS:ERG-ChIP-Seq(SRA014231)/Homer	ATTTCCTGTN	1e-4	-1.134e+01	0.0000	888.0	12.62%	4635.0	11.01%
OCT:OCT-short(POU,Homeobox)/NPC-OCT6-ChIP-Seq(GSE43916)/Homer	ATGCATWATGCATRW	1e-4	-1.129e+01	0.0000	1223.0	17.38%	6538.6	15.53%
Hoxa11(Homeobox)/ChickenMSG-Hoxa11.Flag-ChIP-Seq(GSE86088)/Homer	TTTTATGGCM	1e-4	-1.126e+01	0.0000	3525.0	50.09%	20035.4	47.57%
ETV4(ETS)/HepG2-ETV4-ChIP-Seq(ENCODE)/Homer	ACCGGAAGTG	1e-4	-1.084e+01	0.0001	915.0	13.00%	4804.3	11.41%
Tbox:Smad(T-box,MAD)/ESCd5-Smad2_3-ChIP-Seq(GSE29422)/Homer	AGGTGHCAGACA	1e-4	-1.073e+01	0.0001	206.0	2.93%	916.3	2.18%
Zic(Zf)/Cerebellum-ZIC1.2-ChIP-Seq(GSE60731)/Homer	CCTGCTGAGH	1e-4	-1.066e+01	0.0001	749.0	10.64%	3876.9	9.21%
bHLHE41(bHLH)/proB-Bhlhe41-ChIP-Seq(GSE93764)/Homer	KCACGTGMCN	1e-4	-9.938e+00	0.0001	938.0	13.33%	4968.6	11.80%
Oct6(POU,Homeobox)/NPC-Pou3f1-ChIP-Seq(GSE35496)/Homer	WATGCAAATGAG	1e-4	-9.595e+00	0.0002	731.0	10.39%	3811.5	9.05%
Stat3(Stat)/mES-Stat3-ChIP-Seq(GSE11431)/Homer	CTTCCGGGAA	1e-4	-9.581e+00	0.0002	486.0	6.91%	2446.7	5.81%
Brn1(POU,Homeobox)/NPC-Brn1-ChIP-Seq(GSE35496)/Homer	TATGCWAATBAV	1e-4	-9.341e+00	0.0002	544.0	7.73%	2774.4	6.59%
Foxh1(Forkhead)/hESC-FOXH1-ChIP-Seq(GSE29422)/Homer	NNTGTGGATTSS	1e-4	-9.270e+00	0.0003	834.0	11.85%	4404.4	10.46%
HOXB13(Homeobox)/ProstateTumor-HOXB13-ChIP-Seq(GSE56288)/Homer	TTTTATKRGG	1e-3	-9.160e+00	0.0003	1697.0	24.11%	9371.2	22.25%
STAT6(Stat)/CD4-Stat6-ChIP-Seq(GSE22104)/Homer	ABTTCYYRRGAA	1e-3	-9.128e+00	0.0003	708.0	10.06%	3698.8	8.78%
Prop1(Homeobox)/GHFT1-PROP1.biotin-ChIP-Seq(GSE77302)/Homer	NTAATBNAATTA	1e-3	-9.111e+00	0.0003	1245.0	17.69%	6758.2	16.05%
Smad4(MAD)/ESC-SMAD4-ChIP-Seq(GSE29422)/Homer	VBSYGTCTGG	1e-3	-8.823e+00	0.0004	1474.0	20.94%	8094.6	19.22%
Stat3+il21(Stat)/CD4-Stat3-ChIP-Seq(GSE19198)/Homer	SVYTTCCNGGAARB	1e-3	-8.578e+00	0.0005	747.0	10.61%	3938.8	9.35%
Hoxa13(Homeobox)/ChickenMSG-Hoxa13.Flag-ChIP-Seq(GSE86088)/Homer	CYHATAAAAN	1e-3	-8.514e+00	0.0005	3765.0	53.50%	21639.6	51.38%
FOXM1(Forkhead)/MCF7-FOXM1-ChIP-Seq(GSE72977)/Homer	TRTTTACTTW	1e-3	-8.321e+00	0.0006	1875.0	26.64%	10455.7	24.83%
GATA:SCL(Zf,bHLH)/Ter119-SCL-ChIP-Seq(GSE18720)/Homer	CRGCTGBNGNSNNSAGATAA	1e-3	-8.070e+00	0.0008	145.0	2.06%	644.9	1.53%
ZNF467(Zf)/HEK293-ZNF467.GFP-ChIP-Seq(GSE58341)/Homer	TGGGGAAGGGCM	1e-3	-8.031e+00	0.0008	620.0	8.81%	3242.5	7.70%
GABPA(ETS)/Jurkat-GABPa-ChIP-Seq(GSE17954)/Homer	RACCGGAAGT	1e-3	-7.862e+00	0.0010	780.0	11.08%	4153.5	9.86%
MafK(bZIP)/C2C12-MafK-ChIP-Seq(GSE36030)/Homer	GCTGASTCAGCA	1e-3	-7.770e+00	0.0011	279.0	3.96%	1361.6	3.23%
Unknown(Homeobox)/Limb-p300-ChIP-Seq/Homer	SSCMATWAAA	1e-3	-7.730e+00	0.0011	1100.0	15.63%	5989.8	14.22%
AMYB(HTH)/Testes-AMYB-ChIP-Seq(GSE44588)/Homer	TGGCAGTTGG	1e-3	-7.600e+00	0.0013	1674.0	23.79%	9323.0	22.14%
E2F3(E2F)/MEF-E2F3-ChIP-Seq(GSE71376)/Homer	BTKGGCGGGAAA	1e-3	-7.377e+00	0.0016	249.0	3.54%	1208.0	2.87%
AR-halfsite(NR)/LNCaP-AR-ChIP-Seq(GSE27824)/Homer	CCAGGAACAG	1e-3	-7.356e+00	0.0016	3741.0	53.15%	21575.4	51.23%
STAT5(Stat)/mCD4+-Stat5-ChIP-Seq(GSE12346)/Homer	RTTTCTNAGAAA	1e-3	-7.323e+00	0.0016	446.0	6.34%	2292.3	5.44%
STAT1(Stat)/HelaS3-STAT1-ChIP-Seq(GSE12782)/Homer	NATTTCCNGGAAAT	1e-3	-7.293e+00	0.0017	388.0	5.51%	1971.9	4.68%
Rfx1(HTH)/NPC-H3K4me1-ChIP-Seq(GSE16256)/Homer	KGTTGCCATGGCAA	1e-3	-7.276e+00	0.0017	190.0	2.70%	894.4	2.12%
Smad2(MAD)/ES-SMAD2-ChIP-Seq(GSE29422)/Homer	CTGTCTGG	1e-3	-7.261e+00	0.0017	1440.0	20.46%	7980.9	18.95%
Phox2a(Homeobox)/Neuron-Phox2a-ChIP-Seq(GSE31456)/Homer	YTAATYNRATTA	1e-3	-7.107e+00	0.0020	772.0	10.97%	4139.2	9.83%
NFAT:AP1(RHD,bZIP)/Jurkat-NFATC1-ChIP-Seq(Jolma_et_al.)/Homer	SARTGGAAAAWRTGAGTCAB	1e-3	-6.940e+00	0.0024	221.0	3.14%	1068.0	2.54%
Sox7(HMG)/ESC-Sox7-ChIP-Seq(GSE133899)/Homer	VVRRAACAATGG	1e-2	-6.894e+00	0.0025	362.0	5.14%	1839.8	4.37%
TATA-Box(TBP)/Promoter/Homer	CCTTTTAWAGSC	1e-2	-6.893e+00	0.0025	1795.0	25.50%	10073.6	23.92%
SPDEF(ETS)/VCaP-SPDEF-ChIP-Seq(SRA014231)/Homer	ASWTCCTGBT	1e-2	-6.855e+00	0.0025	1035.0	14.71%	5658.6	13.44%
Srebp1a(bHLH)/HepG2-Srebp1a-ChIP-Seq(GSE31477)/Homer	RTCACSCCAY	1e-2	-6.791e+00	0.0027	175.0	2.49%	824.9	1.96%
Zic2(Zf)/ESC-Zic2-ChIP-Seq(SRP197560)/Homer	CHCAGCRGGRGG	1e-2	-6.787e+00	0.0027	297.0	4.22%	1484.4	3.52%
Oct4(POU,Homeobox)/mES-Oct4-ChIP-Seq(GSE11431)/Homer	ATTTGCATAW	1e-2	-6.527e+00	0.0034	806.0	11.45%	4359.4	10.35%
Elk4(ETS)/Hela-Elk4-ChIP-Seq(GSE31477)/Homer	NRYTTCCGGY	1e-2	-6.488e+00	0.0036	383.0	5.44%	1968.2	4.67%
Phox2b(Homeobox)/CLBGA-PHOX2B-ChIP-Seq(GSE90683)/Homer	TTAATTNAATTA	1e-2	-6.305e+00	0.0043	426.0	6.05%	2214.4	5.26%
Hoxd11(Homeobox)/ChickenMSG-Hoxd11.Flag-ChIP-Seq(GSE86088)/Homer	VGCCATAAAA	1e-2	-6.247e+00	0.0045	3424.0	48.65%	19762.5	46.92%
SCRT1(Zf)/HEK293-SCRT1.eGFP-ChIP-Seq(Encode)/Homer	GCAACAGGTG	1e-2	-6.227e+00	0.0045	296.0	4.21%	1494.0	3.55%
Hoxa9(Homeobox)/ChickenMSG-Hoxa9.Flag-ChIP-Seq(GSE86088)/Homer	RGCAATNAAA	1e-2	-6.083e+00	0.0052	3560.0	50.58%	20588.7	48.89%
GRE(NR),IR3/RAW264.7-GRE-ChIP-Seq(Unpublished)/Homer	VAGRACAKWCTGTYC	1e-2	-5.992e+00	0.0057	269.0	3.82%	1352.4	3.21%
Sox3(HMG)/NPC-Sox3-ChIP-Seq(GSE33059)/Homer	CCWTTGTY	1e-2	-5.659e+00	0.0079	2129.0	30.25%	12121.2	28.78%
CDX4(Homeobox)/ZebrafishEmbryos-Cdx4.Myc-ChIP-Seq(GSE48254)/Homer	NGYCATAAAWCH	1e-2	-5.639e+00	0.0080	1466.0	20.83%	8230.4	19.54%
OCT4-SOX2-TCF-NANOG(POU,Homeobox,HMG)/mES-Oct4-ChIP-Seq(GSE11431)/Homer	ATTTGCATAACAATG	1e-2	-5.409e+00	0.0100	371.0	5.27%	1937.3	4.60%
ELF5(ETS)/T47D-ELF5-ChIP-Seq(GSE30407)/Homer	ACVAGGAAGT	1e-2	-5.235e+00	0.0119	760.0	10.80%	4158.6	9.87%
Hand2(bHLH)/Mesoderm-Hand2-ChIP-Seq(GSE61475)/Homer	TGACANARRCCAGRC	1e-2	-5.211e+00	0.0121	487.0	6.92%	2599.5	6.17%
Ets1-distal(ETS)/CD4+-PolII-ChIP-Seq(Barski_et_al.)/Homer	MACAGGAAGT	1e-2	-5.163e+00	0.0127	320.0	4.55%	1660.8	3.94%
GLI3(Zf)/Limb-GLI3-ChIP-Chip(GSE11077)/Homer	CGTGGGTGGTCC	1e-2	-4.970e+00	0.0153	82.0	1.17%	368.4	0.87%
Sox9(HMG)/Limb-SOX9-ChIP-Seq(GSE73225)/Homer	AGGVNCCTTTGT	1e-2	-4.898e+00	0.0163	973.0	13.82%	5408.0	12.84%
PAX5(Paired,Homeobox),condensed/GM12878-PAX5-ChIP-Seq(GSE32465)/Homer	GTCACGCTCSCTGM	1e-2	-4.724e+00	0.0194	82.0	1.17%	372.8	0.89%
E2F6(E2F)/Hela-E2F6-ChIP-Seq(GSE31477)/Homer	GGCGGGAARN	1e-2	-4.676e+00	0.0202	192.0	2.73%	965.1	2.29%
Sox17(HMG)/Endoderm-Sox17-ChIP-Seq(GSE61475)/Homer	CCATTGTTYB	1e-1	-4.375e+00	0.0272	908.0	12.90%	5062.2	12.02%
TRPS1(Zf)/MCF7-TRPS1-ChIP-Seq(GSE107013)/Homer	AGATAAGANN	1e-1	-4.329e+00	0.0283	2794.0	39.70%	16173.9	38.40%
Sox2(HMG)/mES-Sox2-ChIP-Seq(GSE11431)/Homer	BCCATTGTTC	1e-1	-4.169e+00	0.0331	1083.0	15.39%	6094.6	14.47%
MafB(bZIP)/BMM-Mafb-ChIP-Seq(GSE75722)/Homer	WNTGCTGASTCAGCANWTTY	1e-1	-4.158e+00	0.0332	530.0	7.53%	2892.6	6.87%
Brn2(POU,Homeobox)/NPC-Brn2-ChIP-Seq(GSE35496)/Homer	ATGAATATTC	1e-1	-4.151e+00	0.0333	181.0	2.57%	919.4	2.18%
Pax7(Paired,Homeobox),long/Myoblast-Pax7-ChIP-Seq(GSE25064)/Homer	TAATCHGATTAC	1e-1	-4.011e+00	0.0381	53.0	0.75%	233.5	0.55%
NFkB-p65-Rel(RHD)/ThioMac-LPS-Expression(GSE23622)/Homer	GGAAATTCCC	1e-1	-3.923e+00	0.0414	51.0	0.72%	224.8	0.53%
Rfx6(HTH)/Min6b1-Rfx6.HA-ChIP-Seq(GSE62844)/Homer	TGTTKCCTAGCAACM	1e-1	-3.863e+00	0.0438	966.0	13.73%	5433.1	12.90%
Smad3(MAD)/NPC-Smad3-ChIP-Seq(GSE36673)/Homer	TWGTCTGV	1e-1	-3.856e+00	0.0439	2762.0	39.24%	16029.2	38.06%
ZNF675(Zf)/HEK293-ZNF675.GFP-ChIP-Seq(GSE58341)/Homer	ARGAGGMCAAAATGW	1e-1	-3.851e+00	0.0439	141.0	2.00%	707.3	1.68%
Gata6(Zf)/HUG1N-GATA6-ChIP-Seq(GSE51936)/Homer	YCTTATCTBN	1e-1	-3.845e+00	0.0440	1238.0	17.59%	7024.5	16.68%
Sox10(HMG)/SciaticNerve-Sox3-ChIP-Seq(GSE35132)/Homer	CCWTTGTYYB	1e-1	-3.829e+00	0.0445	1930.0	27.42%	11098.9	26.35%
Srebp2(bHLH)/HepG2-Srebp2-ChIP-Seq(GSE31477)/Homer	CGGTCACSCCAC	1e-1	-3.788e+00	0.0461	94.0	1.34%	453.7	1.08%
Barx1(Homeobox)/Stomach-Barx1.3xFlag-ChIP-Seq(GSE69483)/Homer	AAACMATTAN	1e-1	-3.757e+00	0.0474	833.0	11.84%	4666.2	11.08%
ZNF519(Zf)/HEK293-ZNF519.GFP-ChIP-Seq(GSE58341)/Homer	GAGSCCGAGC	1e-1	-3.756e+00	0.0474	100.0	1.42%	486.2	1.15%
EKLF(Zf)/Erythrocyte-Klf1-ChIP-Seq(GSE20478)/Homer	NWGGGTGTGGCY	1e-1	-3.682e+00	0.0506	144.0	2.05%	728.2	1.73%
KLF6(Zf)/PDAC-KLF6-ChIP-Seq(GSE64557)/Homer	MKGGGYGTGGCC	1e-1	-3.678e+00	0.0506	563.0	8.00%	3107.3	7.38%
ZSCAN22(Zf)/HEK293-ZSCAN22.GFP-ChIP-Seq(GSE58341)/Homer	SMCAGTCWGAKGGAGGAGGC	1e-1	-3.650e+00	0.0517	51.0	0.72%	228.7	0.54%
NPAS2(bHLH)/Liver-NPAS2-ChIP-Seq(GSE39860)/Homer	KCCACGTGAC	1e-1	-3.648e+00	0.0517	1088.0	15.46%	6161.2	14.63%
CEBP(bZIP)/ThioMac-CEBPb-ChIP-Seq(GSE21512)/Homer	ATTGCGCAAC	1e-1	-3.570e+00	0.0555	847.0	12.03%	4760.4	11.30%
Gata2(Zf)/K562-GATA2-ChIP-Seq(GSE18829)/Homer	BBCTTATCTS	1e-1	-3.519e+00	0.0582	833.0	11.84%	4682.8	11.12%
Zfp809(Zf)/ES-Zfp809-ChIP-Seq(GSE70799)/Homer	GGGGCTYGKCTGGGA	1e-1	-3.463e+00	0.0613	89.0	1.26%	433.5	1.03%
Bcl6(Zf)/Liver-Bcl6-ChIP-Seq(GSE31578)/Homer	NNNCTTTCCAGGAAA	1e-1	-3.369e+00	0.0670	1540.0	21.88%	8840.0	20.99%
ZNF341(Zf)/EBV-ZNF341-ChIP-Seq(GSE113194)/Homer	GGAACAGCCG	1e-1	-3.360e+00	0.0673	665.0	9.45%	3716.1	8.82%
KLF5(Zf)/LoVo-KLF5-ChIP-Seq(GSE49402)/Homer	DGGGYGKGGC	1e-1	-3.254e+00	0.0745	739.0	10.50%	4153.6	9.86%
Klf4(Zf)/mES-Klf4-ChIP-Seq(GSE11431)/Homer	GCCACACCCA	1e-1	-3.146e+00	0.0827	226.0	3.21%	1204.2	2.86%
MYB(HTH)/ERMYB-Myb-ChIPSeq(GSE22095)/Homer	GGCVGTTR	1e-1	-3.076e+00	0.0883	1869.0	26.56%	10811.4	25.67%
KLF1(Zf)/HUDEP2-KLF1-CutnRun(GSE136251)/Homer	VDGGGYGGGGCY	1e-1	-2.934e+00	0.1013	441.0	6.27%	2445.2	5.81%
Sox15(HMG)/CPA-Sox15-ChIP-Seq(GSE62909)/Homer	RAACAATGGN	1e-1	-2.868e+00	0.1078	1354.0	19.24%	7790.8	18.50%
Pax7(Paired,Homeobox)/Myoblast-Pax7-ChIP-Seq(GSE25064)/Homer	TAATCAATTA	1e-1	-2.849e+00	0.1093	195.0	2.77%	1040.8	2.47%
Hoxa10(Homeobox)/ChickenMSG-Hoxa10.Flag-ChIP-Seq(GSE86088)/Homer	GGYAATGAAA	1e-1	-2.800e+00	0.1144	807.0	11.47%	4583.7	10.88%
Elk1(ETS)/Hela-Elk1-ChIP-Seq(GSE31477)/Homer	HACTTCCGGY	1e-1	-2.725e+00	0.1227	357.0	5.07%	1972.3	4.68%
GATA(Zf),IR4/iTreg-Gata3-ChIP-Seq(GSE20898)/Homer	NAGATWNBNATCTNN	1e-1	-2.724e+00	0.1227	114.0	1.62%	589.4	1.40%
ETS:RUNX(ETS,Runt)/Jurkat-RUNX1-ChIP-Seq(GSE17954)/Homer	RCAGGATGTGGT	1e-1	-2.724e+00	0.1227	60.0	0.85%	292.7	0.69%
KLF3(Zf)/MEF-Klf3-ChIP-Seq(GSE44748)/Homer	NRGCCCCRCCCHBNN	1e-1	-2.641e+00	0.1318	242.0	3.44%	1316.8	3.13%
E2F(E2F)/Hela-CellCycle-Expression/Homer	TTSGCGCGAAAA	1e-1	-2.556e+00	0.1429	17.0	0.24%	69.2	0.16%
ZNF528(Zf)/HEK293-ZNF528.GFP-ChIP-Seq(GSE58341)/Homer	AGAAATGACTTCCCT	1e-1	-2.520e+00	0.1475	9.0	0.13%	31.1	0.07%
GRE(NR),IR3/A549-GR-ChIP-Seq(GSE32465)/Homer	NRGVACABNVTGTYCY	1e-1	-2.458e+00	0.1563	133.0	1.89%	704.7	1.67%
GFX(?)/Promoter/Homer	ATTCTCGCGAGA	1e-1	-2.401e+00	0.1647	2.0	0.03%	3.8	0.01%
GATA3(Zf)/iTreg-Gata3-ChIP-Seq(GSE20898)/Homer	AGATAASR	1e0	-2.284e+00	0.1844	2033.0	28.89%	11875.8	28.20%
c-Myc(bHLH)/LNCAP-cMyc-ChIP-Seq(Unpublished)/Homer	VCCACGTG	1e0	-2.252e+00	0.1897	314.0	4.46%	1750.2	4.16%
PU.1(ETS)/ThioMac-PU.1-ChIP-Seq(GSE21512)/Homer	AGAGGAAGTG	1e0	-2.245e+00	0.1902	462.0	6.56%	2610.9	6.20%
PAX3:FKHR-fusion(Paired,Homeobox)/Rh4-PAX3:FKHR-ChIP-Seq(GSE19063)/Homer	ACCRTGACTAATTNN	1e0	-2.234e+00	0.1915	291.0	4.13%	1618.8	3.84%
bHLHE40(bHLH)/HepG2-BHLHE40-ChIP-Seq(GSE31477)/Homer	KCACGTGMCN	1e0	-2.227e+00	0.1921	245.0	3.48%	1353.6	3.21%
Gata4(Zf)/Heart-Gata4-ChIP-Seq(GSE35151)/Homer	NBWGATAAGR	1e0	-2.168e+00	0.2029	1302.0	18.50%	7556.8	17.94%
CLOCK(bHLH)/Liver-Clock-ChIP-Seq(GSE39860)/Homer	GHCACGTG	1e0	-2.110e+00	0.2143	497.0	7.06%	2824.2	6.71%
Oct11(POU,Homeobox)/NCIH1048-POU2F3-ChIP-seq(GSE115123)/Homer	GATTTGCATA	1e0	-2.085e+00	0.2189	529.0	7.52%	3013.4	7.15%
Sp1(Zf)/Promoter/Homer	GGCCCCGCCCCC	1e0	-2.082e+00	0.2189	57.0	0.81%	290.0	0.69%
ZNF7(Zf)/HepG2-ZNF7.Flag-ChIP-Seq(Encode)/Homer	CTGCCWVCTTTTRTA	1e0	-2.020e+00	0.2317	694.0	9.86%	3986.9	9.47%
ZNF692(Zf)/HEK293-ZNF692.GFP-ChIP-Seq(GSE58341)/Homer	GTGGGCCCCA	1e0	-1.951e+00	0.2473	60.0	0.85%	310.2	0.74%
NFAT(RHD)/Jurkat-NFATC1-ChIP-Seq(Jolma_et_al.)/Homer	ATTTTCCATT	1e0	-1.912e+00	0.2559	1087.0	15.44%	6314.5	14.99%
Sox4(HMG)/proB-Sox4-ChIP-Seq(GSE50066)/Homer	YCTTTGTTCC	1e0	-1.903e+00	0.2574	947.0	13.46%	5488.7	13.03%
ZNF136(Zf)/HEK293-ZNF136.GFP-ChIP-Seq(GSE58341)/Homer	YTKGATAHAGTATTCTWGGTNGGCA	1e0	-1.885e+00	0.2609	139.0	1.97%	760.5	1.81%
E2F7(E2F)/Hela-E2F7-ChIP-Seq(GSE32673)/Homer	VDTTTCCCGCCA	1e0	-1.793e+00	0.2851	28.0	0.40%	137.4	0.33%
NF1:FOXA1(CTF,Forkhead)/LNCAP-FOXA1-ChIP-Seq(GSE27824)/Homer	WNTGTTTRYTTTGGCA	1e0	-1.718e+00	0.3060	64.0	0.91%	339.0	0.80%
EBF1(EBF)/Near-E2A-ChIP-Seq(GSE21512)/Homer	GTCCCCWGGGGA	1e0	-1.715e+00	0.3060	629.0	8.94%	3632.8	8.63%
E2F4(E2F)/K562-E2F4-ChIP-Seq(GSE31477)/Homer	GGCGGGAAAH	1e0	-1.691e+00	0.3120	129.0	1.83%	711.3	1.69%
Arnt:Ahr(bHLH)/MCF7-Arnt-ChIP-Seq(Lo_et_al.)/Homer	TBGCACGCAA	1e0	-1.630e+00	0.3303	523.0	7.43%	3016.5	7.16%
Gata1(Zf)/K562-GATA1-ChIP-Seq(GSE18829)/Homer	SAGATAAGRV	1e0	-1.542e+00	0.3595	706.0	10.03%	4104.5	9.75%
DUX(Homeobox)/C2C12-Dux-ChIP-Seq(GSE87279)/Homer	BCWGATTCAATCAAN	1e0	-1.537e+00	0.3596	5.0	0.07%	19.7	0.05%
OCT:OCT(POU,Homeobox,IR1)/NPC-Brn2-ChIP-Seq(GSE35496)/Homer	ATGAATWATTCATGA	1e0	-1.537e+00	0.3596	28.0	0.40%	142.1	0.34%
TFE3(bHLH)/MEF-TFE3-ChIP-Seq(GSE75757)/Homer	GTCACGTGACYV	1e0	-1.504e+00	0.3689	70.0	0.99%	380.8	0.90%
IRF3(IRF)/BMDM-Irf3-ChIP-Seq(GSE67343)/Homer	AGTTTCAKTTTC	1e0	-1.488e+00	0.3734	443.0	6.29%	2558.0	6.07%
AP-2gamma(AP2)/MCF7-TFAP2C-ChIP-Seq(GSE21234)/Homer	SCCTSAGGSCAW	1e0	-1.454e+00	0.3850	510.0	7.25%	2956.2	7.02%
Usf2(bHLH)/C2C12-Usf2-ChIP-Seq(GSE36030)/Homer	GTCACGTGGT	1e0	-1.429e+00	0.3932	287.0	4.08%	1646.8	3.91%
HIF-1a(bHLH)/MCF7-HIF1a-ChIP-Seq(GSE28352)/Homer	TACGTGCV	1e0	-1.398e+00	0.4043	173.0	2.46%	981.3	2.33%
PU.1-IRF(ETS:IRF)/Bcell-PU.1-ChIP-Seq(GSE21512)/Homer	MGGAAGTGAAAC	1e0	-1.369e+00	0.4145	1405.0	19.96%	8273.0	19.64%
MITF(bHLH)/MastCells-MITF-ChIP-Seq(GSE48085)/Homer	RTCATGTGAC	1e0	-1.350e+00	0.4209	852.0	12.11%	4991.1	11.85%
Gli2(Zf)/GM2-Gli2-ChIP-Chip(GSE112702)/Homer	YSTGGGTGGTCT	1e0	-1.325e+00	0.4298	156.0	2.22%	886.7	2.11%
IRF:BATF(IRF:bZIP)/pDC-Irf8-ChIP-Seq(GSE66899)/Homer	CTTTCANTATGACTV	1e0	-1.271e+00	0.4521	164.0	2.33%	936.6	2.22%
HOXA1(Homeobox)/mES-Hoxa1-ChIP-Seq(SRP084292)/Homer	TGATKGATGR	1e0	-1.213e+00	0.4774	337.0	4.79%	1958.9	4.65%
E2F1(E2F)/Hela-E2F1-ChIP-Seq(GSE22478)/Homer	CWGGCGGGAA	1e0	-1.211e+00	0.4774	52.0	0.74%	287.8	0.68%
ZNF189(Zf)/HEK293-ZNF189.GFP-ChIP-Seq(GSE58341)/Homer	TGGAACAGMA	1e0	-1.197e+00	0.4815	812.0	11.54%	4774.5	11.34%
CEBP:CEBP(bZIP)/MEF-Chop-ChIP-Seq(GSE35681)/Homer	NTNATGCAAYMNNHTGMAAY	1e0	-1.188e+00	0.4841	181.0	2.57%	1041.5	2.47%
USF1(bHLH)/GM12878-Usf1-ChIP-Seq(GSE32465)/Homer	SGTCACGTGR	1e0	-1.180e+00	0.4863	359.0	5.10%	2091.8	4.97%
MafF(bZIP)/HepG2-MafF-ChIP-Seq(GSE31477)/Homer	HWWGTCAGCAWWTTT	1e0	-1.108e+00	0.5207	384.0	5.46%	2247.0	5.34%
HOXA2(Homeobox)/mES-Hoxa2-ChIP-Seq(Donaldson_et_al.)/Homer	GYCATCMATCAT	1e0	-1.069e+00	0.5398	130.0	1.85%	749.2	1.78%
HIF2a(bHLH)/785_O-HIF2a-ChIP-Seq(GSE34871)/Homer	GCACGTACCC	1e0	-1.045e+00	0.5506	248.0	3.52%	1447.6	3.44%
p53(p53)/mES-cMyc-ChIP-Seq(GSE11431)/Homer	ACATGCCCGGGCAT	1e0	-1.037e+00	0.5529	8.0	0.11%	40.4	0.10%
RUNX-AML(Runt)/CD4+-PolII-ChIP-Seq(Barski_et_al.)/Homer	GCTGTGGTTW	1e0	-1.015e+00	0.5637	719.0	10.22%	4247.8	10.09%
AP-2alpha(AP2)/Hela-AP2alpha-ChIP-Seq(GSE31477)/Homer	ATGCCCTGAGGC	1e0	-1.005e+00	0.5669	367.0	5.21%	2156.5	5.12%
NFkB-p50,p52(RHD)/Monocyte-p50-ChIP-Chip(Schreiber_et_al.)/Homer	GGGGGAATCCCC	1e0	-9.710e-01	0.5846	46.0	0.65%	261.3	0.62%
IRF8(IRF)/BMDM-IRF8-ChIP-Seq(GSE77884)/Homer	GRAASTGAAAST	1e0	-9.477e-01	0.5963	338.0	4.80%	1990.4	4.73%
Hoxd10(Homeobox)/ChickenMSG-Hoxd10.Flag-ChIP-Seq(GSE86088)/Homer	GGCMATGAAA	1e0	-9.029e-01	0.6215	1548.0	21.99%	9211.7	21.87%
NFkB-p65(RHD)/GM12787-p65-ChIP-Seq(GSE19485)/Homer	WGGGGATTTCCC	1e0	-8.896e-01	0.6276	366.0	5.20%	2163.3	5.14%
Pit1+1bp(Homeobox)/GCrat-Pit1-ChIP-Seq(GSE58009)/Homer	ATGCATAATTCA	1e0	-8.586e-01	0.6451	636.0	9.04%	3776.0	8.97%
ZNF165(Zf)/WHIM12-ZNF165-ChIP-Seq(GSE65937)/Homer	AAGGKGRCGCAGGCA	1e0	-8.039e-01	0.6791	60.0	0.85%	351.1	0.83%
ZNF41(Zf)/HEK293-ZNF41.GFP-ChIP-Seq(GSE58341)/Homer	CCTCATGGTGYCYTWYTCCCTTGTG	1e0	-7.958e-01	0.6823	25.0	0.36%	144.7	0.34%
ELF1(ETS)/Jurkat-ELF1-ChIP-Seq(SRA014231)/Homer	AVCCGGAAGT	1e0	-7.332e-01	0.7239	305.0	4.33%	1818.6	4.32%
TEAD(TEA)/Fibroblast-PU.1-ChIP-Seq(Unpublished)/Homer	YCWGGAATGY	1e0	-7.273e-01	0.7257	762.0	10.83%	4551.3	10.81%
Oct4:Sox17(POU,Homeobox,HMG)/F9-Sox17-ChIP-Seq(GSE44553)/Homer	CCATTGTATGCAAAT	1e0	-7.105e-01	0.7354	197.0	2.80%	1175.0	2.79%
CHR(?)/Hela-CellCycle-Expression/Homer	SRGTTTCAAA	1e0	-7.009e-01	0.7400	881.0	12.52%	5268.4	12.51%
EBF(EBF)/proBcell-EBF-ChIP-Seq(GSE21978)/Homer	DGTCCCYRGGGA	1e0	-6.941e-01	0.7425	118.0	1.68%	704.6	1.67%
Gfi1b(Zf)/HPC7-Gfi1b-ChIP-Seq(GSE22178)/Homer	MAATCACTGC	1e0	-6.899e-01	0.7431	711.0	10.10%	4253.7	10.10%
Mouse_Recombination_Hotspot(Zf)/Testis-DMC1-ChIP-Seq(GSE24438)/Homer	ACTYKNATTCGTGNTACTTC	1e0	-5.898e-01	0.8186	80.0	1.14%	484.1	1.15%
GFY(?)/Promoter/Homer	ACTACAATTCCC	1e0	-5.811e-01	0.8230	40.0	0.57%	243.9	0.58%
ZBTB33(Zf)/GM12878-ZBTB33-ChIP-Seq(GSE32465)/Homer	GGVTCTCGCGAGAAC	1e0	-5.764e-01	0.8242	5.0	0.07%	30.3	0.07%
DMRT1(DM)/Testis-DMRT1-ChIP-Seq(GSE64892)/Homer	TWGHWACAWTGTWDC	1e0	-5.722e-01	0.8249	352.0	5.00%	2122.6	5.04%
TEAD4(TEA)/Tropoblast-Tead4-ChIP-Seq(GSE37350)/Homer	CCWGGAATGY	1e0	-5.455e-01	0.8444	819.0	11.64%	4931.3	11.71%
bZIP:IRF(bZIP,IRF)/Th17-BatF-ChIP-Seq(GSE39756)/Homer	NAGTTTCABTHTGACTNW	1e0	-5.026e-01	0.8784	634.0	9.01%	3830.4	9.09%
Reverb(NR),DR2/RAW-Reverba.biotin-ChIP-Seq(GSE45914)/Homer	GTRGGTCASTGGGTCA	1e0	-4.996e-01	0.8784	77.0	1.09%	473.3	1.12%
HIF-1b(HLH)/T47D-HIF1b-ChIP-Seq(GSE59937)/Homer	RTACGTGC	1e0	-4.962e-01	0.8784	957.0	13.60%	5772.8	13.71%
E-box(bHLH)/Promoter/Homer	SSGGTCACGTGA	1e0	-4.862e-01	0.8843	36.0	0.51%	224.4	0.53%
Six1(Homeobox)/Myoblast-Six1-ChIP-Chip(GSE20150)/Homer	GKVTCADRTTWC	1e0	-4.711e-01	0.8948	262.0	3.72%	1596.1	3.79%
Oct2(POU,Homeobox)/Bcell-Oct2-ChIP-Seq(GSE21512)/Homer	ATATGCAAAT	1e0	-4.636e-01	0.8986	480.0	6.82%	2912.6	6.92%
Pit1(Homeobox)/GCrat-Pit1-ChIP-Seq(GSE58009)/Homer	ATGMATATDC	1e0	-4.553e-01	0.9032	1745.0	24.79%	10514.2	24.97%
EBNA1(EBV-virus)/Raji-EBNA1-ChIP-Seq(GSE30709)/Homer	GGYAGCAYDTGCTDCCCNNN	1e0	-4.483e-01	0.9065	8.0	0.11%	52.9	0.13%
ISRE(IRF)/ThioMac-LPS-Expression(GSE23622)/Homer	AGTTTCASTTTC	1e0	-4.454e-01	0.9065	70.0	0.99%	435.6	1.03%
ZKSCAN1(Zf)/HepG2-ZKSCAN1-ChIP-Seq(Encode)/Homer	GCACAYAGTAGGKCY	1e0	-4.294e-01	0.9180	19.0	0.27%	123.0	0.29%
SpiB(ETS)/OCILY3-SPIB-ChIP-Seq(GSE56857)/Homer	AAAGRGGAAGTG	1e0	-4.071e-01	0.9356	204.0	2.90%	1255.1	2.98%
OCT:OCT(POU,Homeobox)/NPC-Brn1-ChIP-Seq(GSE35496)/Homer	ATGAATATTCATGAG	1e0	-4.033e-01	0.9362	18.0	0.26%	117.4	0.28%
Pax7(Paired,Homeobox),longest/Myoblast-Pax7-ChIP-Seq(GSE25064)/Homer	NTAATTDGCYAATTANNWWD	1e0	-3.798e-01	0.9554	57.0	0.81%	361.9	0.86%
EBF2(EBF)/BrownAdipose-EBF2-ChIP-Seq(GSE97114)/Homer	NABTCCCWDGGGAVH	1e0	-3.655e-01	0.9662	637.0	9.05%	3883.2	9.22%
GATA3(Zf),DR4/iTreg-Gata3-ChIP-Seq(GSE20898)/Homer	AGATGKDGAGATAAG	1e0	-3.569e-01	0.9713	132.0	1.88%	824.8	1.96%
ZNF322(Zf)/HEK293-ZNF322.GFP-ChIP-Seq(GSE58341)/Homer	GAGCCTGGTACTGWGCCTGR	1e0	-3.248e-01	0.9999	150.0	2.13%	939.5	2.23%
ZNF264(Zf)/HEK293-ZNF264.GFP-ChIP-Seq(GSE58341)/Homer	RGGGCACTAACY	1e0	-3.162e-01	1.0000	517.0	7.35%	3172.3	7.53%
Duxbl(Homeobox)/NIH3T3-Duxbl.HA-ChIP-Seq(GSE119782)/Homer	TAAYCYAATCAA	1e0	-2.629e-01	1.0000	95.0	1.35%	610.8	1.45%
Six4(Homeobox)/MCF7-SIX4-ChIP-Seq(Encode)/Homer	TGWAAYCTGABACCB	1e0	-2.383e-01	1.0000	41.0	0.58%	275.1	0.65%
HRE(HSF)/Striatum-HSF1-ChIP-Seq(GSE38000)/Homer	TTCTAGAABNTTCTA	1e0	-2.329e-01	1.0000	208.0	2.96%	1313.7	3.12%
Nkx2.2(Homeobox)/NPC-Nkx2.2-ChIP-Seq(GSE61673)/Homer	BTBRAGTGSN	1e0	-2.034e-01	1.0000	1829.0	25.99%	11141.9	26.46%
Six2(Homeobox)/NephronProgenitor-Six2-ChIP-Seq(GSE39837)/Homer	GWAAYHTGAKMC	1e0	-1.891e-01	1.0000	1154.0	16.40%	7080.4	16.81%
TEAD3(TEA)/HepG2-TEAD3-ChIP-Seq(Encode)/Homer	TRCATTCCAG	1e0	-1.820e-01	1.0000	1237.0	17.58%	7586.3	18.01%
PU.1:IRF8(ETS:IRF)/pDC-Irf8-ChIP-Seq(GSE66899)/Homer	GGAAGTGAAAST	1e0	-1.650e-01	1.0000	178.0	2.53%	1146.7	2.72%
ZNF415(Zf)/HEK293-ZNF415.GFP-ChIP-Seq(GSE58341)/Homer	GRTGMTRGAGCC	1e0	-1.507e-01	1.0000	348.0	4.94%	2200.7	5.23%
GATA3(Zf),DR8/iTreg-Gata3-ChIP-Seq(GSE20898)/Homer	AGATSTNDNNDSAGATAASN	1e0	-1.424e-01	1.0000	114.0	1.62%	753.8	1.79%
NRF1(NRF)/MCF7-NRF1-ChIP-Seq(Unpublished)/Homer	CTGCGCATGCGC	1e0	-1.423e-01	1.0000	28.0	0.40%	203.9	0.48%
MYNN(Zf)/HEK293-MYNN.eGFP-ChIP-Seq(Encode)/Homer	TTCAAAWTAAAAGTC	1e0	-1.418e-01	1.0000	355.0	5.04%	2247.0	5.34%
Sox21(HMG)/ESC-SOX21-ChIP-Seq(GSE110505)/Homer	BCCWTTGTBYKV	1e0	-1.356e-01	1.0000	2161.0	30.70%	13194.9	31.33%
ZNF768(Zf)/Rajj-ZNF768-ChIP-Seq(GSE111879)/Homer	RHHCAGAGAGGB	1e0	-1.247e-01	1.0000	20.0	0.28%	152.9	0.36%
ETS(ETS)/Promoter/Homer	AACCGGAAGT	1e0	-1.215e-01	1.0000	188.0	2.67%	1223.6	2.91%
IRF2(IRF)/Erythroblas-IRF2-ChIP-Seq(GSE36985)/Homer	GAAASYGAAASY	1e0	-1.132e-01	1.0000	97.0	1.38%	654.8	1.55%
HRE(HSF)/HepG2-HSF1-ChIP-Seq(GSE31477)/Homer	BSTTCTRGAABVTTCYAGAA	1e0	-9.520e-02	1.0000	108.0	1.53%	730.8	1.74%
ZNF669(Zf)/HEK293-ZNF669.GFP-ChIP-Seq(GSE58341)/Homer	GARTGGTCATCGCCC	1e0	-9.480e-02	1.0000	32.0	0.45%	238.1	0.57%
HNF1b(Homeobox)/PDAC-HNF1B-ChIP-Seq(GSE64557)/Homer	GTTAATNATTAA	1e0	-9.043e-02	1.0000	246.0	3.50%	1599.6	3.80%
Tcf3(HMG)/mES-Tcf3-ChIP-Seq(GSE11724)/Homer	ASWTCAAAGG	1e0	-7.804e-02	1.0000	292.0	4.15%	1893.4	4.50%
DMRT6(DM)/Testis-DMRT6-ChIP-Seq(GSE60440)/Homer	YDGHTACAWTGTADC	1e0	-7.802e-02	1.0000	261.0	3.71%	1700.5	4.04%
PR(NR)/T47D-PR-ChIP-Seq(GSE31130)/Homer	VAGRACAKNCTGTBC	1e0	-6.610e-02	1.0000	2428.0	34.50%	14891.5	35.36%
Rfx5(HTH)/GM12878-Rfx5-ChIP-Seq(GSE31477)/Homer	SCCTAGCAACAG	1e0	-5.970e-02	1.0000	349.0	4.96%	2262.6	5.37%
Ronin(THAP)/ES-Thap11-ChIP-Seq(GSE51522)/Homer	RACTACAACTCCCAGVAKGC	1e0	-5.556e-02	1.0000	5.0	0.07%	54.8	0.13%
LXRE(NR),DR4/RAW-LXRb.biotin-ChIP-Seq(GSE21512)/Homer	RGGTTACTANAGGTCA	1e0	-4.784e-02	1.0000	26.0	0.37%	210.7	0.50%
PRDM14(Zf)/H1-PRDM14-ChIP-Seq(GSE22767)/Homer	RGGTCTCTAACY	1e0	-4.583e-02	1.0000	261.0	3.71%	1726.6	4.10%
Bapx1(Homeobox)/VertebralCol-Bapx1-ChIP-Seq(GSE36672)/Homer	TTRAGTGSYK	1e0	-4.382e-02	1.0000	2199.0	31.24%	13558.9	32.19%
Zac1(Zf)/Neuro2A-Plagl1-ChIP-Seq(GSE75942)/Homer	HAWGRGGCCM	1e0	-3.857e-02	1.0000	1788.0	25.40%	11088.8	26.33%
IRF1(IRF)/PBMC-IRF1-ChIP-Seq(GSE43036)/Homer	GAAAGTGAAAGT	1e0	-3.798e-02	1.0000	148.0	2.10%	1018.7	2.42%
LEF1(HMG)/H1-LEF1-ChIP-Seq(GSE64758)/Homer	CCTTTGATST	1e0	-3.718e-02	1.0000	826.0	11.74%	5235.5	12.43%
IRF4(IRF)/GM12878-IRF4-ChIP-Seq(GSE32465)/Homer	ACTGAAACCA	1e0	-3.254e-02	1.0000	441.0	6.27%	2868.1	6.81%
ARE(NR)/LNCAP-AR-ChIP-Seq(GSE27824)/Homer	RGRACASNSTGTYCYB	1e0	-3.188e-02	1.0000	269.0	3.82%	1793.5	4.26%
PAX6(Paired,Homeobox)/Forebrain-Pax6-ChIP-Seq(GSE66961)/Homer	NGTGTTCAVTSAAGCGKAAA	1e0	-2.881e-02	1.0000	80.0	1.14%	585.3	1.39%
TEAD1(TEAD)/HepG2-TEAD1-ChIP-Seq(Encode)/Homer	CYRCATTCCA	1e0	-2.798e-02	1.0000	1001.0	14.22%	6329.2	15.03%
ZNF16(Zf)/HEK293-ZNF16.GFP-ChIP-Seq(GSE58341)/Homer	MACCTTCYATGGCTCCCTAKTGCCY	1e0	-2.654e-02	1.0000	2.0	0.03%	33.4	0.08%
YY1(Zf)/Promoter/Homer	CAAGATGGCGGC	1e0	-2.076e-02	1.0000	27.0	0.38%	231.4	0.55%
Hoxd12(Homeobox)/ChickenMSG-Hoxd12.Flag-ChIP-Seq(GSE86088)/Homer	HDGYAATGAAAN	1e0	-1.817e-02	1.0000	2612.0	37.11%	16138.6	38.32%
HINFP(Zf)/K562-HINFP.eGFP-ChIP-Seq(Encode)/Homer	TWVGGTCCGC	1e0	-1.523e-02	1.0000	46.0	0.65%	370.7	0.88%
PRDM15(Zf)/ESC-Prdm15-ChIP-Seq(GSE73694)/Homer	YCCDNTCCAGGTTTT	1e0	-1.469e-02	1.0000	894.0	12.70%	5719.2	13.58%
T1ISRE(IRF)/ThioMac-Ifnb-Expression/Homer	ACTTTCGTTTCT	1e0	-1.147e-02	1.0000	11.0	0.16%	119.7	0.28%
TCFL2(HMG)/K562-TCF7L2-ChIP-Seq(GSE29196)/Homer	ACWTCAAAGG	1e0	-9.909e-03	1.0000	77.0	1.09%	592.0	1.41%
ZNF382(Zf)/HEK293-ZNF382.GFP-ChIP-Seq(GSE58341)/Homer	GNCTGTASTRNTGBCTCHTT	1e0	-8.767e-03	1.0000	26.0	0.37%	237.7	0.56%
PAX5(Paired,Homeobox)/GM12878-PAX5-ChIP-Seq(GSE32465)/Homer	GCAGCCAAGCRTGACH	1e0	-8.763e-03	1.0000	212.0	3.01%	1481.9	3.52%
RAR:RXR(NR),DR5/ES-RAR-ChIP-Seq(GSE56893)/Homer	RGGTCADNNAGAGGTCAV	1e0	-8.255e-03	1.0000	7.0	0.10%	89.8	0.21%
Cdx2(Homeobox)/mES-Cdx2-ChIP-Seq(GSE14586)/Homer	GYMATAAAAH	1e0	-7.068e-03	1.0000	1144.0	16.25%	7306.6	17.35%
PSE(SNAPc)/K562-mStart-Seq/Homer	WAVTCACCMTAASYDAAAAG	1e0	-7.058e-03	1.0000	677.0	9.62%	4422.3	10.50%
Tcf7(HMG)/GM12878-TCF7-ChIP-Seq(Encode)/Homer	CTTTGATGTGSB	1e0	-6.148e-03	1.0000	371.0	5.27%	2510.4	5.96%
FOXA1:AR(Forkhead,NR)/LNCAP-AR-ChIP-Seq(GSE27824)/Homer	AGTAAACAAAAAAGAACAND	1e0	-4.487e-03	1.0000	120.0	1.71%	899.4	2.14%
TEAD2(TEA)/Py2T-Tead2-ChIP-Seq(GSE55709)/Homer	CCWGGAATGY	1e0	-4.176e-03	1.0000	487.0	6.92%	3260.2	7.74%
CUX1(Homeobox)/K562-CUX1-ChIP-Seq(GSE92882)/Homer	TATCGATNAN	1e0	-4.114e-03	1.0000	956.0	13.58%	6183.3	14.68%
ZNF652/HepG2-ZNF652.Flag-ChIP-Seq(Encode)/Homer	TTAACCCTTTVNKKN	1e0	-3.516e-03	1.0000	257.0	3.65%	1803.5	4.28%
CTCF-SatelliteElement(Zf?)/CD4+-CTCF-ChIP-Seq(Barski_et_al.)/Homer	TGCAGTTCCMVNWRTGGCCA	1e0	-2.929e-03	1.0000	10.0	0.14%	125.6	0.30%
THRa(NR)/C17.2-THRa-ChIP-Seq(GSE38347)/Homer	GGTCANYTGAGGWCA	1e0	-1.724e-03	1.0000	224.0	3.18%	1612.8	3.83%
DUX4(Homeobox)/Myoblasts-DUX4.V5-ChIP-Seq(GSE75791)/Homer	NWTAAYCYAATCAWN	1e0	-1.621e-03	1.0000	61.0	0.87%	517.3	1.23%
MNT(bHLH)/HepG2-MNT-ChIP-Seq(Encode)/Homer	DGCACACGTG	1e0	-1.414e-03	1.0000	1109.0	15.76%	7192.4	17.08%
TR4(NR),DR1/Hela-TR4-ChIP-Seq(GSE24685)/Homer	GAGGTCAAAGGTCA	1e0	-1.370e-03	1.0000	54.0	0.77%	470.5	1.12%
Nkx2.5(Homeobox)/HL1-Nkx2.5.biotin-ChIP-Seq(GSE21529)/Homer	RRSCACTYAA	1e0	-1.016e-03	1.0000	2201.0	31.27%	13893.2	32.99%
p53(p53)/Saos-p53-ChIP-Seq(GSE15780)/Homer	RRCATGYCYRGRCATGYYYN	1e0	-9.190e-04	1.0000	69.0	0.98%	584.4	1.39%
p53(p53)/Saos-p53-ChIP-Seq/Homer	RRCATGYCYRGRCATGYYYN	1e0	-9.190e-04	1.0000	69.0	0.98%	584.4	1.39%
Max(bHLH)/K562-Max-ChIP-Seq(GSE31477)/Homer	RCCACGTGGYYN	1e0	-7.670e-04	1.0000	667.0	9.48%	4471.7	10.62%
Hnf1(Homeobox)/Liver-Foxa2-Chip-Seq(GSE25694)/Homer	GGTTAAWCATTAA	1e0	-6.870e-04	1.0000	205.0	2.91%	1514.8	3.60%
Pax8(Paired,Homeobox)/Thyroid-Pax8-ChIP-Seq(GSE26938)/Homer	GTCATGCHTGRCTGS	1e0	-4.490e-04	1.0000	177.0	2.51%	1339.6	3.18%
p63(p53)/Keratinocyte-p63-ChIP-Seq(GSE17611)/Homer	NNDRCATGYCYNRRCATGYH	1e0	-3.900e-04	1.0000	257.0	3.65%	1873.6	4.45%
PRDM10(Zf)/HEK293-PRDM10.eGFP-ChIP-Seq(Encode)/Homer	TGGTACATTCCA	1e0	-3.590e-04	1.0000	431.0	6.12%	3004.9	7.13%
PRDM1(Zf)/Hela-PRDM1-ChIP-Seq(GSE31477)/Homer	ACTTTCACTTTC	1e0	-3.590e-04	1.0000	576.0	8.18%	3929.5	9.33%
Nkx3.1(Homeobox)/LNCaP-Nkx3.1-ChIP-Seq(GSE28264)/Homer	AAGCACTTAA	1e0	-2.400e-04	1.0000	2471.0	35.11%	15627.2	37.11%
Tcfcp2l1(CP2)/mES-Tcfcp2l1-ChIP-Seq(GSE11431)/Homer	NRAACCRGTTYRAACCRGYT	1e0	-2.380e-04	1.0000	70.0	0.99%	616.0	1.46%
RUNX2(Runt)/PCa-RUNX2-ChIP-Seq(GSE33889)/Homer	NWAACCACADNN	1e0	-1.080e-04	1.0000	827.0	11.75%	5565.6	13.21%
BMAL1(bHLH)/Liver-Bmal1-ChIP-Seq(GSE39860)/Homer	GNCACGTG	1e0	-7.900e-05	1.0000	1875.0	26.64%	12069.6	28.66%
Nur77(NR)/K562-NR4A1-ChIP-Seq(GSE31363)/Homer	TGACCTTTNCNT	1e0	-6.100e-05	1.0000	135.0	1.92%	1099.9	2.61%
NPAS(bHLH)/Liver-NPAS-ChIP-Seq(GSE39860)/Homer	NVCACGTG	1e0	-5.100e-05	1.0000	1674.0	23.79%	10860.9	25.79%
n-Myc(bHLH)/mES-nMyc-ChIP-Seq(GSE11431)/Homer	VRCCACGTGG	1e0	-4.300e-05	1.0000	555.0	7.89%	3876.6	9.20%
NRF(NRF)/Promoter/Homer	STGCGCATGCGC	1e0	-2.600e-05	1.0000	65.0	0.92%	614.2	1.46%
KLF10(Zf)/HEK293-KLF10.GFP-ChIP-Seq(GSE58341)/Homer	GGGGGTGTGTCC	1e0	-2.300e-05	1.0000	566.0	8.04%	3968.3	9.42%
Nkx2.1(Homeobox)/LungAC-Nkx2.1-ChIP-Seq(GSE43252)/Homer	RSCACTYRAG	1e0	-1.600e-05	1.0000	2777.0	39.46%	17641.8	41.89%
GRHL2(CP2)/HBE-GRHL2-ChIP-Seq(GSE46194)/Homer	AAACYKGTTWDACMRGTTTB	1e0	-1.300e-05	1.0000	326.0	4.63%	2424.5	5.76%
RUNX1(Runt)/Jurkat-RUNX1-ChIP-Seq(GSE29180)/Homer	AAACCACARM	1e0	-9.000e-06	1.0000	983.0	13.97%	6653.4	15.80%
Cux2(Homeobox)/Liver-Cux2-ChIP-Seq(GSE35985)/Homer	HNRAATCAAT	1e0	-9.000e-06	1.0000	505.0	7.18%	3608.6	8.57%
ZNF416(Zf)/HEK293-ZNF416.GFP-ChIP-Seq(GSE58341)/Homer	WDNCTGGGCA	1e0	-9.000e-06	1.0000	982.0	13.95%	6648.2	15.79%
HNF6(Homeobox)/Liver-Hnf6-ChIP-Seq(ERP000394)/Homer	NTATYGATCH	1e0	-8.000e-06	1.0000	605.0	8.60%	4254.7	10.10%
p73(p53)/Trachea-p73-ChIP-Seq(PRJNA310161)/Homer	NRRRCAWGTCCDGRCATGYY	1e0	-8.000e-06	1.0000	18.0	0.26%	254.5	0.60%
LRF(Zf)/Erythroblasts-ZBTB7A-ChIP-Seq(GSE74977)/Homer	AAGACCCYYN	1e0	-5.000e-06	1.0000	652.0	9.26%	4571.6	10.85%
Hnf6b(Homeobox)/LNCaP-Hnf6b-ChIP-Seq(GSE106305)/Homer	TATTGAYY	1e0	-5.000e-06	1.0000	1074.0	15.26%	7251.0	17.22%
Pitx1(Homeobox)/Chicken-Pitx1-ChIP-Seq(GSE38910)/Homer	TAATCCCN	1e0	-3.000e-06	1.0000	4476.0	63.60%	27857.6	66.15%
ZFX(Zf)/mES-Zfx-ChIP-Seq(GSE11431)/Homer	AGGCCTRG	1e0	-3.000e-06	1.0000	648.0	9.21%	4564.3	10.84%
FXR(NR),IR1/Liver-FXR-ChIP-Seq(Chong_et_al.)/Homer	AGGTCANTGACCTB	1e0	-3.000e-06	1.0000	190.0	2.70%	1543.8	3.67%
THRb(NR)/HepG2-THRb.Flag-ChIP-Seq(Encode)/Homer	GGTCACCTGAGGTCA	1e0	-3.000e-06	1.0000	271.0	3.85%	2096.9	4.98%
GFY-Staf(?,Zf)/Promoter/Homer	RACTACAATTCCCAGAAKGC	1e0	-3.000e-06	1.0000	28.0	0.40%	352.9	0.84%
ERE(NR),IR3/MCF7-ERa-ChIP-Seq(Unpublished)/Homer	VAGGTCACNSTGACC	1e0	-1.000e-06	1.0000	156.0	2.22%	1319.1	3.13%
ZNF143|STAF(Zf)/CUTLL-ZNF143-ChIP-Seq(GSE29600)/Homer	ATTTCCCAGVAKSCY	1e0	-1.000e-06	1.0000	268.0	3.81%	2093.9	4.97%
Bcl11a(Zf)/HSPC-BCL11A-ChIP-Seq(GSE104676)/Homer	TYTGACCASWRG	1e0	-0.000e+00	1.0000	434.0	6.17%	3260.0	7.74%
RUNX(Runt)/HPC7-Runx1-ChIP-Seq(GSE22178)/Homer	SAAACCACAG	1e0	-0.000e+00	1.0000	631.0	8.97%	4565.4	10.84%
RXR(NR),DR1/3T3L1-RXR-ChIP-Seq(GSE13511)/Homer	TAGGGCAAAGGTCA	1e0	-0.000e+00	1.0000	673.0	9.56%	4856.4	11.53%
PPARE(NR),DR1/3T3L1-Pparg-ChIP-Seq(GSE13511)/Homer	TGACCTTTGCCCCA	1e0	-0.000e+00	1.0000	593.0	8.43%	4339.3	10.30%
c-Myc(bHLH)/mES-cMyc-ChIP-Seq(GSE11431)/Homer	VVCCACGTGG	1e0	-0.000e+00	1.0000	393.0	5.58%	3023.1	7.18%
ZNF711(Zf)/SHSY5Y-ZNF711-ChIP-Seq(GSE20673)/Homer	AGGCCTAG	1e0	-0.000e+00	1.0000	847.0	12.03%	5996.3	14.24%
VDR(NR),DR3/GM10855-VDR+vitD-ChIP-Seq(GSE22484)/Homer	ARAGGTCANWGAGTTCANNN	1e0	-0.000e+00	1.0000	88.0	1.25%	915.4	2.17%
HNF4a(NR),DR1/HepG2-HNF4a-ChIP-Seq(GSE25021)/Homer	CARRGKBCAAAGTYCA	1e0	-0.000e+00	1.0000	314.0	4.46%	2575.5	6.12%
ZBTB12(Zf)/HEK293-ZBTB12.GFP-ChIP-Seq(GSE58341)/Homer	NGNTCTAGAACCNGV	1e0	-0.000e+00	1.0000	302.0	4.29%	2511.1	5.96%
NFY(CCAAT)/Promoter/Homer	RGCCAATSRG	1e0	-0.000e+00	1.0000	621.0	8.82%	4752.5	11.28%
ERRg(NR)/Kidney-ESRRG-ChIP-Seq(GSE104905)/Homer	GTGACCTTGRVN	1e0	-0.000e+00	1.0000	522.0	7.42%	4099.9	9.73%
CTCF(Zf)/CD4+-CTCF-ChIP-Seq(Barski_et_al.)/Homer	AYAGTGCCMYCTRGTGGCCA	1e0	-0.000e+00	1.0000	45.0	0.64%	640.8	1.52%
RAR:RXR(NR),DR0/ES-RAR-ChIP-Seq(GSE56893)/Homer	AGGTCAAGGTCA	1e0	-0.000e+00	1.0000	90.0	1.28%	1022.1	2.43%
CRX(Homeobox)/Retina-Crx-ChIP-Seq(GSE20012)/Homer	GCTAATCC	1e0	-0.000e+00	1.0000	2538.0	36.06%	16893.9	40.11%
SF1(NR)/H295R-Nr5a1-ChIP-Seq(GSE44220)/Homer	CAAGGHCANV	1e0	-0.000e+00	1.0000	303.0	4.31%	2624.8	6.23%
Nr5a2(NR)/Pancreas-LRH1-ChIP-Seq(GSE34295)/Homer	BTCAAGGTCA	1e0	-0.000e+00	1.0000	480.0	6.82%	3888.7	9.23%
Esrrb(NR)/mES-Esrrb-ChIP-Seq(GSE11431)/Homer	KTGACCTTGA	1e0	-0.000e+00	1.0000	429.0	6.10%	3539.5	8.40%
Nr5a2(NR)/mES-Nr5a2-ChIP-Seq(GSE19019)/Homer	BTCAAGGTCA	1e0	-0.000e+00	1.0000	332.0	4.72%	2865.1	6.80%
RARg(NR)/ES-RARg-ChIP-Seq(GSE30538)/Homer	AGGTCAAGGTCA	1e0	-0.000e+00	1.0000	28.0	0.40%	560.3	1.33%
BORIS(Zf)/K562-CTCFL-ChIP-Seq(GSE32465)/Homer	CNNBRGCGCCCCCTGSTGGC	1e0	0.000e+00	1.0000	54.0	0.77%	878.2	2.09%
COUP-TFII(NR)/K562-NR2F1-ChIP-Seq(Encode)/Homer	GKBCARAGGTCA	1e0	0.000e+00	1.0000	783.0	11.13%	7152.4	16.98%
COUP-TFII(NR)/Artia-Nr2f2-ChIP-Seq(GSE46497)/Homer	AGRGGTCA	1e0	0.000e+00	1.0000	967.0	13.74%	8735.6	20.74%
Erra(NR)/HepG2-Erra-ChIP-Seq(GSE31477)/Homer	CAAAGGTCAG	1e0	0.000e+00	1.0000	1327.0	18.85%	11284.9	26.79%
GSC(Homeobox)/FrogEmbryos-GSC-ChIP-Seq(DRA000576)/Homer	RGGATTAR	1e0	0.000e+00	1.0000	1292.0	18.36%	9631.9	22.87%
EAR2(NR)/K562-NR2F6-ChIP-Seq(Encode)/Homer	NRBCARRGGTCA	1e0	0.000e+00	1.0000	698.0	9.92%	6517.7	15.48%
OCT:OCT(POU,Homeobox)/NPC-OCT6-ChIP-Seq(GSE43916)/Homer	YATGCATATRCATRT	1e0	0.000e+00	1.0000	191.0	2.71%	2090.4	4.96%
Otx2(Homeobox)/EpiLC-Otx2-ChIP-Seq(GSE56098)/Homer	NYTAATCCYB	1e0	0.000e+00	1.0000	810.0	11.51%	6341.7	15.06%
PPARa(NR),DR1/Liver-Ppara-ChIP-Seq(GSE47954)/Homer	VNAGGKCAAAGGTCA	1e0	0.000e+00	1.0000	652.0	9.26%	5365.3	12.74%
RARa(NR)/K562-RARa-ChIP-Seq(Encode)/Homer	TTGAMCTTTG	1e0	0.000e+00	1.0000	2044.0	29.04%	17203.5	40.85%
REST-NRSF(Zf)/Jurkat-NRSF-ChIP-Seq/Homer	GGMGCTGTCCATGGTGCTGA	1e0	0.000e+00	1.0000	0.0	0.00%	12.5	0.03%
THRb(NR)/Liver-NR1A2-ChIP-Seq(GSE52613)/Homer	TRAGGTCA	1e0	0.000e+00	1.0000	2915.0	41.42%	22027.8	52.30%
ZFP3(Zf)/HEK293-ZFP3.GFP-ChIP-Seq(GSE58341)/Homer	GGGTTTTGAAGGATGARTAGGAGTT	1e0	0.000e+00	1.0000	0.0	0.00%	5.7	0.01%
