# Supplementary material for: Single Cell Transcriptomic and Chromatin Profiles Suggest Layer Vb Is the Only Layer With Shared Excitatory Cell Types in the Medial and Lateral Entorhinal Cortex
Source: Front Neural Circuits. 2022 Jan 26;15:806154. doi: 10.3389/fncir.2021.806154 (PMC8826650; doi:10.3389/fncir.2021.806154)
Supplement: Supplementary file 14 [file Data_Sheet_1.ZIP › 10/knownResults/known53.motif]

>TGCGTGGGYG	Egr1(Zf)/K562-Egr1-ChIP-Seq(GSE32465)/Homer	7.353296	-169.671409	0	T:769.0(10.93%),B:2266.8(5.38%),P:1e-73
0.128	0.072	0.142	0.658
0.078	0.036	0.882	0.004
0.154	0.523	0.023	0.300
0.001	0.001	0.997	0.001
0.001	0.001	0.282	0.716
0.027	0.001	0.971	0.001
0.001	0.002	0.973	0.024
0.001	0.001	0.997	0.001
0.153	0.415	0.010	0.422
0.034	0.002	0.940	0.024
