# Supplementary material for: Single Cell Transcriptomic and Chromatin Profiles Suggest Layer Vb Is the Only Layer With Shared Excitatory Cell Types in the Medial and Lateral Entorhinal Cortex
Source: Front Neural Circuits. 2022 Jan 26;15:806154. doi: 10.3389/fncir.2021.806154 (PMC8826650; doi:10.3389/fncir.2021.806154)
Supplement: Supplementary file 15 [file Data_Sheet_2.ZIP]

Archive with 18 entries (18 files):
- DE_Exc_LECvsMEC.csv
- DE_Exc_MECvsLEC.csv
- DE_LII_CB_LECvsMEC.csv
- DE_LII_CB_MECvsLEC.csv
- DE_LII_Rln_LECvsMEC.csv
- DE_LII_Rln_MECvsLEC.csv
- DE_LIII_LECvsMEC.csv
- DE_LIII_MECvsLEC.csv
- DE_LVa_LECvsMEC.csv
- DE_LVa_MECvsLEC.csv
- DE_LVb_LECvsMEC.csv
- DE_LVb_LECvsShared.csv
- DE_LVb_MECvsLEC.csv
- DE_LVb_MECvsShared.csv
- DE_LVb_SharedVSunique.csv
- DE_LVb_UniqueVSshared.csv
- DE_LVI_LECvsMEC.csv
- DE_LVI_MECvsLEC.csv
