# Supplementary material for: Single Cell Transcriptomic and Chromatin Profiles Suggest Layer Vb Is the Only Layer With Shared Excitatory Cell Types in the Medial and Lateral Entorhinal Cortex
Source: Front Neural Circuits. 2022 Jan 26;15:806154. doi: 10.3389/fncir.2021.806154 (PMC8826650; doi:10.3389/fncir.2021.806154)
Supplement: Supplementary file 15 [file Data_Sheet_2.ZIP › DE_Exc_LECvsMEC.csv]

p_val	avg_log2FC	pct.1	pct.2	p_val_adj
2010300C02Rik	0	0.487903665017503	0.855	0.611	0
Nrp2	0	0.380978569194426	0.638	0.326	0
Map2	0	0.451004493865386	0.992	0.951	0
Erbb4	0	1.22216837863992	0.462	0.14	0
Ptprn	0	0.367943466202494	0.932	0.775	0
Sphkap	0	0.53066817845203	0.938	0.646	0
Pid1	0	0.981349609485769	0.895	0.515	0
Dner	0	0.880142232384127	0.885	0.498	0
Tmem163	0	0.283679361765253	0.263	0.055	0
Shisa4	0	0.378497972531289	0.875	0.655	0
Nav1	0	0.680376654690415	0.919	0.603	0
Igfn1	0	0.317914691065933	0.271	0.042	0
Kcnt2	0	0.563835721948981	0.773	0.451	0
Rgs2	0	0.297195749815789	0.484	0.238	0
Rgl1	0	0.359272381907069	0.786	0.531	0
Tnr	0	0.440071549847028	0.881	0.609	0
Ildr2	0	0.577468506579274	0.894	0.613	0
Rgs4	0	0.521923869208446	0.85	0.64	0
Pcp4l1	0	0.268371605270638	0.238	0.032	0
Pea15a	0	0.764262152670578	0.959	0.708	0
Grem2	0	0.346118788752899	0.594	0.297	0
Rgs7	0	0.442287549265235	0.97	0.908	0
Stum	0	0.775298093460707	0.784	0.353	0
Wdr26	0	0.280572496447515	0.822	0.59	0
Kcnk2	0	0.605014349151783	0.742	0.564	0
Ptpn14	0	0.256563580603582	0.424	0.175	0
Smyd2	0	0.325924772378897	0.518	0.284	0
Kcnh1	0	0.807412622443937	0.726	0.235	0
Fam171a1	0	0.296052859152735	0.698	0.413	0
Ccdc3	0	0.461052525796479	0.409	0.05	0
Itga8	0	0.361799761145134	0.529	0.265	0
Cacnb2	0	0.683241177959418	0.819	0.525	0
Nacc2	0	0.504326148025288	0.391	0.058	0
Fam163b	0	0.687673627478992	0.635	0.209	0
Olfm1	0	0.851248113334499	0.986	0.961	0
Ntng2	0	0.399787282103843	0.426	0.161	0
Lhx2	0	0.305482887941043	0.601	0.334	0
Tanc1	0	0.539817894794218	0.541	0.267	0
Fign	0	1.06212865778608	0.439	0.088	0
Ube2e3	0	0.588433971718512	0.835	0.543	0
Neurod1	0	0.342962763796399	0.428	0.138	0
Itgav	0	0.377520666931811	0.453	0.192	0
Fam171b	0	0.323218678199103	0.972	0.881	0
Trp53i11	0	0.605794754991781	0.473	0.102	0
Gm13889	0	0.252332770220603	0.409	0.199	0
Btbd3	0	0.400443862894848	0.644	0.341	0
Macrod2	0	0.425710635828842	0.997	0.974	0
Slc24a3	0	0.745920835639093	0.764	0.403	0
Ralgapa2	0	0.33883050012702	0.715	0.451	0
Napb	0	0.393832059206348	0.992	0.978	0
2900097C17Rik	0	0.30288730677608	0.995	0.989	0
Vstm2l	0	0.251749485607359	0.421	0.183	0
Ptprt	0	0.956581087913624	0.959	0.58	0
Pkig	0	0.614882693587201	0.97	0.908	0
Ywhab	0	0.298594385963282	0.992	0.984	0
Cdh4	0	0.524359020568579	0.486	0.166	0
Bhlhe22	0	0.560824325926876	0.48	0.158	0
Nlgn1	0	0.709366417646156	1	0.978	0
Kcnmb2	0	0.252667324132693	0.225	0.036	0
Maml3	0	0.293505400370061	0.377	0.144	0
Foxo1	0	0.364656238035246	0.339	0.142	0
Dclk1	0	0.312549137386142	0.998	0.99	0
Gucy1b1	0	0.351277526378791	0.793	0.547	0
Gucy1a1	0	0.400495101911698	0.379	0.116	0
Dchs2	0	0.281548953410579	0.226	0.024	0
Trim2	0	0.453226218881049	0.943	0.833	0
Man1a2	0	0.347994083800726	0.846	0.614	0
Atp1a1	0	0.415533033438815	0.852	0.611	0
Magi3	0	0.485147632732056	0.699	0.368	0
Kcnd3	0	0.643280154991467	0.902	0.636	0
AI504432	0	0.321174712732663	0.404	0.089	0
Fam102b	0	0.259041778298646	0.4	0.134	0
Gm26871	0	0.482497047444167	0.954	0.758	0
Dpyd	0	1.41243162429906	0.806	0.179	0
6530403H02Rik	0	0.947760615013475	0.752	0.208	0
Ndst3	0	0.596887382782787	0.568	0.226	0
Ndst4	0	0.920825014244294	0.514	0.039	0
Camk2d	0	0.583973258507261	0.987	0.726	0
Ak5	0	0.389731987979292	0.95	0.811	0
Negr1	0	1.10478638160524	0.999	0.966	0
Wls	0	0.552734541162809	0.54	0.197	0
Penk	0	0.66342695070128	0.271	0.026	0
Calb1	0	0.676557259549597	0.559	0.199	0
Nkain3	0	1.05581285570515	0.685	0.332	0
Lingo2	0	0.914159147603162	0.999	0.809	0
Gm12371	0	0.333554010696643	0.399	0.118	0
Phf24	0	0.337947489915347	0.914	0.728	0
Zfp462	0	0.349257376858288	0.686	0.397	0
Pde4b	0	0.667856730580876	0.947	0.789	0
Dhcr24	0	0.304901251494705	0.61	0.329	0
Rab3b	0	0.327325469839709	0.434	0.229	0
Ptprf	0	0.293053749602086	0.671	0.411	0
Epha10	0	0.458691315954408	0.721	0.444	0
Ncdn	0	0.36542348693046	0.987	0.916	0
Csmd2	0	0.31025206200245	0.92	0.774	0
Marcksl1	0	0.594380894228723	0.805	0.595	0
Sdc3	0	0.283930342807875	0.797	0.544	0
Stpg1	0	0.332809430545494	0.361	0.127	0
Camk2n1	0	0.680781967889749	0.996	0.994	0
Ajap1	0	0.28891169414643	0.612	0.334	0
Sema3a	0	0.609023246488538	0.501	0.181	0
Cacna2d1	0	0.509087545620856	0.994	0.966	0
Reln	0	1.64980996479575	0.596	0.196	0
Smarcd3	0	0.273554916892929	0.559	0.247	0
Slc30a3	0	0.707980360200305	0.655	0.249	0
Crmp1	0	0.355832899366435	0.86	0.638	0
Lcorl	0	0.446976904228684	0.677	0.412	0
Pcdh7	0	0.252061859492953	0.925	0.592	0
Nwd2	0	1.01366816368533	0.941	0.582	0
Nsun7	0	0.276008365986304	0.297	0.053	0
Limch1	0	0.672600587825637	0.853	0.561	0
Fras1	0	0.470409215365258	0.342	0.042	0
Prkg2	0	0.558107322308348	0.596	0.192	0
Sgsm1	0	0.361806503254965	0.822	0.576	0
Wscd2	0	0.314056242678249	0.59	0.302	0
Tesc	0	0.485134649696126	0.62	0.266	0
Hrk	0	0.776705898399018	0.784	0.294	0
Rilpl1	0	0.313977359004281	0.56	0.305	0
Auts2	0	0.296121453308898	0.997	0.967	0
Stx1a	0	0.381102612461012	0.88	0.681	0
Ywhag	0	0.270699922132405	0.992	0.987	0
Vgf	0	0.366171101477501	0.733	0.519	0
Ap1s1	0	0.417143085626339	0.926	0.745	0
Prkar1b	0	0.323903679923063	0.983	0.927	0
Mmd2	0	0.321994190851294	0.56	0.235	0
Fscn1	0	0.290358324358465	0.804	0.554	0
Nptx2	0	0.561015325147121	0.358	0.104	0
Fam3c	0	0.569046232208081	0.731	0.428	0
Ptprz1	0	0.861532148847775	0.596	0.118	0
Cadps2	0	0.484186727348501	0.371	0.173	0
Tmem178b	0	0.486573858337321	0.968	0.804	0
Wipf3	0	0.964265146450942	0.776	0.233	0
Prickle2	0	0.412096540841284	0.98	0.927	0
Magi1	0	0.553273323474063	0.924	0.734	0
Tafa1	0	2.37756500976077	0.908	0.568	0
Pdzrn3	0	0.907150979195696	0.815	0.502	0
Cntn6	0	0.664374493910273	0.518	0.217	0
Lrrn1	0	0.322446295867907	0.445	0.212	0
Plxnd1	0	0.365732193592382	0.528	0.21	0
Rasgef1a	0	0.323312823212685	0.969	0.89	0
Cacna1c	0	0.406015349580257	0.935	0.784	0
Slc2a3	0	0.329050167872692	0.881	0.682	0
Prmt8	0	0.547014749866374	0.853	0.563	0
Ptpro	0	0.490432235867346	0.571	0.232	0
Ppfibp1	0	0.462351187269812	0.374	0.046	0
Selenow	0	0.454281547092029	0.997	0.995	0
Pnmal2	0	0.346589674027747	0.939	0.785	0
Pld3	0	0.317783526783563	0.857	0.645	0
Aplp1	0	0.368730008796311	0.962	0.839	0
Zfp536	0	0.451790392107842	0.301	0.036	0
Slc17a7	0	0.688027739466492	0.995	0.97	0
Klf13	0	0.360708607508195	0.918	0.761	0
Nr2f2	0	0.406183429958152	0.696	0.434	0
Tenm4	0	0.318366732756796	0.986	0.909	0
Syt17	0	0.686741853051029	0.597	0.137	0
Mapk3	0	0.631215756613639	0.8	0.416	0
Hras	0	0.335440154866717	0.941	0.82	0
Efnb2	0	0.449096897890767	0.655	0.288	0
Myo16	0	0.695439840130506	0.593	0.176	0
Unc5d	0	1.48237054074453	0.978	0.638	0
Nrg1	0	1.0079663448902	0.997	0.885	0
Sorbs2	0	0.56061316790254	0.94	0.826	0
C130073E24Rik	0	0.432672781267813	0.286	0.085	0
Atp6v1b2	0	0.305515316412367	0.98	0.912	0
Large1	0	0.385506102128958	0.99	0.945	0
Inpp4b	0	0.848390397953979	0.79	0.342	0
Tox3	0	0.671893366431994	0.485	0.047	0
Vat1l	0	0.515321851602185	0.533	0.13	0
Cdh13	0	0.845263161994115	0.499	0.189	0
Hsbp1	0	0.327610781879714	0.951	0.837	0
6430548M08Rik	0	0.322727006242257	0.695	0.462	0
Pgbd5	0	0.502183276243227	0.863	0.6	0
Gpr83	0	0.26569722999821	0.238	0.062	0
Arhgap32	0	0.386096330359318	0.97	0.891	0
Kirrel3	0	1.03449028115098	0.876	0.514	0
Pknox2	0	0.334000364899736	0.771	0.546	0
Scn3b	0	0.413113696190571	0.834	0.575	0
Gramd1b	0	0.421915139430368	0.92	0.729	0
Clmp	0	0.562985006970639	0.591	0.198	0
Nectin1	0	0.667801379822808	0.734	0.309	0
Thy1	0	0.423008359990916	0.99	0.944	0
Cbl	0	0.273115013364039	0.751	0.501	0
C2cd2l	0	0.41669698556894	0.797	0.501	0
Nxpe4	0	0.335054379008662	0.62	0.394	0
Lingo1	0	0.428429083546474	0.966	0.849	0
Neo1	0	0.413600281495137	0.765	0.49	0
Tpm1	0	0.412759534480356	0.925	0.708	0
Tmem30a	0	0.302449887747736	0.978	0.906	0
Filip1	0	0.347064714547139	0.396	0.091	0
Slc9a9	0	0.493126746395627	0.622	0.27	0
Cpne4	0	0.848707781209834	0.731	0.327	0
Bsn	0	0.501631720836479	0.947	0.808	0
Wdr6	0	0.330164708110297	0.652	0.35	0
Stac	0	0.408886880435829	0.285	0.014	0
Arpp21	0	0.43886052714956	0.999	0.998	0
Ctnnb1	0	0.354812292752596	0.861	0.654	0
Ano10	0	0.401705218466505	0.344	0.103	0
9530059O14Rik	0	0.850613015375453	0.892	0.529	0
Grm1	0	0.486443812299782	0.875	0.603	0
Phactr2	0	0.4731886933967	0.643	0.338	0
Ptprk	0	0.468777615202532	0.924	0.623	0
Marcks	0	0.60131199210428	0.987	0.914	0
Grik2	0	0.632273673386773	0.93	0.843	0
Pkib	0	1.02505788329907	0.672	0.267	0
Spock2	0	0.309607199865708	0.977	0.92	0
Psap	0	0.263102801632818	0.993	0.964	0
Fam13c	0	0.354458854622604	0.553	0.268	0
Phyhipl	0	0.305547095588123	0.792	0.563	0
Apaf1	0	0.404519485045329	0.542	0.219	0
Cdk17	0	0.307018525894913	0.945	0.785	0
Plxnc1	0	0.458480256477021	0.74	0.408	0
Mgat4c	0	1.11025245635941	0.739	0.435	0
Tmtc2	0	0.366436978862631	0.559	0.273	0
Ppfia2	0	0.503962637289616	0.973	0.835	0
Lin7a	0	0.366712493699824	0.736	0.412	0
Kcnc2	0	1.25133828748997	0.807	0.251	0
Tafa2	0	1.17858417610645	0.916	0.616	0
Dusp18	0	0.326409510716692	0.512	0.246	0
Rasl10a	0	0.468811680812564	0.688	0.386	0
Nsg2	0	0.434707714896786	0.993	0.969	0
Slit3	0	0.521290551278309	0.942	0.733	0
Rasgef1c	0	0.33285064382115	0.353	0.059	0
Sowaha	0	0.293852601917933	0.67	0.429	0
Cdc42se2	0	0.485798471983389	0.84	0.558	0
Gria1	0	0.488434567581904	0.959	0.74	0
Myh10	0	0.31229424204291	0.816	0.583	0
Mink1	0	0.350994085621135	0.746	0.461	0
Rtn4rl1	0	0.464812716124561	0.502	0.239	0
Ywhae	0	0.301831192259437	0.987	0.956	0
Doc2b	0	0.278526026761351	0.261	0.037	0
Abr	0	0.379826499217586	0.955	0.821	0
Rhbdl3	0	0.282080689365127	0.361	0.161	0
Cdk5r1	0	0.564487347529362	0.989	0.927	0
Tmem132e	0	0.3588277271725	0.398	0.114	0
Ypel2	0	0.445174154574625	0.79	0.505	0
Ppm1e	0	0.264127729975242	0.975	0.899	0
Car10	0	0.371672233237206	0.982	0.938	0
Krt12	0	0.491509633401595	0.492	0.154	0
A830036E02Rik	0	0.639831729167092	0.574	0.185	0
Hap1	0	0.604425078947385	0.639	0.253	0
Limd2	0	0.548612617319522	0.792	0.454	0
Cacng5	0	0.285160521692477	0.253	0.03	0
Prkca	0	0.342436958625572	0.904	0.639	0
Timp2	0	0.317007183456549	0.966	0.869	0
Baiap2	0	0.319881689652669	0.97	0.905	0
Rab40b	0	0.359004125497296	0.679	0.377	0
Kcnf1	0	0.454951032485741	0.801	0.476	0
Hpcal1	0	0.356232862870679	0.835	0.526	0
Acp1	0	0.422677105765439	0.919	0.718	0
F730043M19Rik	0	0.371653299947499	0.519	0.222	0
Dgkb	0	1.02180826149206	0.884	0.425	0
Etv1	0	0.61832047387753	0.575	0.169	0
Stxbp6	0	0.33331109353764	0.257	0.094	0
Npas3	0	0.680961627769906	0.526	0.182	0
Trim9	0	0.369387318968582	0.964	0.881	0
Rtn1	0	0.29715336267444	0.998	0.995	0
Dbpht2	0	0.643851555454161	0.868	0.609	0
Akap5	0	0.325152238984929	0.706	0.446	0
Hspa2	0	0.37765031045605	0.377	0.097	0
Actn1	0	0.2652189706861	0.659	0.402	0
Zdhhc22	0	0.496636493986119	0.77	0.45	0
Calm1	0	0.307047575726381	0.995	0.993	0
Ttc7b	0	0.304501255155033	0.858	0.657	0
Tmem196	0	0.251051801647331	0.302	0.114	0
Amph	0	0.393505608047767	0.939	0.807	0
Ripor2	0	0.423491044461737	0.81	0.561	0
Nrn1	0	0.460495873808334	0.9	0.67	0
Gadd45g	0	0.265639912125475	0.318	0.119	0
Cplx2	0	0.985649366498492	0.828	0.692	0
Mctp1	0	0.297970939215604	0.878	0.682	0
Mef2c	0	0.531668037041634	0.994	0.762	0
Edil3	0	0.507476056200111	0.816	0.426	0
Rasgrf2	0	0.275852594550372	0.611	0.321	0
Hmgcr	0	0.344683666400157	0.696	0.453	0
Arhgef28	0	0.299289496576302	0.477	0.208	0
Map1b	0	0.282428273082231	0.992	0.984	0
Rab3c	0	0.79182178297664	0.961	0.784	0
Arl15	0	0.531918235954546	0.922	0.654	0
Hmgcs1	0	0.45163394744562	0.851	0.66	0
Kctd6	0	0.297727321918948	0.478	0.201	0
Ptprg	0	0.336599006179547	0.933	0.78	0
Synpr	0	0.620335993546569	0.713	0.358	0
Gmfb	0	0.343613154491263	0.866	0.647	0
Slc35f4	0	0.316322468223491	0.644	0.394	0
Jph4	0	0.291582454156749	0.917	0.775	0
Ptk2b	0	0.598191331336055	0.83	0.508	0
Pnma2	0	0.251104444159465	0.624	0.376	0
Nefl	0	0.261489936020259	0.795	0.529	0
Enox1	0	0.525525420565737	0.91	0.704	0
Pcdh8	0	0.398081760640677	0.323	0.064	0
Dach1	0	0.299051271215779	0.159	0.01	0
Lmo7	0	0.548812761879843	0.791	0.523	0
Gpc6	0	0.817527375169665	0.431	0.143	0
Farp1	0	0.445376412260427	0.89	0.69	0
B930095G15Rik	0	0.359239834650085	0.702	0.412	0
Plcxd3	0	0.831437780649129	0.757	0.407	0
Pdzd2	0	0.357236939619785	0.523	0.252	0
Ywhaz	0	0.386765384226521	0.993	0.99	0
Trhr	0	0.312835553994272	0.277	0.104	0
Ccn3	0	0.821223407633074	0.851	0.442	0
Enpp2	0	0.333765708089596	0.308	0.073	0
Tmem65	0	0.399357599100728	0.652	0.389	0
Fam135b	0	0.408344604557312	0.912	0.747	0
Kcnj4	0	0.407909028476354	0.696	0.355	0
Nptxr	0	1.94864835039101	0.941	0.615	0
Scube1	0	0.450997946891628	0.354	0.075	0
Shisal1	0	0.48527358600983	0.495	0.119	0
Tafa5	0	0.367316367091487	0.808	0.553	0
Pdzrn4	0	1.17859253501607	0.878	0.41	0
Nell2	0	0.466683548496023	0.985	0.873	0
Arf3	0	0.410317990014636	0.993	0.972	0
Ddn	0	0.536692782644169	0.919	0.707	0
Grasp	0	0.345642028327911	0.5	0.209	0
Ppp1r1a	0	0.403368703948466	0.965	0.78	0
Tekt5	0	0.26435756326481	0.258	0.045	0
Mapk1	0	0.565477896821965	0.989	0.944	0
Ypel1	0	0.259346679941014	0.501	0.235	0
Fam131a	0	0.448149412850627	0.901	0.724	0
Ppp1r2	0	0.39406110359923	0.904	0.772	0
Atp6v1a	0	0.291089087962421	0.989	0.963	0
Boc	0	0.32805664942215	0.271	0.042	0
Epha6	0	0.336086082723847	0.951	0.65	0
Robo1	0	1.2478021870069	0.901	0.576	0
Robo2	0	0.933230004850555	0.961	0.692	0
Gm49678	0	0.558969885699869	0.766	0.366	0
Grik1	0	1.47098485589093	0.446	0.12	0
Tiam1	0	0.618288041617368	0.861	0.599	0
Tiam2	0	0.359391824649241	0.611	0.327	0
Lix1	0	0.359993560792901	0.581	0.353	0
Mtch1	0	0.315595284445244	0.94	0.786	0
Tubb5	0	0.324336329927668	0.904	0.72	0
Prkce	0	0.475722280309983	0.995	0.976	0
Adcyap1	0	0.311615218848572	0.184	0.01	0
Zeb1	0	0.395733446006846	0.747	0.455	0
Chst9	0	0.581260006823364	0.396	0.14	0
B4galt6	0	0.393448304699585	0.951	0.821	0
Celf4	0	0.343901855105548	0.998	0.995	0
Syt4	0	0.358630280643029	0.979	0.874	0
Reep5	0	0.331138556006453	0.967	0.875	0
Pcdh1	0	0.308092125854178	0.733	0.471	0
Ppp2r2b	0	0.571750977147911	0.991	0.941	0
Sema6a	0	0.490279403513596	0.564	0.323	0
Zfp608	0	0.275154701762217	0.51	0.251	0
Camk2a	0	0.268507066442679	0.99	0.961	0
Gnal	0	0.302485261657642	0.654	0.41	0
Ldlrad4	0	0.388469450461694	0.873	0.665	0
Myo5b	0	0.291354698300708	0.32	0.066	0
Cnih2	0	0.295975144257322	0.944	0.84	0
Nrxn2	0	0.705342764894451	0.989	0.899	0
Gda	0	0.662052650635476	0.969	0.858	0
Rfx3	0	1.01298999080514	0.804	0.562	0
Glis3	0	0.273823645321091	0.161	0.009	0
Prkg1	0	0.714789482411696	0.94	0.564	0
Scd2	0	0.386262535956	0.932	0.78	0
Kcnip2	0	0.510880929440056	0.623	0.219	0
Sorcs1	0	0.745784266973002	0.632	0.371	0
Syp	0	0.385404294954427	0.993	0.973	0
Zcchc12	0	0.410521947580914	0.409	0.077	0
Pgrmc1	0	0.449630285847935	0.966	0.841	0
Tenm1	0	0.931736236707075	0.975	0.693	0
Gpc4	0	0.370271160802583	0.368	0.094	0
Gabra3	0	0.301146749914066	0.772	0.481	0
Il1rapl1	0	0.423581556679824	0.988	0.853	0
Arhgef9	0	0.277274297564875	0.956	0.845	0
Slc16a2	0	0.389637108565029	0.629	0.316	0
Pcdh19	0	0.388557573156511	0.55	0.333	0
Tmem35a	0	0.378325188048143	0.716	0.426	0
Tmem164	0	0.293606818095896	0.465	0.181	0
Sh3kbp1	0	0.613310258501855	0.818	0.52	0
Ap1s2	0	0.250269579915821	0.298	0.081	0
Arhgap6	0	0.592789031156378	0.617	0.247	0
Nckap1	9.19612513091428e-308	0.257142250029809	0.976	0.901	2.32082609928884e-303
Ror1	3.70815785515372e-306	0.324095385494193	0.127	0.026	9.35827797905144e-302
Atp6v0c	6.82691294978775e-304	0.261697974394993	0.993	0.974	1.72290802113793e-299
Ctnna2	8.31259573256376e-304	0.282690725998692	0.995	0.958	2.09784978502712e-299
Glra3	2.82822600061845e-303	0.373960840401843	0.449	0.259	7.13759395776078e-299
Acsl4	8.79647956169116e-301	0.263263455274939	0.752	0.516	2.219967546984e-296
Slc39a10	3.07071745239635e-299	0.339249044610132	0.911	0.771	7.74956963461267e-295
Stmn1	1.49622562418075e-297	0.297199740335732	0.977	0.951	3.77602460774496e-293
Tmeff2	2.77253110135412e-296	0.354995153575122	0.958	0.867	6.9970367404874e-292
Fgf12	1.11597117674921e-294	0.269823615961164	0.992	0.956	2.81637645876199e-290
Cntn3	4.65439778644748e-294	0.403224451361606	0.897	0.654	1.17463036936575e-289
Lzts1	6.61858928751057e-294	0.271485869231207	0.864	0.679	1.67033337848904e-289
Nrxn3	1.56548488466412e-291	0.517726614694695	0.949	0.988	3.95081420342683e-287
Nlk	1.43350988386062e-288	0.308328367626503	0.934	0.798	3.61774889389905e-284
Cyp46a1	4.10159578407613e-287	0.25785916102783	0.815	0.57	1.03511972802729e-282
Ackr1	6.52381752682469e-286	0.258980933270199	0.707	0.474	1.64641582924475e-281
Syndig1l	6.06114864789149e-285	0.336642895791178	0.3	0.146	1.52965208426838e-280
Nyap2	1.41520926400529e-284	0.315127359089173	0.895	0.713	3.57156361957014e-280
Serinc1	2.78921576939975e-283	0.252589504050424	0.993	0.978	7.03914383723415e-279
Gabra2	2.91218197412212e-281	0.289970313096721	0.955	0.81	7.34947364809199e-277
Rgs6	3.82292316373426e-281	0.40798409541671	0.84	0.63	9.64791118831615e-277
Uchl1	3.98171861119401e-278	0.301761771970596	0.937	0.794	1.00486632590703e-273
C1ql3	1.85989507078843e-277	0.607899894752628	0.67	0.496	4.69381719014877e-273
Ptprr	2.98207349849054e-277	0.257711773575172	0.702	0.477	7.52585888814058e-273
Mapk4	3.89509620098657e-275	0.457358302013456	0.759	0.554	9.83005428242981e-271
Cbx6	2.3104618486495e-273	0.265769697694649	0.953	0.841	5.83091256743675e-269
Arhgef7	4.40242974158704e-272	0.254180436650178	0.824	0.605	1.11104119388432e-267
B230216N24Rik	1.38656682521015e-271	0.37492213544107	0.554	0.359	3.49927869678286e-267
Arid1b	4.77284359375897e-270	0.304705119641887	0.828	0.638	1.20452253775695e-265
Slit2	3.41745461889208e-269	0.296866686200156	0.626	0.396	8.62463022169793e-265
Dock9	2.59859837372305e-266	0.299436872692767	0.869	0.674	6.55808271576487e-262
Ppp2ca	4.61218707303344e-259	0.269933505816784	0.952	0.843	1.16397765162145e-254
Pebp1	7.92631028762296e-259	0.252965288403976	0.949	0.838	2.00036292728741e-254
Cntn4	8.92403338706988e-258	0.339723232978871	0.776	0.582	2.25215830589482e-253
Wasf1	1.12519600152042e-253	0.260171649449839	0.936	0.823	2.83965714903709e-249
Oga	2.0481756339888e-252	0.255207409718359	0.884	0.712	5.16898084749753e-248
Mt1	2.59013286259638e-252	0.268071990209953	0.621	0.394	6.53671830533449e-248
Caprin1	5.87219026509678e-251	0.251432198999824	0.923	0.762	1.48196465720247e-246
Pdp1	3.21305259256873e-250	0.286874343979608	0.754	0.532	8.10878082786572e-246
Acvr2a	9.24055272635264e-246	0.259988462640445	0.826	0.618	2.33203829154962e-241
Jmjd1c	1.75273142587194e-241	0.25726204004664	0.818	0.608	4.42336829947302e-237
Megf9	3.25542179284399e-240	0.277764149322312	0.856	0.678	8.21570797860038e-236
Id2	1.89171170134774e-234	0.301790820980855	0.376	0.203	4.77411282069129e-230
Fkbp1a	2.03360765220862e-230	0.28433133705637	0.986	0.956	5.1322156318789e-226
Lmo4	6.00195932754254e-228	0.346793549676484	0.953	0.82	1.51471447549191e-223
Tubb2a	4.20041800050343e-215	0.264798442458657	0.767	0.557	1.06005949078705e-210
Slc2a13	1.47263208384162e-211	0.285533945644225	0.876	0.666	3.71648158999109e-207
Synpo	5.5710103649857e-211	0.280132266899338	0.79	0.597	1.40595588581144e-206
Atp6ap2	2.64706425688823e-204	0.286593233622264	0.903	0.753	6.68039606510883e-200
Scg2	2.91418559516429e-204	0.302830737590791	0.328	0.182	7.35453018651611e-200
Pgm2l1	8.83327672241069e-195	0.29974439406125	0.988	0.974	2.22925404643479e-190
Snca	2.01112749681526e-182	0.530965761289977	0.917	0.887	5.07548246371267e-178
Gm32647	2.51780455560923e-170	0.76311457427068	0.433	0.305	6.35418335699101e-166
Trps1	2.35660346379057e-169	0.293931496851551	0.863	0.658	5.94736016156827e-165
Grid2	1.944396363063e-160	0.518093431628537	0.767	0.578	4.90707310146209e-156
1700016P03Rik	6.99210790180467e-155	0.253288884969098	0.443	0.282	1.76459827117844e-150
Sdk1	7.98057004971729e-154	0.356127958102847	0.305	0.179	2.01405646344715e-149
Kcnq5	6.28623347006953e-141	0.27971115519092	0.98	0.842	1.58645674084145e-136
Shisa9	4.17092913093045e-140	0.272221263174989	0.878	0.792	1.05261738477292e-135
Lamp5	5.03013865654368e-129	0.259743197967133	0.492	0.355	1.26945609275193e-124
Htr2c	2.54386204594412e-124	0.280965299088281	0.28	0.175	6.41994464534918e-120
Mlip	6.89728041324406e-118	0.293959766567882	0.82	0.68	1.7406666578904e-113
Pcdh17	3.76913293007227e-111	0.280289218648878	0.817	0.701	9.5121607756234e-107
Alcam	1.60567903766148e-94	0.444981461896066	0.807	0.771	4.05225218734629e-90
Sorcs3	1.03717787919445e-66	0.25881514026863	0.67	0.523	2.61752581372304e-62
