# Supplementary material for: Single Cell Transcriptomic and Chromatin Profiles Suggest Layer Vb Is the Only Layer With Shared Excitatory Cell Types in the Medial and Lateral Entorhinal Cortex
Source: Front Neural Circuits. 2022 Jan 26;15:806154. doi: 10.3389/fncir.2021.806154 (PMC8826650; doi:10.3389/fncir.2021.806154)
Supplement: Supplementary file 15 [file Data_Sheet_2.ZIP › DE_Exc_MECvsLEC.csv]

p_val	avg_log2FC	pct.1	pct.2	p_val_adj
Vxn	0	0.828946140366383	0.874	0.66	0
Adgrb3	0	0.518615025736836	0.999	0.997	0
Khdrbs2	0	0.950634792874717	0.899	0.696	0
Fn1	0	0.373326560618938	0.192	0.024	0
Epha4	0	0.691444824775335	0.75	0.696	0
Cntnap5b	0	1.05214337473929	0.581	0.369	0
Cdh20	0	0.750431176943171	0.55	0.423	0
9330185C12Rik	0	1.29308275922714	0.366	0.045	0
Dpp10	0	0.648106511387417	0.991	0.996	0
Thsd7b	0	1.77444418636218	0.442	0.226	0
Gm4258	0	0.70653732529027	0.747	0.564	0
Ier5	0	0.557578070396356	0.567	0.406	0
Pfdn2	0	0.361554753949218	0.91	0.921	0
Etl4	0	1.13258419857732	0.971	0.864	0
1110008P14Rik	0	0.485754917520016	0.974	0.977	0
Cacnb4	0	0.644037908592273	0.979	0.955	0
Nr4a2	0	1.46334669835748	0.926	0.561	0
Gpd2	0	0.417745605940418	0.785	0.745	0
Cobll1	0	0.851970078492779	0.278	0.032	0
B3galt1	0	0.437701764839056	0.949	0.945	0
Zfp804a	0	0.555800284660218	0.562	0.377	0
Slc1a2	0	0.503935727508695	0.968	0.915	0
Ano3	0	0.591729414581664	0.783	0.649	0
Meis2	0	1.35062126356175	0.79	0.531	0
Rasgrp1	0	0.719293407533157	0.898	0.851	0
Fermt1	0	0.525877848925448	0.314	0.103	0
Pcsk2	0	0.364855114457606	0.965	0.949	0
Ovol2	0	0.429512001649798	0.341	0.147	0
Nnat	0	0.4564759349651	0.729	0.657	0
Snhg11	0	0.319198195689284	0.999	0.999	0
Tshz2	0	2.59528574232497	0.852	0.26	0
Chrna4	0	0.396905500153955	0.405	0.202	0
Egfem1	0	0.68369664798801	0.851	0.727	0
Pex5l	0	0.487321845466196	0.884	0.819	0
Plch1	0	0.711392846377542	0.391	0.217	0
Rxfp1	0	1.52828077506656	0.669	0.24	0
Ankrd35	0	0.688023464331899	0.418	0.184	0
Ppp3ca	0	0.331296770528924	0.999	0.999	0
St6galnac5	0	0.535946480359866	0.945	0.894	0
Fut9	0	0.876507497327636	0.967	0.911	0
Lpar1	0	0.495664988400731	0.219	0.037	0
Astn2	0	1.23125466273918	0.846	0.793	0
Slc24a2	0	0.465100532380005	0.933	0.899	0
Elavl4	0	0.491350873532376	0.919	0.89	0
Agbl4	0	0.643634426975741	0.957	0.916	0
Grik3	0	0.732454640386636	0.388	0.19	0
Hpca	0	0.794692861599619	0.827	0.655	0
Epb41	0	0.444817101111921	0.447	0.262	0
Efhd2	0	1.01204080237242	0.639	0.535	0
Grm3	0	1.02147303764997	0.765	0.418	0
Sema3e	0	0.77325883826152	0.399	0.145	0
Kit	0	0.496420667213179	0.259	0.055	0
Parm1	0	0.899752962090735	0.668	0.403	0
Rph3a	0	0.594559666083372	0.66	0.57	0
Caln1	0	0.259404014720816	0.936	0.914	0
Mtus2	0	0.415223422466288	0.639	0.541	0
Foxp2	0	0.475597883714754	0.188	0.029	0
Cav2	0	0.359550202428538	0.403	0.228	0
Kcnd2	0	0.493989960685671	0.986	0.967	0
Cntnap2	0	0.414910114596813	0.951	0.952	0
Mpp6	0	0.41116485906221	0.646	0.545	0
Neurod6	0	0.669329205708451	0.642	0.493	0
Nap1l5	0	0.703408865509907	0.921	0.89	0
Tmsb10	0	0.381041923155763	0.993	0.973	0
Lrrtm4	0	0.455210736488638	0.95	0.995	0
Mgll	0	0.485836953082811	0.576	0.422	0
Foxp1	0	0.868608797274419	0.874	0.802	0
Rerg	0	0.379400345956328	0.237	0.069	0
Sox5	0	0.725413146212425	0.854	0.631	0
Nell1	0	1.1896958993981	0.575	0.37	0
Gabra5	0	0.51770378759157	0.758	0.617	0
Dlg2	0	0.368661806939224	1	0.999	0
Galnt18	0	0.485415242445765	0.847	0.766	0
Dkk3	0	1.24315734758647	0.807	0.359	0
Xylt1	0	0.512870014950622	0.755	0.659	0
Prkcb	0	0.704405104062598	0.995	0.972	0
Gsg1l	0	0.561136492616468	0.652	0.513	0
Adgra1	0	0.812323953874062	0.715	0.568	0
Zmat4	0	0.945215031107126	0.661	0.299	0
Dlc1	0	1.3125766262778	0.7	0.509	0
Spock3	0	1.10753369878144	0.709	0.342	0
Cpe	0	0.37395051812423	0.997	0.995	0
Psd3	0	0.382503884378925	0.948	0.96	0
Nfix	0	0.779789352161149	0.917	0.789	0
Cdh11	0	1.01327576871953	0.796	0.556	0
Cntnap4	0	1.01574843951343	0.427	0.185	0
Igsf9b	0	0.480891395562514	0.707	0.612	0
Opcml	0	0.655312542699641	1	0.997	0
Fxyd6	0	0.577400824460741	0.827	0.746	0
Zbtb16	0	0.441809721814634	0.539	0.359	0
Elmod1	0	0.591353567849266	0.888	0.747	0
Ephb1	0	0.56986022522164	0.575	0.349	0
Samd5	0	0.645922668343106	0.695	0.464	0
Hivep2	0	0.328117090922659	0.984	0.982	0
Rmst	0	1.3370640353279	0.382	0.075	0
Atp2b1	0	0.621620897652206	0.997	0.983	0
Trhde	0	0.605912134763015	0.712	0.636	0
Cabp7	0	0.300235985578134	0.257	0.088	0
Adcy1	0	0.492474188682239	0.903	0.876	0
Tenm2	0	0.550612446531004	0.999	0.994	0
Rnf227	0	0.487114839707399	0.972	0.968	0
Hlf	0	0.519498623972803	0.742	0.63	0
Nxph3	0	0.518152369071967	0.334	0.129	0
Vsnl1	0	0.428211705401402	0.964	0.964	0
Myt1l	0	0.417155103332013	0.983	0.968	0
Mdga2	0	0.473593943892246	0.993	0.99	0
Flrt2	0	0.587837254959826	0.668	0.458	0
Meg3	0	0.272127260490461	1	0.999	0
Chrm3	0	1.01130051851959	0.864	0.815	0
Ryr2	0	0.423791466057695	0.955	0.88	0
Phactr1	0	0.549195061570887	0.998	0.996	0
Diras2	0	0.540755324001069	0.701	0.626	0
Brd9	0	0.419508959336806	0.71	0.645	0
Pde4d	0	1.09883499411256	0.922	0.694	0
Emb	0	0.536962674014687	0.59	0.428	0
Cacna2d3	0	1.12079227250009	0.661	0.729	0
Xkr6	0	0.544697898198038	0.425	0.167	0
Pcdh9	0	0.922393403332508	1	0.999	0
Mbnl2	0	0.403269675875364	0.958	0.952	0
Ankrd33b	0	0.473910403150699	0.724	0.623	0
Zfpm2	0	1.66570866431819	0.524	0.125	0
Asap1	0	0.48535170952643	0.938	0.903	0
Khdrbs3	0	0.694024843647915	0.962	0.909	0
Prickle1	0	0.687403526652568	0.968	0.931	0
Lsamp	0	1.74263229698632	0.998	0.976	0
Cadm2	0	0.484275582644373	1	0.997	0
Mir99ahg	0	1.13554305622257	0.877	0.687	0
Pcp4	0	1.56641138524907	0.932	0.905	0
Satb1	0	0.814177258736732	0.836	0.564	0
Nrtn	0	0.391396083192446	0.21	0.031	0
Man2a1	0	0.611781932277987	0.515	0.272	0
Tmem178	0	0.845245941816947	0.702	0.617	0
Slc8a1	0	0.49149349558971	0.994	0.993	0
Nrxn1	0	0.307332621995249	1	1	0
Nrep	0	1.21978280882986	0.742	0.352	0
Arhgap26	0	0.49993199647137	0.759	0.633	0
Kcnn2	0	0.749528574656003	0.631	0.407	0
Tcf4	0	0.415933184447028	0.989	0.948	0
Setbp1	0	0.663934164898945	0.925	0.872	0
Tle4	0	0.823878703321022	0.569	0.438	0
Klf9	0	0.59077454979822	0.954	0.932	0
Il1rapl2	0	1.2733373055224	0.446	0.252	0
Tmsb4x	0	0.35275327815984	0.996	0.995	0
Frmpd4	0	1.27312563184479	0.799	0.6	0
Magi2	1.83777384809078e-299	0.294408436688375	0.994	0.992	4.63798986042669e-295
Prkd1	1.50253326126542e-298	0.419940759116244	0.353	0.18	3.79194319145554e-294
Plcb1	1.4207989869777e-296	0.333162125651819	0.985	0.989	3.58567040343562e-292
Scn1b	2.27348040205779e-294	0.318056278845016	0.929	0.955	5.73758249067324e-290
Camk4	4.98288571170174e-286	0.362596328420425	0.911	0.894	1.25753086706217e-281
Plxdc1	2.71916650491381e-284	0.341421457912628	0.395	0.233	6.86236050845097e-280
Fndc5	3.5096268620366e-281	0.370455745481798	0.397	0.243	8.85724531172178e-277
Galntl6	7.44565563899628e-281	0.905150184129174	0.533	0.404	1.87906011361349e-276
Sdk2	1.8905433140849e-277	0.633433207288643	0.405	0.26	4.77116416175606e-273
Iqsec3	1.94980827172327e-276	0.402745278298338	0.547	0.429	4.92073113534802e-272
Bach2	1.42063547210529e-270	0.406057122348015	0.487	0.352	3.58525774095211e-266
Gsdme	2.64988957139559e-270	0.381332822424035	0.542	0.413	6.68752631133106e-266
Efr3a	2.52958022289487e-269	0.395465387133882	0.937	0.952	6.38390160851978e-265
Teddm2	1.22725894673038e-268	0.351723530427983	0.285	0.133	3.09723340386346e-264
Necab1	1.52701546754021e-268	0.594850214037998	0.655	0.626	3.85372893543122e-264
Srrm4	1.75226994080649e-268	0.418417035304262	0.708	0.665	4.42220364961335e-264
Igfbp4	4.31531986439968e-264	0.42790823568622	0.173	0.045	1.08905727417855e-259
Gm13391	1.07294516624564e-263	0.313642762277613	0.129	0.016	2.70779171605413e-259
Gabra1	1.12278134545815e-263	0.317482602670595	0.94	0.931	2.83356328153273e-259
Stard13	1.32694738717945e-263	0.298911109626358	0.197	0.061	3.34881712102478e-259
Fezf2	2.35479444261227e-259	0.338443159440889	0.158	0.036	5.94279473482058e-255
Htr1f	1.66569508261782e-257	0.687633372338434	0.362	0.218	4.20371468000258e-253
Gm9989	5.93496919500936e-256	0.293442512733723	0.286	0.134	1.49780817574451e-251
Grik4	3.67845375221287e-253	0.592798656138482	0.312	0.172	9.28331373445962e-249
Lmbrd1	1.07048131779029e-248	0.322312593781225	0.811	0.825	2.70157370170735e-244
Neto1	7.25847993119774e-248	0.391156072661232	0.757	0.685	1.83182258023637e-243
Ccser1	2.26792621614694e-245	0.365439718941613	0.932	0.938	5.72356539169004e-241
Luzp1	1.47714575077139e-244	0.365266397544576	0.693	0.673	3.72787273122176e-240
Rims3	1.84637832297154e-243	0.274751526456639	0.225	0.087	4.65970497368327e-239
Wfs1	3.81135438909879e-241	0.452686301686035	0.239	0.459	9.61871507176862e-237
Adora1	2.83451327051299e-240	0.446564726799646	0.757	0.701	7.15346114079363e-236
Sec62	9.18785301841121e-239	0.28293302907618	0.954	0.964	2.31873846625644e-234
Mcc	3.17327746843353e-237	0.50466377982305	0.274	0.141	8.00840034708571e-233
Nfia	1.34815690751573e-235	0.753037903051102	0.41	0.28	3.40234358749745e-231
Adamtsl1	9.38345933936094e-233	0.492926874403276	0.234	0.1	2.36810363347452e-228
Slc25a4	9.78466613837416e-233	0.266237339617267	0.932	0.954	2.46935619334149e-228
Pcdh10	2.64251390650238e-232	0.329092006257059	0.656	0.528	6.66891234584006e-228
Tenm3	3.40099726805e-229	0.640154892783744	0.84	0.79	8.58309680537779e-225
Hcn1	3.06511919920016e-228	0.395233516315295	0.891	0.899	7.73544132302145e-224
Pbx1	2.09241197374687e-226	0.6013514008917	0.976	0.982	5.28062009814497e-222
St8sia4	2.22174592416751e-225	0.263768076286968	0.229	0.096	5.60702018882155e-221
Cdh18	7.88216731865717e-223	1.08975290534617	0.639	0.596	1.98922256620951e-218
Mmp16	1.11012813325211e-222	0.745925434171858	0.82	0.836	2.80163036988835e-218
Pou3f1	4.26414860424198e-220	0.274565171533218	0.214	0.084	1.07614318325255e-215
Hspa4l	5.25679926567162e-219	0.355279357630638	0.815	0.878	1.32665843067755e-214
Rgma	2.2933145663887e-216	0.316675595965239	0.238	0.11	5.78763797119517e-212
Pde4a	5.38182559764322e-216	0.319463899857978	0.745	0.71	1.35821132607722e-211
Hivep1	2.95583829572971e-213	0.338545619288961	0.476	0.355	7.45964910693306e-209
Rpl8	3.75647591904116e-212	0.277092823946274	0.974	0.974	9.48021827688419e-208
Esrrg	2.79696687169121e-211	0.396993534234402	0.55	0.45	7.05870529408709e-207
Cbln4	7.87245480711788e-211	0.542721551372777	0.576	0.518	1.98677141967234e-206
Ephb2	3.63924909845179e-208	0.328238351842127	0.356	0.226	9.18437294976279e-204
Iqsec1	3.86024198480071e-208	0.327039285624927	0.787	0.797	9.74209269704155e-204
Osbpl6	4.76874866971804e-207	0.302638308501555	0.76	0.741	1.20348910177674e-202
Rpl4	1.8471686723805e-205	0.304970214030287	0.96	0.963	4.66169957848666e-201
Grin3a	5.88091726280419e-202	0.337015299399172	0.553	0.439	1.48416708961389e-197
Ptger3	1.07683575844119e-199	0.347419943672217	0.383	0.263	2.71761040357804e-195
Igsf21	4.71017235875557e-198	0.529429331966745	0.499	0.401	1.18870619817914e-193
Sertm1	6.88588737934561e-197	0.285946398133837	0.397	0.262	1.73779139792545e-192
Pcgf5	3.36133882838636e-196	0.3374847081643	0.424	0.309	8.48301080119866e-192
Lynx1	2.24842530014025e-195	0.365509669643236	0.6	0.511	5.67435092996395e-191
Mdga1	2.23202560294962e-194	0.351837540264421	0.295	0.169	5.63296301416396e-190
Glul	2.07932972637351e-193	0.282134305745267	0.331	0.201	5.24760443044883e-189
Kcnh7	2.99831733367432e-192	0.318725560219476	0.956	0.958	7.56685345499388e-188
Arpc3	6.02137069248692e-192	0.400882356608598	0.652	0.621	1.51961332166292e-187
Asap2	1.59030977073428e-191	0.346217034166832	0.536	0.452	4.01346476840211e-187
Pantr1	1.32164424717691e-189	0.368802274058898	0.403	0.293	3.33543358660036e-185
Dkk2	2.85818454921714e-189	0.438316944095148	0.171	0.063	7.2132003468593e-185
Chgb	3.1396444909874e-189	0.347696028709985	0.787	0.786	7.92352080190491e-185
Sorbs1	1.90205402999473e-188	0.278850821609514	0.848	0.846	4.80021375549769e-184
Ralyl	2.00004121504749e-188	0.352927039847852	0.981	0.988	5.04750401441535e-184
Zfp804b	7.84180245630873e-188	0.931478164321857	0.539	0.495	1.97903568589864e-183
Focad	2.16025111801127e-187	0.344627033385611	0.567	0.52	5.45182574652505e-183
A330102I10Rik	5.55068637337016e-187	0.369374227631729	0.444	0.33	1.40082672004743e-182
Dzip1	2.13332637538202e-184	0.499346100519118	0.386	0.283	5.38387577355161e-180
Olfm2	2.94539662334841e-184	0.304472670378499	0.657	0.606	7.43329745834439e-180
Ncoa1	6.70821757684893e-184	0.321580434786802	0.869	0.887	1.69295286986936e-179
Rbfox1	9.31362496152703e-182	0.290348298099169	0.999	0.902	2.35047953154058e-177
Fgfr1op2	3.63442258779091e-181	0.280575139759588	0.789	0.819	9.17219228480791e-177
Nrp1	1.27440452340758e-179	0.476944395721696	0.571	0.504	3.21621469572371e-175
Ccdc85b	7.09814210598852e-179	0.258132847632532	0.911	0.929	1.79135812328832e-174
Rb1	4.13926596015205e-176	0.39865048597178	0.558	0.528	1.04462655036357e-171
St3gal1	3.76751845653025e-175	0.365264421896262	0.258	0.141	9.50808632874539e-171
Dzank1	7.08580824920501e-175	0.277311160920422	0.805	0.835	1.78824542785187e-170
Camk2g	3.25228549870383e-173	0.322620240307179	0.749	0.759	8.20779291307884e-169
Spop	9.18849717888063e-172	0.297787680628022	0.906	0.923	2.3189010330341e-167
Rprm	7.83975061682416e-170	0.483491666836952	0.269	0.16	1.97851786316791e-165
Fut8	1.69398514657815e-169	0.357446811637025	0.656	0.635	4.27511031441928e-165
Gadd45a	6.55316067149838e-169	0.32621722690277	0.148	0.052	1.65382115866605e-164
Eef1g	3.09783025386415e-168	0.286521094732859	0.932	0.938	7.81799421167694e-164
Pnkd	1.73870541992278e-165	0.289156343222009	0.705	0.711	4.38797086825913e-161
Chchd10	6.66880760444964e-164	0.251537121127462	0.904	0.943	1.68300697513496e-159
Susd4	1.76896412081658e-163	0.2819517279033	0.708	0.698	4.46433475170481e-159
Fxyd7	1.37715311425907e-161	0.259218425743711	0.79	0.741	3.47552131445561e-157
Cwh43	1.70295449310441e-160	0.29831485400683	0.159	0.062	4.29774625424759e-156
Kndc1	1.7749546837555e-160	0.319646925419051	0.483	0.403	4.47945313539376e-156
Hs3st4	4.1189804767648e-160	1.14314118000725	0.535	0.492	1.03950710292113e-155
Clmn	6.92061406797723e-160	0.307416857221694	0.371	0.266	1.74655537233541e-155
Zeb2	1.15977476529935e-159	0.473228046048676	0.438	0.321	2.92692357518597e-155
Samd12	5.21158737627714e-159	0.300939659991556	0.936	0.943	1.31524830615106e-154
Deptor	1.08299506592159e-156	0.271025822245671	0.465	0.344	2.73315464786632e-152
Msra	2.21172686065584e-156	0.285451233532828	0.803	0.794	5.58173507823715e-152
Pik3r3	2.76152605677949e-155	0.354474156049387	0.464	0.381	6.96926330949439e-151
Ptprj	9.3799594245554e-155	0.286425691541955	0.805	0.819	2.36722035997505e-150
Npas2	2.24761979495322e-154	0.358642437593506	0.638	0.596	5.67231807652345e-150
Cbln1	5.87439102395243e-151	0.332934872437832	0.269	0.157	1.48252006271487e-146
Sema5a	3.86024816442051e-149	0.401136102991529	0.22	0.118	9.74210829254803e-145
Dsc3	8.17227773925558e-149	0.250146026815581	0.257	0.14	2.06243773305593e-144
Mir100hg	1.16393747456912e-148	0.446933631990723	0.778	0.78	2.9374290045701e-144
Flywch1	3.8091715137766e-146	0.278244714135121	0.721	0.734	9.61320614931801e-142
Mical2	2.770547111733e-144	0.25892397676946	0.797	0.809	6.99202974588057e-140
Naca	9.40233094627361e-143	0.265849867657033	0.858	0.873	2.37286626091107e-138
Runx2	9.14377247520498e-141	0.353329088736814	0.424	0.342	2.30761385956748e-136
Grm2	1.2441283653582e-138	0.280372855419939	0.44	0.343	3.13980675565449e-134
Nova1	8.9279112590214e-138	0.333567804989792	0.443	0.367	2.25313696443923e-133
Pou3f3	3.0519523155446e-137	0.310722156380437	0.372	0.282	7.70221205873992e-133
Mpped1	1.10912866701245e-135	0.262964057127534	0.915	0.926	2.79910801693931e-131
St6galnac3	2.02093202959159e-133	0.31009593610387	0.565	0.515	5.1002261630803e-129
Gm28905	5.33616891449606e-133	0.330871066102861	0.375	0.274	1.34668894895137e-128
Gabrg3	1.49899779518411e-130	0.320276477582412	0.605	0.506	3.78302073570615e-126
Itpr1	3.03356337885039e-130	0.274998411368055	0.762	0.741	7.65580389920472e-126
Slc38a1	8.29068171310694e-129	0.256711134249846	0.726	0.746	2.0923193439368e-124
Rai14	2.14018589772276e-127	0.294283550313113	0.168	0.081	5.40118715008294e-123
Gm2694	5.65063591975147e-127	0.264880040068468	0.351	0.252	1.42605098706768e-122
Cit	1.41298110503709e-125	0.30004511292139	0.757	0.814	3.5659404147821e-121
Enox2	7.80520590661043e-125	0.3626796195068	0.307	0.22	1.96979981465127e-120
Fgfr1	3.97413564062101e-124	0.326746536721152	0.356	0.269	1.00295261162353e-119
Cd44	2.13709306941214e-123	0.407739992797635	0.366	0.278	5.39338177927542e-119
Kitl	1.21862409452921e-122	0.429583746947521	0.611	0.632	3.07544162736336e-118
Pard3	1.22091360063018e-121	0.268987447790963	0.382	0.297	3.08121965391038e-117
Cdk19	9.00573794792227e-121	0.300688621895167	0.454	0.387	2.27277808591714e-116
Trib2	3.99743190437166e-119	0.399440069818181	0.349	0.273	1.00883188970628e-114
Nr3c1	5.22645255476398e-119	0.261644804625108	0.726	0.718	1.31899983124579e-114
Ell2	2.60535250252119e-117	0.318829719207661	0.488	0.434	6.57512811061272e-113
Aff3	9.10167062513664e-117	0.2718325972203	0.768	0.793	2.29698861566573e-112
Socs6	3.05852505826238e-115	0.287097152441072	0.386	0.315	7.71879968953677e-111
Cxcl14	4.2833752611108e-115	0.256170307594766	0.165	0.08	1.08099541464653e-110
Arap2	7.06735133013446e-114	0.3407934582576	0.687	0.733	1.78358745518603e-109
Podxl2	3.3276887857577e-113	0.286143272465784	0.524	0.486	8.39808818861671e-109
Hs6st3	4.02740390479177e-112	0.502197454577889	0.731	0.935	1.0163959234523e-107
Sept6	6.16645795332078e-111	0.271098532160636	0.56	0.528	1.55622899367957e-106
Grip1	3.86302398786681e-110	0.275590560077779	0.744	0.769	9.74911363817947e-106
Ryr3	6.92565394991646e-110	0.500729976260921	0.778	0.816	1.74782728734042e-105
Aig1	5.74718542903362e-109	0.265875342022163	0.707	0.717	1.45041718672522e-104
Malat1	4.69587293067354e-108	0.299121182995967	1	1	1.18509745151408e-103
Pakap	3.31332279070304e-106	0.276616836306922	0.635	0.631	8.36183272689727e-102
Cacna1i	2.34760105570955e-105	0.264521853569577	0.446	0.39	5.9246407842942e-101
Mxi1	1.00085816924656e-104	0.275526731670247	0.538	0.51	2.52586576172754e-100
Gm49906	2.72050147119794e-104	0.398360385981134	0.373	0.303	6.86572956286223e-100
Sfxn5	4.4474134007951e-104	0.270090543361967	0.433	0.372	1.12239371995866e-99
Rapgef2	1.28873016072041e-103	0.279415259701824	0.894	0.918	3.2523683066101e-99
Sfmbt2	2.66365520359916e-103	0.277837947006811	0.241	0.159	6.72226663732321e-99
Gng12	6.93808174150729e-103	0.306572297172255	0.387	0.315	1.7509636891042e-98
Ctnnbip1	3.23154734726011e-102	0.255609130028219	0.541	0.515	8.15545604028034e-98
Ldb2	2.18053166759405e-101	0.376166305062391	0.56	0.503	5.5030077695071e-97
Nrip1	3.52327519575382e-100	0.291768444678747	0.489	0.455	8.89168961152391e-96
Nhsl2	4.36204751034029e-99	0.303744999021546	0.553	0.521	1.10084993018458e-94
Slc35f1	9.63788774685099e-99	0.62085445451843	0.665	0.711	2.43231373067278e-94
Shisa6	6.6314591846494e-95	0.25556114793464	0.208	0.127	1.67358135442997e-90
Gm15810	4.17865621484679e-94	0.331060749999041	0.458	0.409	1.05456746894088e-89
Rab27b	2.14541141191937e-93	0.374323110753982	0.534	0.528	5.41437478026092e-89
Apba1	1.87779587214e-88	0.26170944550689	0.723	0.768	4.73899344251971e-84
A330076H08Rik	4.84785540068636e-87	0.312186075221864	0.632	0.636	1.22345326747122e-82
Pcsk5	1.07564583021419e-84	0.534927877314454	0.329	0.269	2.71460738171155e-80
Rspo2	6.09989375246594e-84	0.268417056444015	0.572	0.511	1.53943018630983e-79
Tox	3.23058380087459e-83	0.284443021738144	0.126	0.062	8.15302433826721e-79
Asic2	1.57293423320568e-82	0.316442446489115	0.958	0.98	3.96961412434118e-78
Sema3c	4.47372642571943e-80	0.281971011387154	0.166	0.099	1.12903433805881e-75
Macrod1	7.01160104026887e-79	0.275137740609107	0.62	0.63	1.76951775453265e-74
Ica1	3.46975027785708e-77	0.274946763856985	0.671	0.692	8.75660877622792e-73
Xist	2.0162001593292e-75	0.399487372350217	0.588	0.591	5.0882843420991e-71
Brinp3	2.66528999882708e-68	1.32221361311391	0.544	0.589	6.7263923700399e-64
Osbpl9	2.1641980621179e-67	0.310878079975363	0.532	0.531	5.46178664936693e-63
B3galt2	2.25396357681486e-67	0.433610451634625	0.376	0.345	5.68832787880766e-63
Dock4	2.2133300545199e-65	0.257925360009765	0.864	0.874	5.58578105859188e-61
Pcdh15	9.11655451063036e-62	0.369441820757098	0.92	0.946	2.30074486184778e-57
Dixdc1	7.3457743637657e-59	0.258792373412081	0.494	0.484	1.85385307618355e-54
Cux1	2.70510635483533e-53	0.306606335503677	0.564	0.61	6.82687690769791e-49
Htr1a	7.60968005045944e-52	0.267981090492988	0.198	0.148	1.92045495433445e-47
Ptpru	1.0585408276839e-49	0.251785016650664	0.238	0.188	2.67143948682585e-45
Dtna	8.97006002523107e-46	0.263707131357082	0.75	0.759	2.26377404856756e-41
Fbxo2	1.06372906219675e-45	0.251854105972633	0.472	0.472	2.68453303426594e-41
Galnt9	1.28260802903913e-40	0.278663136076693	0.547	0.57	3.23691788288606e-36
Tbr1	3.43087162871166e-39	0.382259570190328	0.546	0.592	8.65849072937961e-35
Neto2	9.88933854618095e-39	0.33777792096658	0.35	0.328	2.49577236889969e-34
Cemip	3.27679671503812e-31	0.277501840884325	0.409	0.399	8.2696518697417e-27
Trpc5	6.30061075732086e-31	0.290470165487055	0.501	0.539	1.59008513682506e-26
Igfbp5	8.70611392725346e-29	0.971975839385609	0.533	0.68	2.19716197182096e-24
Nos1ap	3.5083696587474e-21	0.303178968811166	0.707	0.779	8.85407250778082e-17
Cntnap5a	2.42661329851809e-19	0.599371987792265	0.639	0.812	6.12404398147009e-15
Pcdh11x	9.37781781875352e-16	0.265775187092019	0.241	0.226	2.36667988291883e-11
Nrip3	4.48180381914991e-12	0.300134248422103	0.421	0.471	1.13107282983886e-07
Garnl3	5.26033296102554e-09	0.594072350620252	0.479	0.576	0.000132755022937402
Vwc2l	6.23006766370153e-07	0.343703257388759	0.313	0.333	0.0157228217628836
Sox11	0.000675040672635675	0.267240513612837	0.568	0.641	1
Lmo3	0.0140125366293049	0.413705553858921	0.401	0.532	1
Ptchd4	0.0327554967988707	0.357858632210897	0.489	0.604	1
Ipcef1	0.144529756651052	0.280671984762595	0.344	0.403	1
