# Supplementary material for: Single Cell Transcriptomic and Chromatin Profiles Suggest Layer Vb Is the Only Layer With Shared Excitatory Cell Types in the Medial and Lateral Entorhinal Cortex
Source: Front Neural Circuits. 2022 Jan 26;15:806154. doi: 10.3389/fncir.2021.806154 (PMC8826650; doi:10.3389/fncir.2021.806154)
Supplement: Supplementary file 15 [file Data_Sheet_2.ZIP › DE_LII_CB_LECvsMEC.csv]

p_val	avg_log2FC	pct.1	pct.2	p_val_adj
Dpp10	0	0.932013877293933	0.998	0.978	0
Atp2b4	0	1.16481148205271	0.985	0.666	0
Tnr	0	1.08049066870627	0.949	0.539	0
Ccdc3	0	0.705395903128649	0.565	0.028	0
C1ql3	0	1.33870900992105	0.945	0.624	0
Cacnb2	0	1.30223556830903	0.967	0.638	0
Itgav	0	0.864213925948408	0.663	0.147	0
Trp53i11	0	1.04679185021861	0.85	0.256	0
Pkig	0	1.07192221821087	0.985	0.936	0
Bhlhe22	0	1.02954097810548	0.887	0.453	0
Dpyd	0	1.4929790202613	0.919	0.281	0
6530403H02Rik	0	1.5861331360223	0.835	0.118	0
Ndst3	0	0.870531711590137	0.687	0.134	0
Ndst4	0	1.02717244924202	0.587	0.053	0
Lmo4	0	2.15344492915052	0.985	0.539	0
Negr1	0	1.38155490974102	0.999	0.959	0
Nfib	0	1.37098765172793	0.961	0.606	0
Camk2n1	0	1.60993795965672	0.999	0.99	0
Nwd2	0	1.10246214247507	0.917	0.669	0
Hrk	0	0.934063857896835	0.833	0.341	0
Snca	0	1.2902312342256	0.981	0.794	0
Tafa1	0	2.05016542041865	0.997	0.737	0
Rasgef1a	0	0.831478679745712	0.987	0.918	0
Grin2b	0	0.565248975444645	1	0.997	0
Lmo3	0	0.86619016588374	0.633	0.127	0
Selenow	0	0.684412703229509	0.999	0.992	0
Me3	0	0.914067032991061	0.9	0.522	0
Syt17	0	0.93099074394971	0.824	0.258	0
Fam155a	0	0.807118746629922	0.999	0.985	0
Nrg1	0	1.5371199796767	0.999	0.891	0
Vat1l	0	0.70764045507334	0.615	0.11	0
Cdh13	0	2.23664818995826	0.94	0.238	0
Ntm	0	1.79433327445169	0.998	0.776	0
Nrgn	0	2.1388567998587	0.944	0.534	0
Filip1	0	0.582060562748342	0.526	0.052	0
Grm1	0	1.41060656437053	0.942	0.265	0
Pde7b	0	0.969476717390347	0.697	0.144	0
Marcks	0	0.985031686217904	0.99	0.904	0
Gm12031	0	0.644171415640931	0.528	0.019	0
Nsg2	0	0.633286166616335	0.998	0.984	0
Hap1	0	0.90256271943562	0.867	0.425	0
Kcnf1	0	1.10106371877535	0.795	0.151	0
Hpcal1	0	1.15338372177076	0.882	0.322	0
Dbpht2	0	0.967545812971654	0.971	0.761	0
Cap2	0	0.846333623001457	0.96	0.834	0
Rasgrf2	0	0.959539420536821	0.764	0.263	0
Cdh9	0	1.10637346390278	0.727	0.201	0
Ccn3	0	0.956289451397494	0.912	0.496	0
Nptxr	0	1.75692905335719	0.998	0.927	0
Pdzrn4	0	1.40068901481384	0.914	0.461	0
Ddn	0	0.897066556492998	0.982	0.789	0
Mapk1	0	0.819006341468419	0.999	0.978	0
Robo1	0	1.51188960103546	0.969	0.69	0
Robo2	0	0.928293707443318	0.933	0.586	0
Gm49678	0	0.8995805880686	0.671	0.122	0
Tiam1	0	0.883327781321577	0.943	0.716	0
Pcp4	0	1.46985342157806	0.928	0.689	0
Dok6	0	0.915471902778977	0.954	0.697	0
Fth1	0	0.654575070732131	0.999	0.995	0
Gda	0	1.36226107513939	0.994	0.848	0
Rfx3	0	1.98720143763681	0.991	0.658	0
Glis3	0	0.739360573104757	0.494	0.018	0
Kcnip2	0	0.855000129243969	0.751	0.192	0
Il1rapl1	0	0.926040653504937	1	0.988	0
F730043M19Rik	1.67718151968438e-299	0.728602707856459	0.669	0.18	4.23270300122747e-295
Tmem132d	4.27481789235011e-297	0.88105074066064	0.779	0.302	1.0788357914924e-292
Celf4	2.31770836954089e-289	0.565435357088436	0.998	0.99	5.84920061221034e-285
Mapk3	5.81509572481232e-289	0.833958296619651	0.845	0.452	1.46755570807088e-284
Ptpro	3.39287437928415e-288	0.72155762406308	0.684	0.197	8.56259707099941e-284
Cnih2	8.46859725925006e-286	0.743355190571553	0.972	0.877	2.13721989031694e-281
Nkain3	1.23068090571474e-285	0.850802694411768	0.614	0.133	3.10586940175228e-281
Cacna2d1	4.03234931811401e-279	0.633023378473857	1	0.989	1.01764399741243e-274
Sphkap	4.08050574176195e-277	0.849233241059107	0.963	0.807	1.02979723404846e-272
Brinp3	2.73971023312911e-274	1.23859763772674	0.634	0.163	6.91420671534794e-270
Myo5b	8.01143800720302e-274	0.506299466344075	0.443	0.034	2.02184660987783e-269
Vstm2b	1.84514143322205e-272	0.588092453081524	0.538	0.089	4.65658343502249e-268
Tiam2	8.09203396969063e-271	0.738735347037185	0.774	0.331	2.04218661293082e-266
Fam171b	3.044885924723e-268	0.674455298210268	0.98	0.899	7.68437860822344e-264
Tox3	2.6995526975345e-267	0.684386852835061	0.6	0.134	6.81286114276782e-263
Bcl11b	3.34968201314613e-267	0.842337534493154	0.804	0.376	8.45359249657689e-263
Baiap2	3.64306751330942e-267	0.723521014200788	0.988	0.934	9.19400948333899e-263
Calm1	6.34969091852964e-267	0.452066733730775	0.999	0.989	1.60247149710932e-262
Olfm1	1.05700222362867e-266	0.740686712558511	0.998	0.989	2.66755651177168e-262
Gm32647	4.88510575061969e-266	1.76103967012024	0.829	0.442	1.23285413828389e-261
Nrxn2	6.27580743546462e-262	0.631285422094916	0.999	0.968	1.58382552248821e-257
Rbm24	1.68612364143222e-261	0.554002261977068	0.576	0.117	4.25527023388248e-257
Arhgap6	4.34724274727951e-261	0.7423415416152	0.729	0.253	1.09711365213093e-256
Glra3	5.55935206278073e-261	0.766116255766852	0.742	0.291	1.40301368008397e-256
Kirrel3	5.93297091067421e-260	0.866340379548618	0.992	0.828	1.49730386872685e-255
Gria3	1.05348782952738e-259	0.662690326172255	0.997	0.96	2.65868723537825e-255
Cdk5r1	1.75481664493663e-259	0.660097979626583	0.995	0.972	4.42863076682658e-255
Pde1a	3.3782868706255e-259	0.864614942851224	0.98	0.795	8.52578257539757e-255
Fam163b	2.35933651597206e-257	0.626300229272899	0.578	0.129	5.9542575653587e-253
Ak5	4.06045103100294e-255	0.807457634640175	0.951	0.728	1.02473602669421e-250
Stmn1	2.90796827372064e-254	0.755245374139765	0.975	0.909	7.33883953238879e-250
Nrp2	3.47366213289216e-250	0.815824039171	0.747	0.313	8.76648112477994e-246
Ppp1r2	3.62975112932844e-249	0.87156327868968	0.957	0.838	9.16040292508618e-245
Anks1b	5.0599725260305e-246	0.460001580007584	0.998	0.996	1.27698526639432e-241
Arf3	5.60330396191994e-246	0.535513307450714	0.999	0.985	1.41410582086974e-241
Cacna1c	2.13620819772456e-241	0.73721619605083	0.97	0.796	5.39114862859747e-237
Thra	5.82422381344859e-241	0.627687566035662	0.992	0.953	1.46985936380002e-236
Calb1	9.43862184897709e-240	0.79280844539811	0.927	0.529	2.38202499602635e-235
2900097C17Rik	1.30010411735192e-239	0.548233858589989	0.999	0.985	3.28107276096103e-235
Kcnh1	4.87397044310676e-238	0.651499321293897	0.624	0.19	1.23004392072685e-233
Alcam	8.79522669345827e-238	0.874528447721377	0.99	0.813	2.21965136062806e-233
Slc4a4	2.43525567576879e-237	0.549944137051163	0.619	0.166	6.14585474893769e-233
Stk32c	3.05496179275677e-237	0.635311830794387	0.747	0.328	7.70980707638026e-233
Chst9	1.53667782461093e-236	0.940666472705107	0.43	0.048	3.8781138259706e-232
Kcnc2	2.72777021511863e-236	0.695613860843215	0.776	0.336	6.88407369189488e-232
Cntn6	1.62921501377155e-235	0.591473187373713	0.466	0.069	4.11164993025526e-231
Magi1	4.04912494409147e-234	0.672442314219813	0.981	0.871	1.02187766214037e-229
Fkbp1a	6.48756668466469e-233	0.583329296410406	0.996	0.982	1.63726720420883e-228
Enc1	1.57371732493659e-229	0.69351766780227	0.991	0.936	3.97159041294246e-225
Limd2	1.93638182444447e-229	0.746868189389469	0.871	0.597	4.8868468103505e-225
Lamp5	2.50718515836808e-229	0.767338298239142	0.792	0.398	6.32738318417352e-225
Mef2c	5.34204135867895e-229	0.543871087116642	0.998	0.996	1.34817097768981e-224
Cnih3	2.29396606669723e-228	0.711000212116335	0.754	0.337	5.78928216252379e-224
9530059O14Rik	1.71567186618551e-225	0.734936837719214	0.949	0.798	4.32984108869237e-221
Ctxn1	9.9066385111555e-225	0.558413392312027	0.992	0.971	2.50013836106031e-220
Rgs20	1.93651251334323e-224	0.656506589739866	0.666	0.231	4.8871766299243e-220
Sowaha	8.15590022878788e-224	0.684076574790477	0.884	0.594	2.0583045407392e-219
Igf1r	8.65447366307756e-224	0.80783890163414	0.897	0.674	2.18412951835088e-219
Smoc2	1.85642714481657e-223	0.4517333256881	0.347	0.015	4.68506518537359e-219
Cplx2	8.5412684675324e-221	1.01194308837064	0.962	0.873	2.15555992315115e-216
Frzb	9.36630983433352e-221	0.36983762699979	0.328	0.009	2.36377561289075e-216
Crym	7.70876569796855e-220	0.6084168057202	0.662	0.238	1.94546119919632e-215
Pgrmc1	1.02546304604928e-218	0.655450412729058	0.975	0.897	2.58796108931458e-214
Gpm6a	1.51539281175655e-218	0.430758831804553	1	0.998	3.82439683903001e-214
Smarca2	2.55874367511831e-215	0.668738640985656	0.972	0.87	6.45750141289608e-211
Arpp19	4.44004995925897e-215	0.744072559453381	0.954	0.863	1.12053540821819e-210
Gabrb1	5.26270116970659e-215	0.626339399249126	0.994	0.957	1.32814789419885e-210
Stxbp6	1.02502669254293e-212	0.693681840505076	0.497	0.102	2.58685986397059e-208
Zdhhc14	1.18723372787209e-211	0.67748377643274	0.916	0.708	2.99622175903079e-207
Shisal1	1.15495027171726e-207	0.556196915056516	0.64	0.224	2.91474800073284e-203
Stard8	8.57516561975264e-207	0.396971850436055	0.305	0.006	2.16411454745697e-202
Rgs4	1.39359650311083e-203	0.851967019100545	0.918	0.739	3.51701949490081e-199
Zcchc12	1.03002969337298e-202	0.414055091839645	0.419	0.064	2.59948593716538e-198
Ar	1.19578829433608e-202	0.469963913246917	0.523	0.122	3.01781091841596e-198
Jph4	5.5731882288063e-202	0.635347852112859	0.96	0.847	1.40650551330385e-197
Trabd2b	5.88580762398227e-202	0.48205234224465	0.419	0.063	1.48540127006441e-197
Fam131a	7.84664652118158e-202	0.613994554797102	0.974	0.864	1.9802581825506e-197
Epb41l4b	4.235178016571e-201	0.599952324976791	0.802	0.428	1.06883187604202e-196
Ppfia2	3.60725832758764e-200	0.600493534723143	0.988	0.928	9.10363784133293e-196
Ccnd1	9.4942153636901e-200	0.565992505930475	0.396	0.053	2.39605513133447e-195
Nsun7	1.98911396929261e-197	0.463263532695216	0.463	0.093	5.01992692430377e-193
Cpne4	2.68005584299014e-196	0.704030043536617	0.758	0.391	6.76365693095422e-192
Mmp17	1.10019532613632e-195	0.652464711272065	0.731	0.363	2.77656294457024e-191
Sgcz	2.15923875287359e-195	0.610576769852091	0.926	0.652	5.44927084062707e-191
Penk	3.42290952577527e-195	0.794121862702272	0.39	0.056	8.63839677019906e-191
AI593442	1.63823591054712e-194	0.592898856516125	0.69	0.288	4.13441596744778e-190
Cdh22	2.26109977809968e-194	0.421713735230888	0.439	0.08	5.70633750999015e-190
Ebf2	1.8283346282272e-192	0.313254201440405	0.292	0.008	4.61416810125698e-188
Slc9a9	2.78455732975353e-192	0.631665434554298	0.606	0.219	7.02738733309899e-188
Utrn	5.11184076880929e-192	0.473644635483425	0.483	0.105	1.2900752548244e-187
Ncam1	4.87516578555371e-191	0.600572885812066	0.995	0.976	1.23034558930019e-186
Ptpn14	1.14370673286997e-190	0.473649289399571	0.525	0.143	2.88637268174394e-186
Gm26871	5.75983747762898e-190	0.672208967284395	0.983	0.873	1.45361018422922e-185
Stum	8.50506129616872e-190	0.731232938904834	0.86	0.612	2.1464223193141e-185
Kctd16	5.43097143114196e-189	0.613045438721829	0.997	0.99	1.3706142600773e-184
Chst1	7.37401543484913e-188	0.593222800073505	0.974	0.871	1.86098027529287e-183
Magi3	8.6642856937074e-188	0.660734322234052	0.823	0.522	2.18660578052094e-183
Gm15283	1.2628551113538e-186	0.557279243160149	0.452	0.1	3.18706744452358e-182
9530026P05Rik	8.51042990931063e-186	0.494642530344957	0.363	0.042	2.14777719621272e-181
Otof	1.05339581096215e-185	0.348585274698971	0.322	0.023	2.65845500812518e-181
Ptprz1	8.05576387647982e-185	0.688983360877823	0.66	0.265	2.03303312950721e-180
Ncan	1.25155290178359e-184	0.641035005941833	0.887	0.671	3.15854405823125e-180
Mrtfb	8.19031462585979e-184	0.558819656773065	0.98	0.934	2.06698970212823e-179
Slc30a3	4.75982361863052e-180	0.6699316950418	0.821	0.521	1.20123668663378e-175
Megf9	1.39313119630325e-179	0.614616550782471	0.912	0.749	3.51584520011051e-175
Csmd2	1.99121319991008e-179	0.609709942384454	0.918	0.691	5.02522475261306e-175
Lmo7	3.31493983577774e-179	0.65635587786763	0.891	0.674	8.36591366355227e-175
Ppp1r1b	7.38746130831253e-179	0.570657540361678	0.559	0.199	1.86437361037883e-174
Rilpl1	1.94806670985177e-178	0.569274704368392	0.825	0.506	4.91633595565291e-174
Chd3	4.03122318886111e-178	0.627284202861506	0.945	0.811	1.01735979617288e-173
Sorbs2	4.45694285545261e-176	0.568894951941405	0.993	0.959	1.12479866843058e-171
Arhgap15	1.29348454734821e-175	0.473479276780135	0.505	0.143	3.26436695214269e-171
Ly6h	4.81247307506433e-175	0.563782835280689	0.994	0.954	1.21452382995398e-170
Dio3	1.56392239688125e-174	0.520395767705632	0.344	0.042	3.94687095300922e-170
Slc29a4	3.18374980499879e-173	0.335356853257456	0.342	0.042	8.03482938287544e-169
Rap2a	1.11288264573998e-172	0.57784422018358	0.867	0.608	2.808581933054e-168
Zdhhc22	2.56433474279642e-172	0.57474648255326	0.72	0.362	6.47161159039533e-168
Enpp2	5.65220070898813e-172	0.602433051948242	0.669	0.292	1.42644589292734e-167
Ttc9b	2.82255280752823e-169	0.608783712477752	0.96	0.901	7.123276520359e-165
Mt3	2.62779314420475e-168	0.579140709204568	0.982	0.935	6.63176155802952e-164
C2cd2l	1.21629190454732e-167	0.572234429473322	0.89	0.654	3.06955587950608e-163
Sgk1	4.00304777112337e-167	0.428795436513413	0.489	0.133	1.0102491659984e-162
Ywhaz	1.53828576255149e-166	0.361445168060203	0.997	0.988	3.8821717789512e-162
Kcnv1	1.67142095294086e-166	0.503593266619657	0.549	0.194	4.21816505893684e-162
Man1c1	4.85158269214654e-166	0.432672070273026	0.57	0.2	1.22439392401702e-161
Peak1	2.04954938596576e-165	0.619971478439169	0.828	0.529	5.17244778536179e-161
Plcl1	7.91429014607013e-165	0.668372232924933	0.741	0.4	1.99732940416372e-160
Itga4	1.5319030974359e-163	0.480826444176781	0.515	0.165	3.86606384699899e-159
Ptk2b	2.920101993351e-163	0.736106831333503	0.911	0.765	7.36946140061992e-159
Kcnh7	2.08658622202135e-161	0.566302205243285	0.991	0.914	5.26591764851529e-157
Gm10754	2.15735129577788e-160	0.401551117815969	0.325	0.042	5.44450746515463e-156
Prkce	1.85785768904379e-159	0.454267255724735	0.994	0.983	4.68867544983982e-155
Clmp	6.88733891017995e-159	0.525005242362466	0.572	0.23	1.73815772076211e-154
Pcdh8	1.18546297255583e-156	0.535533289842264	0.507	0.164	2.99175290383914e-152
Dusp18	6.10151738923876e-156	0.533194109491428	0.773	0.454	1.53983994352218e-151
Id2	1.18563767874871e-155	0.684004123732732	0.791	0.469	2.99219380985811e-151
Zbtb20	3.96123424233268e-155	0.703825316627683	0.443	0.127	9.99696685737499e-151
Sirpa	8.66573400367194e-155	0.5086294216065	0.974	0.897	2.18697129050669e-150
Rgl1	1.16025825880792e-153	0.533532298280511	0.911	0.745	2.92814376775354e-149
Csmd3	2.99789581527427e-153	0.503704072847217	0.997	0.978	7.56578966900768e-149
Tenm1	4.3653675205404e-152	0.59949732548255	0.966	0.776	1.10168780115878e-147
Gng7	1.92219859480469e-151	0.38781541078694	0.457	0.13	4.85105259370858e-147
AI504432	3.52538970086224e-151	0.367671228473817	0.441	0.113	8.89702598806604e-147
Znrf3	1.50514406536655e-150	0.414711688143935	0.526	0.181	3.79853207776556e-146
Phf24	9.27929076128171e-150	0.508132237763699	0.928	0.764	2.34181460942466e-145
Grem2	2.15097464697543e-149	0.477939901750634	0.564	0.229	5.42841471657189e-145
Ankrd6	2.49982788635713e-149	0.485390571899678	0.66	0.313	6.30881563679948e-145
Arhgef9	1.897866385013e-148	0.48716720279203	0.97	0.902	4.78964539585732e-144
Fras1	2.76903168221985e-148	0.384095988433571	0.339	0.057	6.98820525641824e-144
Ypel1	5.10316939337871e-148	0.466069485613457	0.651	0.314	1.28788685980698e-143
Scn3a	1.83302430782086e-147	0.49926589558357	0.837	0.581	4.62600344564751e-143
Fam135b	4.88080926000373e-147	0.566396190485251	0.92	0.779	1.23176983294714e-142
Plppr2	3.55299516562444e-145	0.489241161863412	0.943	0.815	8.96669389948639e-141
Pcdh19	8.13851902442419e-145	0.565004151619157	0.821	0.524	2.05391804619393e-140
Efnb3	1.15332075165687e-144	0.52299114192425	0.766	0.416	2.91063558095644e-140
Thsd7a	3.25738204721155e-144	0.493765578800762	0.433	0.123	8.2206550725478e-140
Gm29514	5.73206964875548e-144	0.295616786209912	0.311	0.044	1.44660241725642e-139
Arhgef28	7.43470804731329e-144	0.529712833888391	0.676	0.353	1.87629726990045e-139
Dgkb	8.28126160771235e-143	0.640445908377517	0.987	0.94	2.08994199193837e-138
Dlg2	3.4003830354695e-141	0.364441901842556	0.999	0.998	8.58154666661439e-137
Pdp1	4.56323004362797e-141	0.633431744929798	0.884	0.71	1.15162236611039e-136
Pdyn	5.00614600794602e-141	0.448644599743821	0.259	0.022	1.26340106802534e-136
Rpl41	1.94818808768444e-140	0.31736849991364	0.996	0.992	4.91664227688921e-136
Nrxn3	3.40401603777283e-140	0.902172426438518	0.998	0.99	8.59071527452729e-136
Gm43445	1.12104074917359e-139	0.285959716871888	0.305	0.045	2.82917053868939e-135
Rgs8	8.38281743349803e-139	0.372329482136348	0.485	0.153	2.1155716356919e-134
Tmem35a	1.68574660641178e-138	0.518414408351583	0.729	0.432	4.25431871060141e-134
Cald1	2.49370420960052e-138	0.25365899085661	0.243	0.016	6.29336131376882e-134
Lzts1	1.93066756932995e-137	0.523610379783565	0.922	0.772	4.87242574471799e-133
Cpd	2.08088849749771e-137	0.500567998691765	0.805	0.555	5.25153830113497e-133
Plk2	2.20749436888255e-137	0.583976317332359	0.908	0.74	5.57105353874888e-133
Fbxl16	9.36816016106526e-137	0.488167943278568	0.961	0.877	2.36424257984804e-132
Echdc2	8.8974397518746e-136	0.389657557035473	0.356	0.076	2.24544687018059e-131
Rhbdl3	1.1860739704213e-135	0.562683164972686	0.592	0.277	2.99329487915222e-131
Slc17a7	2.02081583219367e-134	0.443260266234869	0.997	0.983	5.09993291570715e-130
Syt7	3.01073046612777e-134	0.445184606775096	0.978	0.927	7.59818047736665e-130
Lrrtm4	1.41954869085522e-133	0.466214794407382	0.999	0.968	3.58251503111132e-129
Dtl	1.55445336814361e-133	0.260934257589408	0.27	0.031	3.92297396518403e-129
Actn1	1.7691475559202e-133	0.484355386247616	0.84	0.62	4.46479768687581e-129
Kcnt2	2.21453512215399e-133	0.576171483176692	0.758	0.452	5.58882228778003e-129
Oxtr	2.7196416183972e-133	0.296482029929964	0.295	0.044	6.86355955234901e-129
Fam126a	5.09812663515212e-133	0.379054252636955	0.439	0.133	1.28661421891334e-128
Mgat5b	7.46649641944388e-133	0.521872372041374	0.744	0.479	1.88431970137505e-128
Slc7a14	8.50973407458788e-133	0.533307441413883	0.932	0.783	2.14760158840374e-128
Myo16	1.59874783466949e-132	0.392610469878656	0.496	0.178	4.0347599103554e-128
Atrnl1	3.21444078701447e-131	0.486817366153696	0.958	0.873	8.11228421418841e-127
Mink1	3.75811491852287e-131	0.492291909208784	0.856	0.648	9.48435461987616e-127
Rasl10a	4.02975683945917e-130	0.63017196413422	0.872	0.655	1.01698973357431e-125
Matn2	8.36564596290851e-129	0.570659601349987	0.561	0.252	2.11123807165922e-124
Gabra3	1.55994745900708e-128	0.47903696933196	0.804	0.484	3.93683940229616e-124
Kcnj4	2.75140998351379e-128	0.520281947886988	0.772	0.515	6.94373337539374e-124
Plxna2	3.93324955065434e-128	0.466671275305341	0.906	0.726	9.92634189098636e-124
Bmpr1b	3.01657593803931e-126	0.29634061906677	0.199	0.006	7.61293269482982e-122
B230209E15Rik	3.98917951423936e-126	0.464319280538386	0.954	0.856	1.00674923400859e-121
Unc5d	8.19946725474526e-126	0.583941953034162	0.988	0.949	2.06929955108006e-121
Sox11	1.43528588771033e-125	0.639428070456484	0.878	0.686	3.62223099481455e-121
Nek10	3.83429187256734e-125	0.338931266299554	0.364	0.088	9.6766023987982e-121
Nlgn1	2.73390401719522e-124	0.40964368680019	1	0.998	6.89955356819558e-120
Fam3c	5.4389838650404e-124	0.508426890779252	0.706	0.431	1.37263635802025e-119
Wdr17	1.47699822207274e-123	0.542771927491894	0.768	0.524	3.72750041304497e-119
Rnf165	1.5520825795415e-123	0.470522657895984	0.922	0.789	3.91699080598887e-119
Ptprt	4.57488885238442e-123	0.507737058305058	0.961	0.809	1.15456469967626e-118
Celf2	7.0841925437211e-123	0.299606516600208	0.999	1	1.78783767225889e-118
Nptx2	1.59885356216446e-122	0.880774024896897	0.325	0.073	4.03502673483445e-118
Pea15a	1.67539734432939e-122	0.446301553818306	0.99	0.947	4.22820027788409e-118
Kctd1	4.31721620017739e-122	0.56010768315302	0.853	0.681	1.08953585243877e-117
Hpcal4	6.24345448531613e-122	0.482099858427993	0.97	0.882	1.57566060845923e-117
Prkg2	6.55904144132904e-122	0.468688326902011	0.694	0.402	1.65530528854821e-117
Prex1	9.25184279788181e-122	0.471489312199527	0.783	0.515	2.33488756690143e-117
Vps37b	2.01572449472863e-121	0.348807883674823	0.444	0.153	5.08708390734665e-117
Iqgap2	1.12995556804525e-120	0.380610199155098	0.455	0.156	2.85166886707581e-116
Arpc5	2.13226975475457e-120	0.488562828809127	0.863	0.676	5.38120918007411e-116
Abr	4.62402351057085e-120	0.390585538874361	0.986	0.954	1.16696481336277e-115
Itgb8	7.41469669070656e-120	0.349433683208298	0.399	0.116	1.87124700383362e-115
Ltbp1	1.04868234829981e-119	0.273027097526745	0.213	0.015	2.64655964240424e-115
Map1b	2.22008956819573e-119	0.344395005372729	0.996	0.984	5.60284004325557e-115
Ppp1r1a	1.37444757096306e-118	0.498726265148135	0.987	0.929	3.46869333483948e-114
Erc2	2.29259557871794e-118	0.515941068149122	0.987	0.975	5.78582346201047e-114
Ankfn1	2.56916312892054e-118	0.259482748996449	0.225	0.019	6.48379698845676e-114
Spred1	3.36520128370123e-115	0.449543828280749	0.952	0.863	8.4927584796768e-111
Mmd2	7.88539175015894e-115	0.455932552639236	0.688	0.406	1.99003631598761e-110
Ank3	5.11752657439828e-114	0.3244158633045	0.997	0.989	1.29151018158089e-109
Pnmal2	7.40588440266762e-114	0.431097390531345	0.97	0.91	1.86902304670123e-109
Wdr6	1.24742363414617e-113	0.433311401478967	0.691	0.398	3.14812302549468e-109
Aplp1	3.13115310200655e-113	0.421291171357794	0.976	0.933	7.90209108353393e-109
Syt10	7.94694078623141e-113	0.334832333720043	0.424	0.138	2.00556944622122e-108
Kcnmb2	2.72597672794691e-112	0.300682051025721	0.268	0.042	6.87954746831961e-108
Ankrd63	3.52888718518688e-112	0.349182556620403	0.521	0.211	8.90585258925613e-108
Rps2	1.58093377201745e-111	0.385054506762983	0.984	0.961	3.98980256044044e-107
Gm28050	1.90958238612517e-111	0.371935732955364	0.493	0.207	4.81921306786408e-107
Gnal	1.28652670873474e-110	0.456778979516321	0.849	0.648	3.24680745483387e-106
Fign	1.62741662594747e-110	0.397706509528931	0.244	0.034	4.10711133890364e-106
2010300C02Rik	4.96207337348968e-110	0.467020476436753	0.918	0.809	1.25227845726759e-105
Gpm6b	6.61805588799641e-110	0.403466782036534	0.995	0.971	1.67019876445365e-105
Ralyl	7.73135322755122e-110	0.3829991619638	0.988	0.96	1.9511616140371e-105
Cdc42se2	7.78894133740395e-110	0.43397513940816	0.881	0.746	1.96569512532064e-105
Man1a2	7.99936612382916e-110	0.448484573867079	0.934	0.827	2.01880002867076e-105
Marcksl1	1.90584137891773e-109	0.657967481043903	0.832	0.662	4.80977188797467e-105
Adamtsl2	7.90692159953163e-109	0.253622237932431	0.303	0.066	1.9954698040738e-104
Neurl1a	1.66289169353432e-108	0.438225664416323	0.758	0.504	4.19663976697257e-104
Trhr	3.03579284700447e-108	0.524855864816856	0.521	0.216	7.66143040798517e-104
Cx3cl1	7.34932549737216e-108	0.396417035031023	0.996	0.979	1.85474927577181e-103
Prtg	1.16341406416011e-107	0.262462777501288	0.294	0.061	2.93610807372086e-103
Bmp3	2.81873705993916e-107	0.371289419263647	0.536	0.237	7.11364671816845e-103
Gpc4	1.36900453454731e-106	0.416294715077567	0.418	0.147	3.45495674383705e-102
Pcsk5	1.65396628496189e-106	0.36585370797744	0.408	0.13	4.17411471335833e-102
Cdk5r2	2.79861964017984e-106	0.421329427592994	0.927	0.815	7.06287638592187e-102
Efcab1	3.56962155681569e-106	0.319809646382974	0.478	0.191	9.00865392293576e-102
Rgs6	4.47629724691366e-106	0.484267470524764	0.977	0.83	1.1296831362036e-101
Tmtc1	6.6422296713312e-106	0.464918292613136	0.643	0.362	1.67629950215386e-101
Btbd3	2.18443473345193e-105	0.454459454264423	0.805	0.595	5.51285793681264e-101
Trim9	3.26819449793722e-105	0.434937657094843	0.973	0.929	8.24794245444416e-101
Qk	3.69710614510649e-105	0.400527185803512	0.625	0.331	9.33038677840526e-101
Anp32a	4.75628053042017e-105	0.420494683088048	0.934	0.833	1.20034251746214e-100
Cdh7	1.36740352073507e-104	0.389243339688125	0.486	0.201	3.45091626527909e-100
Neurod1	2.51153393465683e-104	0.401581432732127	0.572	0.286	6.33835819089343e-100
Islr2	3.78684229560866e-104	0.318565712684381	0.387	0.124	9.55685390142758e-100
Fam171a1	2.44789813054342e-103	0.412444728051095	0.762	0.524	6.17776051205244e-99
Cdh4	7.89231364018276e-103	0.448355518083403	0.535	0.26	1.99178319337292e-98
Ryr2	8.37778790940556e-103	0.395390919985067	0.994	0.978	2.11430233469668e-98
Rplp1	9.28332957345558e-103	0.316136242176867	0.995	0.987	2.34283388445298e-98
Plxnd1	9.52226290995154e-103	0.386814745077471	0.569	0.281	2.40313349058447e-98
Nrn1	7.61912246722222e-102	0.607245895147413	0.874	0.735	1.92283793705287e-97
Grm5	8.28393016824616e-102	0.283696896910497	1	0.997	2.09061545656028e-97
Ntng1	3.01577678715585e-101	0.761350497803186	0.804	0.591	7.61091587774522e-97
Zfp462	2.40697349533302e-100	0.450625960566951	0.776	0.515	6.07447901017193e-96
Synpr	3.10450611327853e-100	0.529741921211936	0.682	0.383	7.83484207808102e-96
Rgs14	4.3201259206902e-100	0.315301629329423	0.455	0.184	1.09027017860459e-95
Tafa5	5.30696760788563e-100	0.413559091148654	0.927	0.806	1.3393194152021e-95
Cadps2	6.49230263346554e-100	0.379651804520966	0.308	0.08	1.6384624156077e-95
Nptx1	6.89015156080978e-100	0.594769851510992	0.89	0.772	1.73886754940156e-95
St6gal2	1.01881372582205e-99	0.3684897111304	0.571	0.288	2.57118019985711e-95
Sgk3	1.06353222053372e-99	0.312654380944463	0.449	0.178	2.68403626496096e-95
Pgbd5	1.08476569691308e-99	0.443606066965234	0.868	0.728	2.73762318929954e-95
Dlg4	2.609405178096e-99	0.393025065989688	0.966	0.896	6.58535584796086e-95
Cdh2	2.73549173127423e-99	0.454274906956043	0.962	0.879	6.90356048221678e-95
Ptgs2	5.02893484762178e-99	0.466953110472262	0.178	0.012	1.26915228749431e-94
Sorl1	2.58772215572395e-98	0.4135877297071	0.772	0.518	6.53063440440054e-94
Reps2	3.18195572290255e-98	0.416755585313219	0.874	0.71	8.03030165788916e-94
Ntf3	3.48045645789571e-98	0.267461208222281	0.322	0.086	8.7836279627914e-94
Ipcef1	3.68246261316513e-98	0.306565234691832	0.359	0.11	9.29343089684485e-94
Usp46	3.96440880254954e-98	0.427181784228323	0.813	0.633	1.00049784949943e-93
Rap2b	8.95150361359998e-98	0.422472334602641	0.788	0.557	2.25909096696423e-93
Cpne8	1.0787528376927e-97	0.361347253143574	0.419	0.155	2.72244853648506e-93
Ptprf	2.31620990280289e-97	0.402761988633675	0.687	0.406	5.84541893170365e-93
Reln	1.02591070120772e-96	0.461905417120176	0.399	0.151	2.58909083663792e-92
Gria2	7.39035807899188e-96	0.25897119658425	0.999	0.998	1.86510466839518e-91
Gm42722	7.39075571428661e-96	0.286041825651451	0.366	0.119	1.86520501961451e-91
Wnt4	3.36454202706556e-95	0.409941937904068	0.57	0.301	8.49109471370535e-91
Sesn3	4.18432918390305e-95	0.421738379776342	0.794	0.58	1.05599915614161e-90
Slc35f4	6.57612045172634e-95	0.274137042135458	0.35	0.105	1.65961551840218e-90
Hsbp1	1.22436473534618e-94	0.395745788208352	0.955	0.883	3.08992928259315e-90
Kcnk9	3.64450034873063e-94	0.383082558026794	0.729	0.468	9.19762553009149e-90
Ftl1	3.80519028356096e-94	0.376996904918926	0.983	0.954	9.60315871862278e-90
Nectin1	1.05069490083853e-93	0.434555642935373	0.815	0.609	2.65163872124619e-89
Col25a1	1.51802502672439e-93	0.281701765612	0.301	0.08	3.83103975994433e-89
Pcmtd1	1.6105109811876e-93	0.400041166026338	0.926	0.844	4.06444656322314e-89
Synpo	1.81235534110343e-93	0.515590221133938	0.893	0.781	4.57384117434271e-89
Prmt8	4.33145613010675e-93	0.43008382529704	0.902	0.762	1.09312958355504e-88
Tmeff1	4.45690366773177e-93	0.419715861035241	0.829	0.639	1.12478877862547e-88
Zfp536	5.35907646387498e-93	0.278897912205399	0.269	0.059	1.35247012718813e-88
Smarcd1	6.52492481391384e-93	0.416692322052838	0.835	0.677	1.64669527528743e-88
Adgra1	7.52063386102911e-93	0.360050141787482	0.578	0.291	1.89798236750792e-88
B230216N24Rik	1.11958131187217e-92	0.591426919848324	0.786	0.591	2.8254873567718e-88
Rab40b	8.60150416069937e-92	0.400139764181736	0.747	0.519	2.1707616050357e-87
Efnb1	9.09427527192725e-92	0.280696243779723	0.384	0.139	2.29512225037628e-87
Prkacb	3.06132716198695e-91	0.349398434229059	0.989	0.965	7.72587135870646e-87
Atp1a1	1.1364017241015e-90	0.430884856406835	0.908	0.802	2.86793703111495e-86
Peli1	1.40438606711295e-90	0.448031674978149	0.798	0.591	3.54424911757295e-86
Rhob	1.75789529661657e-90	0.445274185771864	0.894	0.773	4.43640036007124e-86
Tlk1	3.0454759884634e-90	0.395533863424685	0.798	0.59	7.68586775208507e-86
Magi2	6.46942693977216e-90	0.353255483376433	0.997	0.99	1.6326892767903e-85
Camk2b	6.80218097029889e-90	0.377011396644459	0.98	0.962	1.71666641147433e-85
Sh3bgrl	7.61736248866988e-90	0.382100986290118	0.649	0.393	1.92239377126562e-85
Jsrp1	1.77201662551834e-89	0.38131780829093	0.44	0.182	4.47203835782063e-85
Pde1b	3.77625182332148e-89	0.378173486711006	0.719	0.479	9.53012672651643e-85
Tanc1	1.77908538419799e-88	0.419227010281437	0.565	0.312	4.48987778410047e-84
Osbpl8	1.74300417580237e-87	0.439176915621977	0.846	0.697	4.39881963847244e-83
Grk3	1.8598810940063e-87	0.334209520445948	0.544	0.276	4.6937819169437e-83
Gm48530	1.9040543556864e-87	0.269142401594739	0.211	0.035	4.80526197744576e-83
Slc8a2	2.25435089164619e-87	0.387748974622813	0.858	0.674	5.68930534524749e-83
Agap1	7.97498137489139e-87	0.396379912436685	0.803	0.613	2.01264604958134e-82
Adra2a	1.13048988177069e-86	0.361064828535573	0.57	0.315	2.85301731462469e-82
Zfp706	3.39265571198278e-86	0.35341521608635	0.983	0.953	8.56204522033094e-82
Vstm2a	4.04877703137575e-86	0.40637773709398	0.882	0.712	1.0217898594083e-81
Xist	4.63295990894905e-86	0.84760093351179	0.658	0.429	1.16922009222147e-81
Itga8	7.05375882347814e-86	0.497587994144681	0.706	0.478	1.78015711428118e-81
Ube2e3	1.54757484545985e-85	0.382184367582135	0.866	0.734	3.90561463748703e-81
Zfp608	3.98265999784221e-85	0.382655519367737	0.607	0.345	1.00510390365544e-80
Faap20	4.13823756412699e-85	0.325781986544009	0.511	0.254	1.04436701405873e-80
Zfp365	5.97397696954802e-85	0.368941722992479	0.944	0.867	1.50765256780483e-80
Vstm2l	6.68901281644589e-85	0.339130987246624	0.558	0.299	1.68810616448645e-80
Tmem196	7.74738687544926e-85	0.345072776742298	0.507	0.248	1.95520802575713e-80
Gng10	3.39219830151203e-84	0.376115370519485	0.852	0.679	8.56089085352591e-80
Prkn	1.04852357996327e-83	0.401988378951819	0.916	0.787	2.6461589587533e-79
Fam102b	1.09981716151019e-83	0.29628078264311	0.452	0.201	2.77560857050327e-79
Map2	3.93104596435752e-83	0.334288042905843	0.988	0.982	9.92078070024908e-79
Celf1	8.05033894359562e-83	0.318954165682255	0.989	0.963	2.03166403919523e-78
Gprin1	1.359940137929e-82	0.389220979688184	0.778	0.585	3.43208092609142e-78
Mctp1	1.81633193425388e-82	0.507874034782567	0.848	0.687	4.58387690247652e-78
Tjp1	4.40966827901444e-81	0.393672682816562	0.944	0.855	1.11286798357487e-76
Snhg8	6.1894603395722e-81	0.355001525206998	0.791	0.59	1.56203410589784e-76
Ctnnb1	8.98655578717001e-81	0.385015042350441	0.867	0.709	2.2679370840081e-76
St3gal5	9.17516851165903e-81	0.410966525869125	0.822	0.667	2.31553727728739e-76
Gm14066	1.51212571772686e-80	0.290866808732151	0.495	0.24	3.81615167382729e-76
Inpp4b	2.36857287417681e-80	0.436648836942545	0.521	0.276	5.97756736256001e-76
Tesc	2.37378478099587e-80	0.405730326790739	0.785	0.602	5.99072065179927e-76
Ccnjl	7.79821156719755e-80	0.259410994508309	0.338	0.118	1.96803465321365e-75
Ripor2	8.14679029370997e-80	0.37261090244237	0.879	0.709	2.05600546642359e-75
Gpr158	1.0476664818553e-79	0.376329314399117	0.957	0.851	2.64399590025821e-75
Acvr2a	1.28952011948292e-79	0.422081299608026	0.828	0.651	3.25436192553905e-75
Gm12371	3.19051163089708e-79	0.324641376784932	0.522	0.271	8.05189420289496e-75
Cyld	9.06894457548053e-79	0.373101840663913	0.826	0.641	2.28872954251402e-74
Rgs7	1.41748867083816e-78	0.428144967547076	0.995	0.977	3.57731615859427e-74
Serf2	1.87711623636042e-78	0.293450125690732	0.988	0.968	4.73727824570279e-74
Ccny	4.26847922800518e-78	0.352733648154079	0.926	0.823	1.07723610277167e-73
Amph	5.56538180115666e-78	0.368286362619511	0.947	0.868	1.40453540515791e-73
Osbpl10	2.22873864462064e-77	0.325493436368452	0.596	0.352	5.6246677174291e-73
Ago2	5.45877867530684e-77	0.355778035022105	0.804	0.618	1.37763197428719e-72
Scn3b	6.7545068850807e-77	0.355199661566976	0.855	0.687	1.70463490258782e-72
Akap9	5.36926716591775e-76	0.365243792936588	0.885	0.753	1.35504195466266e-71
Wasf1	7.34526683690333e-76	0.359750109450339	0.96	0.89	1.85372499162929e-71
Ackr1	2.00788198086483e-75	0.392693851215259	0.774	0.59	5.06729175510856e-71
Cacna1d	3.89068963440239e-75	0.352314329034374	0.845	0.672	9.81893343034132e-71
Pnck	4.77954750464735e-75	0.27774497352943	0.432	0.194	1.20621440374785e-70
Gng3	2.34725707491612e-74	0.318100803469323	0.978	0.958	5.92377267996581e-70
Ahi1	4.75105016596595e-74	0.346370448901124	0.937	0.834	1.19902253038483e-69
Map2k6	6.41187751231962e-74	0.415789046985383	0.802	0.641	1.6181655277841e-69
Arhgap32	6.31457085815401e-73	0.324327932949787	0.98	0.955	1.59360824747233e-68
Slc2a3	8.48302149150717e-73	0.372457824154965	0.892	0.763	2.14086013381166e-68
Gmfb	8.94730827852153e-73	0.344655198462506	0.876	0.758	2.25803219025048e-68
Crispld1	1.44273981863712e-72	0.306388167665903	0.37	0.156	3.64104248029449e-68
Mark1	2.32512234594387e-72	0.316812641625033	0.626	0.391	5.86791126445856e-68
Cul4a	2.59056669187654e-72	0.360602740423316	0.723	0.517	6.53781316028883e-68
Pnmal1	2.82787932133512e-72	0.352050844347297	0.817	0.652	7.13671904325344e-68
Zfyve28	3.79559826079296e-72	0.314379988725408	0.596	0.357	9.5789513307632e-68
Kcng1	5.80062076178708e-72	0.381456035110724	0.62	0.387	1.4639026616522e-67
Ptpn3	6.94480554067148e-72	0.329917723359146	0.625	0.389	1.75266057429926e-67
Gpr137c	1.56585515643187e-71	0.336471325157407	0.691	0.457	3.9517486582871e-67
Tmem30a	5.17886174152453e-71	0.312369561645285	0.989	0.952	1.30698933770854e-66
Nav1	6.56194695610882e-71	0.369598630568351	0.92	0.835	1.65603855331318e-66
Elk1	8.25530035787001e-71	0.35579130908917	0.6	0.371	2.08339015131566e-66
Atp1a2	1.1438882550814e-70	0.254506317779325	0.416	0.186	2.88683078934892e-66
Fam174a	1.28387358776594e-70	0.335240705989652	0.919	0.8	3.24011177344491e-66
Rtn4rl1	1.2922983487032e-70	0.474697047588897	0.829	0.691	3.26137334262226e-66
Epb41l1	1.34724570915762e-70	0.355424092058061	0.906	0.79	3.40004399620109e-66
Slc16a2	1.35099647770959e-70	0.368040019045828	0.741	0.549	3.4095098107957e-66
Ociad2	2.09365271521848e-70	0.384670069510669	0.757	0.585	5.28375135739687e-66
Ano10	3.85444736678091e-70	0.340346071548822	0.361	0.15	9.72746881954497e-66
Tspan13	5.39129503455539e-70	0.313324475304533	0.984	0.942	1.36060112787074e-65
Lpgat1	5.95734614612725e-70	0.345604966129364	0.936	0.853	1.50345544689813e-65
Dtnb	7.84151644850651e-70	0.345264949677426	0.814	0.663	1.97896350610959e-65
Plxnc1	9.74950436278359e-70	0.343767474973603	0.737	0.538	2.46048241603569e-65
Pts	2.99086603144159e-69	0.265385838201078	0.471	0.238	7.54804860354913e-65
Neto2	3.00507166321307e-69	0.324096351056159	0.495	0.255	7.58389935645082e-65
Camk2a	5.22632393330838e-69	0.279910347851477	0.997	0.991	1.31896737104904e-64
Ncald	1.58330471518812e-68	0.341063578068866	0.982	0.943	3.99578610972025e-64
Rab15	2.17057026422723e-68	0.33630831676408	0.925	0.833	5.47786817583026e-64
Cyp7b1	2.53190466583494e-68	0.342336691073763	0.479	0.26	6.38976780516764e-64
Pam	2.7703878128413e-68	0.363483732992815	0.984	0.96	6.99162772326758e-64
Hs2st1	3.01142194552837e-68	0.336728324164603	0.766	0.577	7.59992556392996e-64
Nedd4	4.36232886595672e-68	0.330713370974564	0.949	0.885	1.1009209359015e-63
Nyap2	7.6015157591852e-68	0.408009076816597	0.928	0.86	1.91839453214557e-63
Cacnb3	1.41119956619353e-67	0.354153744745568	0.792	0.61	3.5614443452026e-63
Ajap1	1.50536907936955e-67	0.3421523419535	0.693	0.501	3.79909994560493e-63
Atp9a	2.78389134576054e-67	0.32383570865812	0.933	0.843	7.02570658929588e-63
Sec61a2	6.44255001116814e-67	0.324289147216354	0.849	0.718	1.6259063463185e-62
Gabrd	1.69809882261881e-66	0.289876331139274	0.44	0.219	4.28549199864309e-62
Zmym1	8.42675618894986e-66	0.347936395880292	0.683	0.469	2.12666045940528e-61
C78859	8.95842159056695e-66	0.291059461697217	0.58	0.35	2.26083685681138e-61
Cckbr	9.8752675065843e-66	0.31286030872706	0.498	0.275	2.49222126063668e-61
Ppp1cb	1.89629044096363e-65	0.302982708468937	0.981	0.95	4.78566818585993e-61
Lyrm9	5.02558424777856e-65	0.278977519161723	0.527	0.3	1.26830669661188e-60
Plppr4	6.992325420227e-65	0.295197842541204	0.993	0.957	1.76465316630269e-60
Nr2f1	2.04818284002352e-64	0.351501540852238	0.817	0.645	5.16899903336734e-60
Pacrg	2.94645765857803e-64	0.292134712082389	0.5	0.271	7.43597519295337e-60
Ablim2	3.25289843646418e-64	0.34737610045128	0.942	0.861	8.20933978410466e-60
Gabbr2	3.73078897396715e-64	0.275411446624935	0.994	0.965	9.4153921336009e-60
Grasp	1.16578010147915e-63	0.370290304103988	0.52	0.308	2.94207924210294e-59
Dbndd2	2.95610604894743e-63	0.32228795253667	0.83	0.675	7.46032483572864e-59
Klf12	3.37184141232016e-63	0.330433536126248	0.727	0.534	8.50951617227238e-59
Large1	3.58263207576095e-63	0.29006790364489	0.996	0.971	9.04148856959791e-59
Rab11fip2	6.95497758861768e-63	0.313747912774921	0.933	0.857	1.75522769403944e-58
Cinp	9.73624015539008e-63	0.34555316150939	0.733	0.549	2.4571349280158e-58
Soat1	1.1954260157119e-62	0.298849352802372	0.519	0.303	3.01689663585212e-58
Cbl	1.70141839479069e-62	0.312538755382565	0.813	0.648	4.29386960293325e-58
Wscd2	1.75627413538061e-62	0.299050592841438	0.61	0.395	4.43230903546003e-58
Caly	2.94547573829521e-62	0.349264852865982	0.875	0.738	7.43349712073562e-58
Cemip	3.15524853346728e-62	0.307168119902129	0.485	0.263	7.96290072391138e-58
Fzd3	3.44443584579638e-62	0.328149665397288	0.868	0.73	8.69272274403632e-58
Arpc2	3.7015399265879e-62	0.305454556789315	0.945	0.881	9.34157631272987e-58
Mtch1	3.73796261813151e-62	0.309190446937852	0.954	0.866	9.4334962593785e-58
Nlgn3	4.54508823654588e-62	0.316744610904015	0.899	0.783	1.14704391825708e-57
Rskr	8.94122963752319e-62	0.255358332361577	0.39	0.181	2.25649812362173e-57
Zdhhc2	1.3072412648167e-61	0.30276809406016	0.712	0.508	3.29908478001792e-57
Celf5	1.71094740591628e-61	0.303620301691802	0.956	0.894	4.31791796831093e-57
Camk4	2.20052087464777e-61	0.411653838600727	0.856	0.781	5.55345453134858e-57
Prr7	6.63184319225074e-61	0.30985082780459	0.768	0.577	1.67367826642832e-56
Lhfpl3	1.19594587741749e-60	0.294204669827519	0.449	0.232	3.01820861083851e-56
Fam189a1	2.40294759946447e-60	0.319420602248948	0.933	0.827	6.06431885676848e-56
Lin7a	5.86711273396421e-60	0.331453827026305	0.768	0.577	1.48068324067055e-55
Rapgef5	6.68785688580171e-60	0.493659170911626	0.884	0.797	1.68781444226978e-55
Napepld	6.76499599920575e-60	0.253843997848428	0.447	0.235	1.70728204031955e-55
Crmp1	1.98109128755006e-59	0.323630813802247	0.883	0.77	4.99968008239009e-55
Zhx1	6.59180625019513e-59	0.2815989305125	0.564	0.346	1.66357414336175e-54
Mpp5	9.02960183482477e-59	0.25407808159555	0.448	0.235	2.27880061505473e-54
D430019H16Rik	1.42820833426094e-58	0.310207629880239	0.647	0.449	3.60436937317434e-54
Arhgap33	1.89655582272858e-58	0.289846255312926	0.616	0.411	4.78633792982012e-54
Hras	3.31970597301719e-58	0.307807560043228	0.954	0.91	8.37794196410349e-54
Arpp21	3.55413324791348e-58	0.300733253328394	0.999	0.998	8.96956607775925e-54
Gas7	3.55875345205232e-58	0.339512798050363	0.969	0.929	8.98122608694444e-54
Mtmr12	3.63116082970215e-58	0.302027880754933	0.681	0.473	9.16396058591931e-54
Derl1	8.58621453236752e-58	0.273669949210703	0.594	0.386	2.16690296153359e-53
C030017B01Rik	1.02457724988105e-57	0.334795023838736	0.856	0.749	2.5857256055248e-53
Ascc1	1.43404343417744e-57	0.297202559318668	0.454	0.252	3.6190954148336e-53
Snn	2.07864525800946e-57	0.326476048502691	0.842	0.726	5.24587703763848e-53
Armc10	2.3738594131923e-57	0.25426660401529	0.434	0.228	5.99090900107342e-53
Ids	4.70792772925214e-57	0.300746683551395	0.96	0.904	1.18813972103136e-52
Sh3kbp1	5.18559801734329e-57	0.374628371748519	0.748	0.589	1.30868937163693e-52
Diaph2	1.11009758751728e-56	0.336265169142999	0.825	0.666	2.80155328161735e-52
Sub1	1.70048781654845e-56	0.287341679023444	0.98	0.945	4.29152110262333e-52
A830036E02Rik	2.45231364952127e-56	0.310109097501103	0.518	0.318	6.18890395729684e-52
Tmem245	2.45453078818563e-56	0.296997113719542	0.76	0.593	6.19449935014408e-52
Rims1	2.49611188197599e-56	0.287326037250364	0.992	0.984	6.2994375565428e-52
Plcb1	2.90548606631267e-56	0.285954583514628	0.996	0.988	7.33257518555329e-52
Nmnat2	3.02326808276635e-56	0.323983724093309	0.921	0.842	7.62982166047744e-52
Epha10	3.77080568592572e-56	0.367151571622885	0.665	0.465	9.51638230957074e-52
Gm10115	5.02990693823425e-56	0.331620435479595	0.763	0.584	1.26939761400218e-51
Rps6ka3	7.6847357218905e-56	0.32062592326791	0.848	0.704	1.9393967541335e-51
Cntn4	1.03973320198924e-55	0.33476917772128	0.845	0.619	2.62397468186025e-51
Syt13	3.79139170019545e-55	0.306248413400496	0.812	0.668	9.56833523378327e-51
Gm1976	4.82421052716537e-55	0.280393586265328	0.742	0.558	1.21748601074072e-50
Slc4a7	8.82297938525321e-55	0.264655492761542	0.531	0.322	2.22665530745635e-50
Mylk	2.72159323141991e-54	0.271129056484528	0.333	0.15	6.86848483813443e-50
Dnajc1	5.18653544638157e-54	0.328931881195083	0.83	0.694	1.30892595060332e-49
Dcaf7	1.57789644309874e-53	0.286249213874002	0.913	0.816	3.9821372534483e-49
Maml2	1.99254592604192e-53	0.282982535873761	0.261	0.097	5.028588153552e-49
Atxn1	2.11215518380405e-53	0.30344758609484	0.964	0.903	5.33044603736628e-49
Pdzd4	5.22689765193036e-53	0.290296062639973	0.866	0.738	1.31911216041767e-48
Kcnip3	9.26973034463785e-53	0.397973894233116	0.821	0.725	2.33940184707625e-48
Sh3rf1	1.03710013300677e-52	0.287776300022916	0.639	0.438	2.61732960566918e-48
Sptan1	1.31707440092015e-52	0.256103863848718	0.971	0.935	3.32390066560217e-48
Cdk17	1.38977362521412e-52	0.275046069206353	0.97	0.91	3.50737169795288e-48
Minpp1	2.04198748616247e-52	0.28578732753293	0.686	0.518	5.15336381882823e-48
Chrm1	2.61211101366911e-52	0.285155727578517	0.895	0.789	6.59218456519673e-48
Shisa7	3.072637453645e-52	0.294745921353943	0.773	0.609	7.7544151417639e-48
Sept3	3.56009413004262e-52	0.28000669992152	0.934	0.854	8.98460955598856e-48
Pknox2	3.94032925185791e-52	0.295918001946897	0.811	0.681	9.9442089329138e-48
Prune2	4.80360244230211e-52	0.303734032808032	0.702	0.49	1.21228514836378e-47
Gm10076	1.22979683371658e-51	0.303035021851589	0.922	0.826	3.10363826925053e-47
Astn1	1.74136745405412e-51	0.275035170405481	0.965	0.928	4.39468904379639e-47
Ralgapa2	2.61961357210753e-51	0.307786989205673	0.734	0.562	6.61111877192776e-47
Stx1a	2.96671848421406e-51	0.308515346329216	0.873	0.798	7.48710743861103e-47
Spink10	4.23731755002576e-51	0.276505322438307	0.619	0.423	1.0693718301e-46
A830018L16Rik	2.27859420304731e-50	0.331447546192598	0.934	0.826	5.75048819023049e-46
Oga	3.92199622501497e-50	0.286271496596413	0.922	0.844	9.89794187307027e-46
Stxbp5	1.71054622180224e-49	0.287299344539065	0.859	0.766	4.31690549996232e-45
Zfp697	2.67066970243438e-49	0.284414627331246	0.726	0.559	6.73996912803363e-45
Xkr4	3.98434019995418e-49	0.316153723072313	0.967	0.946	1.00552793626244e-44
Acp1	4.30660527006839e-49	0.28651230124918	0.925	0.842	1.08685797200716e-44
Sdc3	5.03938977340479e-49	0.286530730901318	0.825	0.688	1.27179079711417e-44
Ap1s1	6.13741756124285e-49	0.335716141814061	0.934	0.892	1.54890006993086e-44
Ttc7b	8.98057191891269e-49	0.267171313799724	0.864	0.768	2.26642693517599e-44
Sprn	1.8044204688165e-48	0.289431224918762	0.832	0.721	4.5538159371522e-44
Nap1l1	2.41108709437129e-48	0.284442604988446	0.922	0.856	6.08486050006481e-44
Rap1gap2	7.04669738089657e-48	0.284933730803717	0.891	0.786	1.77837501801687e-43
Grid2	9.65555930883797e-48	0.293798567007494	0.883	0.732	2.43677350277144e-43
Arnt2	5.87760198431154e-47	0.292104825270926	0.693	0.522	1.4833304127807e-42
Bola2	1.06471367444549e-46	0.279405145919752	0.86	0.751	2.68701790019809e-42
Mir100hg	1.07593615905085e-46	0.294299715165674	0.796	0.639	2.71534008459662e-42
Cpne6	1.14618823329416e-46	0.287679381973857	0.859	0.746	2.89263524436448e-42
Actn4	1.20502699741591e-46	0.289800148854582	0.766	0.613	3.04112663337853e-42
Skp1a	1.5395483660319e-46	0.252662451640726	0.957	0.926	3.88535821135471e-42
Icam5	1.54710245646122e-46	0.271368464215684	0.675	0.492	3.90442246937119e-42
Ryr3	1.58295701661688e-46	0.276188220941965	0.915	0.792	3.99490862283603e-42
Camk1d	3.94651873582552e-46	0.283930576182471	0.979	0.953	9.95982933360286e-42
Tpm1	9.57673090085775e-46	0.266995648618166	0.927	0.875	2.41687957744947e-41
Rgs2	1.25587261154806e-45	0.295182784480941	0.562	0.373	3.16944570976384e-41
Wbp11	1.26752983316318e-45	0.285980942592567	0.883	0.778	3.19886503995391e-41
Pcdh1	1.45379441260219e-45	0.293841605988225	0.753	0.599	3.66894095908415e-41
Brk1	1.67784310197725e-45	0.254771317348755	0.958	0.914	4.23437263645998e-41
Ski	2.18794408116233e-45	0.27143554169303	0.833	0.704	5.52171447762938e-41
Tnks2	2.18810846141352e-45	0.262155718478402	0.895	0.794	5.5221293240693e-41
Pabpc1	2.60301448550707e-45	0.277271336466782	0.83	0.703	6.56922765707419e-41
Nsmf	4.44395549207551e-44	0.258101970446322	0.756	0.597	1.1215210475351e-39
Foxn3	9.03284526811456e-44	0.290158701934689	0.705	0.549	2.27961916031407e-39
Dlgap3	1.13289883253008e-43	0.282431532238671	0.849	0.763	2.85909678365616e-39
Wsb2	1.36340446966371e-43	0.272369117579583	0.868	0.762	3.4408238600903e-39
Cdc40	1.49359752295185e-43	0.268493994796862	0.649	0.479	3.76939206867358e-39
Stard7	1.49520334163616e-43	0.255242119956249	0.735	0.574	3.77344467328718e-39
Zeb1	6.45249886969164e-43	0.283005047238883	0.723	0.566	1.62841713974408e-38
Ppdpf	8.69076843649e-43	0.276748567552374	0.817	0.702	2.19328923031698e-38
Akirin2	1.17222196961409e-42	0.262471862220409	0.792	0.659	2.95833658471508e-38
Syngap1	1.19594693438651e-42	0.251241238730985	0.626	0.444	3.01821127831123e-38
Rps6ka2	1.2533737507303e-42	0.268280900862022	0.734	0.563	3.16313933471807e-38
Kcnj6	1.29078402322449e-42	0.263926120184554	0.733	0.577	3.25755163941165e-38
Pitpnm2	1.41848428445126e-42	0.268788313326029	0.826	0.707	3.57982878866964e-38
Wipf3	1.51187462965063e-42	0.334217928589391	0.86	0.801	3.8155180028493e-38
Nalcn	3.29045127748963e-42	0.2614382905201	0.913	0.822	8.30411188900059e-38
Zfand5	5.72048462143611e-42	0.280067429349212	0.927	0.86	1.44367870391183e-37
Xylt1	5.86173902732989e-42	0.25550782721889	0.701	0.521	1.47932707832724e-37
Numb	6.32289351772382e-42	0.310515653090564	0.702	0.553	1.59570863706796e-37
Mef2d	6.80018328706345e-42	0.26052768779591	0.898	0.811	1.7161622561562e-37
Ildr2	1.1233145228122e-41	0.272725941989205	0.893	0.781	2.83490886122115e-37
Map3k5	1.79558429853775e-41	0.29431742752726	0.696	0.53	4.53151609421972e-37
Ptprr	2.1028719943241e-40	0.267549481167953	0.669	0.512	5.30701805207572e-36
Wdr26	2.63101619343021e-40	0.259417882828488	0.835	0.717	6.63989556735983e-36
Ramp1	6.30102456325679e-40	0.257533395229658	0.856	0.725	1.59018956902912e-35
Serinc3	2.46774571416052e-39	0.254927208760435	0.824	0.707	6.22784985882689e-35
Shisa9	3.38003269955776e-39	0.273507780351824	0.872	0.716	8.53018852387392e-35
Gpx1	1.03851418409969e-38	0.255223180243783	0.69	0.533	2.62089824641238e-34
Ypel2	2.99712524975293e-38	0.263223732460879	0.72	0.585	7.56384499280147e-34
Myh7	5.72702203858435e-38	0.262924867474777	0.396	0.232	1.44532855187753e-33
Ptn	2.17896834969071e-37	0.332205331111866	0.848	0.782	5.49906242411445e-33
Pdzrn3	4.43337922424262e-37	0.442592828523277	0.745	0.618	1.11885191482211e-32
Neurod2	7.03470839057154e-37	0.25559824328149	0.848	0.751	1.77534935652854e-32
S100a10	1.86047331021368e-36	0.299872968091577	0.483	0.325	4.69527649298625e-32
Dlgap2	4.89281068966861e-36	0.27209634549506	0.997	0.989	1.23479863375167e-31
Pcsk1n	7.46444304324992e-35	0.324755784431336	0.997	0.99	1.88380149082498e-30
Lratd1	1.06349581531297e-34	0.279849162482085	0.665	0.515	2.68394438910534e-30
Dclk1	3.02414984697375e-34	0.26613561615833	0.997	0.993	7.63204696880764e-30
Rragd	3.68356786701526e-34	0.278640728586169	0.571	0.426	9.2962202259864e-30
Dtna	3.65815247408994e-33	0.296325113923945	0.802	0.699	9.23207939886079e-29
Rprm	5.9387026655494e-33	0.274045095073631	0.384	0.229	1.4987503917047e-28
Inhba	1.59373909812846e-32	0.652695086026054	0.125	0.037	4.0221193619468e-28
Zfp804b	6.19901904313697e-32	0.497586922984851	0.403	0.259	1.56444643591648e-27
Jund	2.27931189388885e-31	0.262936427913293	0.906	0.853	5.75229942660728e-27
Abhd2	1.34945898094023e-30	0.256266336610895	0.58	0.423	3.40562963019886e-26
Ext1	1.68130465951742e-29	0.262368069806376	0.909	0.862	4.24310856922411e-25
Ppm1h	1.23137779823603e-28	0.262066347278818	0.741	0.627	3.10762814940828e-24
Gucy1a1	1.2346933144697e-28	0.26828385440419	0.699	0.6	3.11599551772719e-24
Pdcd4	7.96191663103999e-27	0.263881023975242	0.879	0.795	2.00934890017556e-22
Gria1	5.86026740202164e-24	0.272775338969609	0.986	0.96	1.4789556842482e-19
Ano4	3.64579167147306e-23	0.250298330907858	0.785	0.677	9.20088444129656e-19
Gnb1	4.75476050404691e-23	0.292706177802125	0.985	0.976	1.19995890840632e-18
Lingo1	2.11892180882984e-22	0.256232628756214	0.965	0.932	5.34752296894388e-18
Mlip	8.23791392183311e-19	0.335047737571562	0.817	0.768	2.07900233645302e-14
1700016P03Rik	6.29628081064255e-05	0.264787199513216	0.449	0.405	1
Mapk4	0.000351830238175273	0.320232878278464	0.855	0.86	1
