# Supplementary material for: Single Cell Transcriptomic and Chromatin Profiles Suggest Layer Vb Is the Only Layer With Shared Excitatory Cell Types in the Medial and Lateral Entorhinal Cortex
Source: Front Neural Circuits. 2022 Jan 26;15:806154. doi: 10.3389/fncir.2021.806154 (PMC8826650; doi:10.3389/fncir.2021.806154)
Supplement: Supplementary file 15 [file Data_Sheet_2.ZIP › DE_LII_CB_MECvsLEC.csv]

p_val	avg_log2FC	pct.1	pct.2	p_val_adj
Vwc2l	0	1.8238512083617	0.935	0.246	0
Cntnap5b	0	1.78145386972843	0.953	0.688	0
Cacnb4	0	0.917843488117992	0.994	0.981	0
Tshz2	0	3.46633932842113	1	0.276	0
Trpc4	0	0.901065656952718	0.742	0.198	0
Olfm3	0	1.15838581315651	0.714	0.123	0
Cdc14a	0	0.919640788869513	0.65	0.044	0
Necab1	0	1.20575626309525	0.973	0.717	0
Hpca	0	1.11160243289766	0.898	0.56	0
Wfs1	0	1.79971698953142	0.942	0.861	0
Auts2	0	0.628073002416473	0.998	0.998	0
Kcnd2	0	1.36366315645244	0.999	0.985	0
Cntnap2	0	0.962857215592335	0.995	0.964	0
Neurod6	0	1.36488309117152	0.903	0.348	0
Fxyd7	0	0.928919488522645	0.819	0.336	0
Nrip3	0	1.59364611433333	0.88	0.267	0
Dkk3	0	1.03207113269436	0.896	0.45	0
Spock3	0	1.47753593970423	0.862	0.231	0
Clstn2	0	1.264911209024	0.985	0.885	0
Syt1	0	0.731389799329252	1	1	0
Trhde	0	1.43870090164778	0.907	0.462	0
Sgcd	0	2.07022043227528	0.972	0.796	0
Asic2	0	1.38783532728907	0.996	0.978	0
Hlf	0	1.00324872236592	0.947	0.787	0
Prkca	0	0.942010362701775	0.982	0.917	0
Vsnl1	0	0.94257385840873	0.993	0.977	0
Hdac9	0	0.887710994412318	0.986	0.941	0
Meg3	0	0.608516205408102	0.999	0.999	0
Pde4d	0	1.21285133829841	0.987	0.834	0
Hcn1	0	1.15123162919941	0.969	0.847	0
Cacna2d3	0	1.54973865231054	0.99	0.9	0
Pcdh9	0	0.954852277092093	1	0.999	0
Hs6st3	0	1.74222378677596	0.998	0.947	0
Cdh6	0	0.956928592309989	0.668	0.1	0
Asap1	0	1.46120509451081	0.981	0.834	0
Prickle1	0	1.05412454824303	0.977	0.874	0
Lsamp	0	1.39912688917817	0.999	0.978	0
Mir99ahg	0	1.34745824996961	0.987	0.828	0
Satb1	0	1.30391064588652	0.891	0.319	0
Galnt14	0	1.1806791226125	0.751	0.115	0
Slc8a1	0	1.1542185482661	0.99	0.982	0
Tcf4	0	0.815516228771313	0.999	0.997	0
Setbp1	0	0.925065477616153	0.975	0.892	0
Il1rapl2	0	1.9006058856373	0.8	0.141	0
Tmsb4x	0	0.853052455991705	0.995	0.997	0
Rian	7.71280712205767e-306	0.659901804704852	0.996	0.991	1.9464811333937e-301
Lynx1	3.45980300082426e-302	1.0188970243484	0.742	0.272	8.73150483318017e-298
Epha4	8.20370447632015e-302	0.846451348208028	0.99	0.947	2.07036889868892e-297
Rasgrf1	1.3651404241675e-301	0.813673784741689	0.962	0.874	3.44520488847153e-297
Pcdh10	4.10604186767508e-300	0.864313230615247	0.901	0.564	1.03624178614516e-295
Rab3c	1.58699356852004e-298	0.898746352505057	0.957	0.873	4.00509566887404e-294
Gm2694	5.79523735088607e-298	0.929773155612814	0.664	0.155	1.46254405024312e-293
Grm8	2.55529073352942e-296	1.03356681566133	0.966	0.678	6.44878722420819e-292
Phactr1	1.51258820031782e-295	0.609000362747854	0.997	0.997	3.81731884114209e-291
Adcy1	1.61351995004444e-294	0.768099430666873	0.972	0.939	4.07204029792716e-290
Srrm4	4.70849679911998e-288	0.845730456243771	0.897	0.647	1.18828333719391e-283
Cck	1.25184105357685e-286	0.852999704435661	0.99	0.968	3.15927126691189e-282
Cav2	1.74525856752777e-283	0.757762892949747	0.65	0.148	4.40450904686982e-279
Tenm3	3.01065934068621e-283	1.86779156293968	0.907	0.656	7.59800097808978e-279
Efr3a	1.61830785365651e-278	0.884711248115713	0.969	0.867	4.08412353027294e-274
Zmat4	8.02394280294295e-276	1.13623983305761	0.689	0.213	2.02500244517871e-271
Mpp6	5.9193371199185e-268	0.818223473784552	0.832	0.453	1.49386310895383e-263
Scn1b	1.31308036411376e-265	0.789483409493171	0.974	0.916	3.31382091491388e-261
Unc13c	1.83108555453745e-265	1.18237819203763	0.659	0.186	4.62111061398615e-261
Nrep	2.05084662486374e-264	0.81973536052723	0.68	0.203	5.17572162716862e-260
Cbln1	6.90834684226434e-263	1.0214930322532	0.556	0.084	1.74345949258225e-258
Tenm2	1.23445598607169e-260	0.803165916608245	1	0.998	3.11539657204913e-256
Plxdc1	8.91744967819169e-259	0.679778088725397	0.595	0.112	2.25049677528524e-254
Meis2	2.00089612350713e-258	0.711356389933461	0.986	0.957	5.04966154689493e-254
Camta1	2.79343246696175e-253	0.810092230402514	0.976	0.939	7.04978551687136e-249
Satb2	9.47176374113934e-250	0.820279196831198	0.833	0.482	2.39038901535134e-245
Epha5	3.25572350474108e-247	0.59013567541878	0.994	0.981	8.21646940891506e-243
Nell1	8.74299319204602e-243	0.977898401614029	0.709	0.27	2.20646919187666e-238
Fut9	1.90676707528296e-242	0.743197600201003	0.983	0.937	4.81210806789161e-238
Pcdh7	2.92408162074717e-241	0.656214361442964	0.993	0.979	7.37950478627963e-237
Gpr26	3.65017082666081e-238	0.847969978486164	0.783	0.458	9.21193611524388e-234
Ier5	1.27558443897366e-236	0.798502529012467	0.777	0.376	3.21919244863783e-232
Khdrbs2	5.01431754857327e-236	1.27047374581368	0.948	0.845	1.26546331973344e-231
Fat3	6.58011098235275e-233	0.796754837881537	0.929	0.668	1.66062260861636e-228
St6galnac5	2.60504134798736e-232	0.687066210693399	0.972	0.899	6.57434284991569e-228
Nfix	1.66719608404882e-231	0.704349797475792	0.931	0.771	4.20750275731401e-227
Shisa6	6.53912904644655e-229	0.79186041997248	0.587	0.134	1.65027999745172e-224
Snhg11	1.89245735297975e-228	0.471806522752357	0.999	0.999	4.77599462171498e-224
Luzp1	3.38491093867107e-228	0.781980497970831	0.866	0.637	8.54249973592418e-224
Apba1	2.70946342351917e-222	0.735782671283403	0.928	0.775	6.83787284193534e-218
Kctd8	4.13780953002858e-222	0.790060971202994	0.468	0.047	1.04425899109331e-217
Epha7	2.77113111983158e-221	0.722181063499444	0.954	0.852	6.99350360711896e-217
Gm4258	4.02178568647032e-220	0.757080925175407	0.765	0.411	1.01497805369451e-215
Oxr1	9.32614080623055e-220	0.663792545289823	0.993	0.98	2.3536381552684e-215
Cntn5	5.36075681772331e-219	0.875793116138686	0.985	0.959	1.35289419808883e-214
Nap1l5	5.34600168951782e-217	0.819100985672216	0.948	0.844	1.34917044638361e-212
Zbtb16	1.76994892973725e-216	0.726335330109115	0.719	0.329	4.46682011397789e-212
Epha3	3.51029486023878e-214	0.821471545870182	0.954	0.838	8.85893113878462e-210
Trpc5	5.8620770802743e-214	0.794701463474826	0.866	0.613	1.47941239274883e-209
Syndig1	1.39441290224634e-213	0.68260265517491	0.652	0.222	3.5190798413991e-209
Chchd10	1.31089375162958e-212	0.692783198526097	0.971	0.941	3.30830256098757e-208
Akt3	9.73651097204862e-212	0.650036266629465	0.955	0.862	2.45720327401591e-207
Galntl6	1.07369836774744e-211	1.19890084797865	0.705	0.314	2.7096925706842e-207
Cpe	3.5150146039398e-206	0.525865454554465	0.995	0.997	8.87084235596286e-202
Zfp385b	3.86470536247336e-205	0.74759441374513	0.761	0.419	9.75335692327403e-201
Ldb2	8.37589260087827e-205	0.753631429564462	0.948	0.739	2.11382401568365e-200
Pbx3	7.48485285339109e-202	0.982272643483199	0.6	0.203	1.88895231461031e-197
Cpne7	2.84520562268147e-200	0.723764169742642	0.716	0.318	7.18044542996122e-196
Chst11	5.4055919771154e-200	0.614261075330427	0.671	0.277	1.36420924726461e-195
Paqr8	1.30470807068995e-198	0.590019722526245	0.586	0.184	3.29269175800024e-194
Prlr	2.34058730614109e-198	0.691649976465093	0.375	0.008	5.90694018450828e-194
Mab21l1	6.73866215277129e-198	0.510092217299251	0.425	0.038	1.70063616749489e-193
2310002F09Rik	1.13379936483252e-197	0.786743703556549	0.434	0.049	2.86136945702782e-193
Nr4a2	1.66759375953068e-196	1.40527940907039	0.664	0.317	4.20850637092758e-192
Cdh8	2.14718305212646e-193	0.742789140754848	0.934	0.803	5.41884586865155e-189
Dcc	2.57197312240248e-193	1.16011195608077	0.947	0.971	6.49088856900713e-189
Rtl4	7.29117093146098e-191	0.754192803996184	0.907	0.726	1.84007280797281e-186
Tmsb10	8.94383073423079e-190	0.751437715185645	0.989	0.934	2.25715456239783e-185
Unc5c	1.20017077756532e-189	0.719513048249826	0.952	0.892	3.0288709913416e-185
Rmst	8.45031594868445e-188	1.31078931036679	0.416	0.05	2.1326062359695e-183
Gm34466	2.55602867641188e-187	0.911805349785709	0.66	0.301	6.45064957066066e-183
Nefl	1.02604033509864e-186	0.757105940696545	0.932	0.819	2.58941799368845e-182
Mgll	2.37289069813896e-186	0.663358653749137	0.558	0.176	5.98846425489329e-182
Rspo2	7.15280272570892e-186	0.772728773600989	0.819	0.498	1.80515282388716e-181
Arhgdig	9.69868645143938e-186	0.654898154960017	0.859	0.656	2.44765749974976e-181
Focad	2.82464318095605e-185	0.688442651249194	0.779	0.52	7.1285519957788e-181
Susd4	1.8284580725433e-183	0.649542427474586	0.884	0.728	4.61447963767753e-179
Prkcb	7.05188135170694e-182	0.566144441438442	0.979	0.985	1.77968329673028e-177
Slc26a4	2.64759065826165e-179	0.624576171935929	0.59	0.199	6.68172454425494e-175
Nnat	9.22897806711476e-179	1.43243603087687	0.871	0.785	2.32911719479775e-174
Zbtb18	1.73977134705028e-177	0.643387857916675	0.973	0.956	4.3906609485508e-173
Khdrbs3	2.05004227725855e-177	0.611495235389131	0.956	0.896	5.17369169511739e-173
Arhgap26	3.07774645947322e-171	0.645316214485124	0.869	0.689	7.76730873977258e-167
Bcl11a	2.66416969327831e-168	0.558770740558973	0.969	0.907	6.72356505492648e-164
Crim1	5.67224927823982e-168	0.603364174832945	0.951	0.861	1.43150555034938e-163
Frmpd4	9.88655622410727e-167	0.742146882702626	0.953	0.861	2.49507019427795e-162
March1	5.25357404045611e-166	0.548087224769394	0.996	0.994	1.32584448058991e-161
Prkd1	1.91208373417361e-165	0.642522955002817	0.642	0.257	4.82552571993395e-161
Srgap1	1.98536900431606e-163	0.52281742451082	0.547	0.178	5.01047575619244e-159
Opcml	1.44858563511867e-162	0.437247449178063	1	0.999	3.65579556734898e-158
Nefm	7.08474902625325e-162	0.722800894219363	0.627	0.288	1.78797811175553e-157
Bach2	2.04537865510199e-161	0.584899231757453	0.588	0.224	5.16192211188089e-157
Sorbs1	2.48283332929539e-159	0.607056404319667	0.88	0.726	6.26592647314277e-155
Adora1	1.50365971440313e-158	0.593240571135079	0.738	0.424	3.79478602123918e-154
Inpp5f	3.69554428966354e-155	0.565055097548912	0.735	0.426	9.32644512382388e-151
Map4	6.94351796219516e-155	0.510092902300509	0.957	0.904	1.75233562811919e-150
Ntrk3	2.07275475944335e-154	0.50393574220832	0.98	0.964	5.23101118640719e-150
Rora	2.99111084245699e-153	0.6176526765432	0.968	0.947	7.54866643310872e-149
Kcnma1	9.65461588612759e-153	0.382489946074173	0.998	0.999	2.43653541118202e-148
Cd34	4.35642383803147e-152	0.477399400429903	0.457	0.115	1.099430684004e-147
B3galt1	1.567697199886e-150	0.529057245008559	0.981	0.957	3.95639742335231e-146
Hivep2	7.25309526068568e-150	0.448734252518592	0.991	0.983	1.83046365093925e-145
Csmd1	1.61371599838305e-149	0.382930557160664	0.999	0.999	4.07253506511931e-145
Zfpm2	8.84898488793497e-149	0.695215619763979	0.4	0.075	2.23321831616815e-144
Thrb	2.08465222955896e-147	0.572262343262077	0.908	0.71	5.26103683173795e-143
Gabra5	2.55213177483222e-147	0.642066470370892	0.847	0.685	6.44081496014408e-143
Bmper	3.19525618796469e-147	0.467822674598492	0.451	0.109	8.0638680415665e-143
Snhg14	5.59227705170379e-146	0.510830949582807	0.981	0.96	1.41132295953849e-141
Mtus2	3.07183268417458e-145	0.565157678139983	0.796	0.561	7.7523841450514e-141
Sorcs3	2.03161413972417e-144	0.442688205115835	0.947	0.871	5.12718460442189e-140
Hspa4l	1.13388989158448e-143	0.533694798698996	0.915	0.843	2.86159791939175e-139
Scn1a	1.6651095512381e-142	0.620133110860179	0.848	0.677	4.2022369744596e-138
Kcns3	1.22211722579892e-141	0.349974221401804	0.35	0.043	3.08425724274874e-137
Myo1b	4.3225258974088e-141	0.492366120745424	0.566	0.228	1.09087586072906e-136
Diras2	5.36625236795786e-141	0.594951017819153	0.742	0.472	1.35428111010153e-136
Rbms1	1.48818456185296e-140	0.523708978408156	0.565	0.23	3.75573137874831e-136
Hivep1	2.48912418000401e-139	0.489399698129052	0.617	0.287	6.28180269307612e-135
Rab3b	6.58014322246063e-139	0.48585101381993	0.512	0.175	1.66063074505239e-134
Npy1r	2.5648118803158e-136	0.559493033457374	0.655	0.352	6.47281574235298e-132
Sema6d	2.84106730033147e-136	0.6354372942654	0.865	0.697	7.17000154584653e-132
9130024F11Rik	3.08802795865473e-136	0.490468912061391	0.576	0.244	7.79325615925694e-132
Kcnb2	3.8540923370385e-136	0.456256055865595	0.993	0.985	9.72657283098405e-132
Etl4	1.11958389640995e-132	0.628556631597921	0.895	0.684	2.82549387936979e-128
Pex5l	1.55572408756843e-131	0.556665518427874	0.963	0.947	3.92618087979645e-127
Cdh20	2.99383808001507e-131	0.726712163585625	0.743	0.441	7.55554916253404e-127
Ccser1	1.25986442205365e-130	0.511905949370713	0.977	0.958	3.1795198419368e-126
Htr1b	1.93609818904417e-129	0.378931524041754	0.414	0.097	4.88613099969077e-125
Sept4	1.02973972109075e-127	0.360497937072579	0.354	0.061	2.59875413411672e-123
Gsdme	1.65713186994101e-126	0.513639976274325	0.665	0.361	4.18210370017013e-122
Fndc5	6.78891518274213e-126	0.471053891222696	0.478	0.172	1.71331852466863e-121
Gm2115	7.98720815064284e-126	0.370357927044953	0.306	0.033	2.01573172097773e-121
Grm3	2.78748996010751e-124	0.58262083900934	0.728	0.454	7.03478841232333e-120
Cdh12	7.51684774339437e-124	0.585603503678739	0.965	0.79	1.89702686500044e-119
Ppfia4	2.0707742705646e-123	0.391054012312875	0.398	0.098	5.22601302662389e-119
Cdh10	2.61961235007942e-123	0.685390900571575	0.83	0.656	6.61111568789544e-119
Npas2	3.89615520962232e-123	0.552548538345582	0.837	0.647	9.83272690252386e-119
Pcsk2	7.91297995019621e-123	0.449382254207369	0.99	0.975	1.99699875003102e-118
Prph	8.71272866259059e-121	0.543654155862809	0.296	0.034	2.19883133257799e-116
Gm49708	9.58389573080233e-121	0.407897870944496	0.31	0.042	2.41868776558258e-116
Megf11	2.37103916831544e-120	0.772166318785229	0.62	0.337	5.98379154907768e-116
Tspan9	3.44495842525591e-120	0.494911603151075	0.66	0.358	8.69404157781833e-116
Dnajc21	4.73919555307908e-120	0.493868210981267	0.551	0.255	1.19603078173057e-115
Foxg1	5.2762370434251e-120	0.490449165419788	0.852	0.703	1.33156394264919e-115
Adgra3	1.77015346482395e-119	0.318613011847799	0.317	0.046	4.4673362991762e-115
Podxl2	2.454439030306e-119	0.47543140758066	0.676	0.404	6.19426778078325e-115
Tmem255a	3.00910507793666e-119	0.691808402113921	0.683	0.41	7.59407848518876e-115
Kcnip4	1.8433822079297e-118	0.378814725915784	0.996	0.999	4.65214367815219e-114
Ndrg4	2.5053635161922e-118	0.402559982194037	0.991	0.999	6.32278590581425e-114
Eif1b	2.62708539494185e-118	0.54169427216212	0.94	0.884	6.62997541121476e-114
Cfap58	3.19538518186236e-117	0.401087045199955	0.298	0.037	8.06419358346603e-113
Ddit4l	3.66747730073875e-117	0.49661451896492	0.277	0.026	9.25561246387438e-113
Kit	1.18391301287934e-116	0.459129090496491	0.311	0.046	2.98784127060359e-112
Kif5a	1.89784743397167e-116	0.483051942123574	0.901	0.809	4.78959756911429e-112
Adamts2	1.5617623509103e-115	0.537143924562892	0.62	0.327	3.94141964499234e-111
Abracl	1.56234430295864e-115	0.316598986463587	0.313	0.048	3.94288831737672e-111
Casp1	2.18531543217e-114	0.280980235498724	0.251	0.012	5.51508055616744e-110
Tpt1	3.5165981830805e-114	0.480786218456651	0.972	0.958	8.87483883464025e-110
Dennd5b	5.81862689763252e-114	0.477198898858412	0.871	0.751	1.46844687015552e-109
Sept6	1.13474400274676e-113	0.476286202953486	0.642	0.383	2.86375343973201e-109
Cdh23	1.82918211754839e-113	0.368298731432102	0.297	0.039	4.61630691005688e-109
Stac2	9.26031370556986e-113	0.364817585669396	0.286	0.035	2.33702536987467e-108
Ankrd29	1.69137309326023e-112	0.359203495081639	0.381	0.101	4.26851827546084e-108
Cend1	1.19337910911476e-111	0.46374825696745	0.903	0.838	3.01173085767292e-107
B3glct	2.22362086864493e-111	0.380917074548315	0.436	0.146	5.61175198619921e-107
Atp2a2	1.39044676729894e-110	0.408146999038547	0.982	0.981	3.50907050663233e-106
Fgfr1op2	1.54555129861035e-110	0.481269491078473	0.903	0.817	3.90050781230293e-106
Ankrd35	4.77226139718516e-110	0.48585621956881	0.472	0.188	1.20437560880762e-105
Pth1r	6.76753107773725e-110	0.296057043989444	0.281	0.033	1.70792181808855e-105
Grm2	8.14517316974834e-110	0.415134535905358	0.559	0.265	2.05559735284939e-105
Rap1gds1	1.31671113949518e-109	0.501467680887226	0.907	0.838	3.32298390274397e-105
Dlc1	1.44816251831266e-109	0.557197512077295	0.634	0.379	3.65472774746565e-105
Synj1	2.84886560529152e-109	0.365256222954676	0.973	0.975	7.18968212807422e-105
Tspan7	4.13295132566643e-109	0.312914719673225	0.993	0.996	1.04303292605844e-104
Wwp1	1.82325058783421e-108	0.510789736757052	0.688	0.451	4.6013375085172e-104
2900026A02Rik	6.70319011108314e-108	0.41077974838708	0.546	0.255	1.69168408833405e-103
Tspan12	6.89074878003682e-108	0.288893289705244	0.31	0.053	1.73901826961789e-103
Xkr6	1.37374687049991e-107	0.407556738491702	0.431	0.147	3.46692497708062e-103
Olfm2	4.78900943163934e-107	0.46571318045655	0.686	0.431	1.20860231026282e-102
Elavl4	6.86363883397831e-107	0.475488087822538	0.878	0.744	1.73217653253111e-102
Fxyd1	1.44009912815289e-106	0.320218039042746	0.346	0.079	3.63437816971945e-102
Agbl4	9.25347749475837e-106	0.51018289263498	0.904	0.769	2.33530011535217e-101
Peg3	1.78325906111378e-105	0.528008109617906	0.882	0.741	4.50041089253285e-101
Luzp2	3.01819884144804e-105	0.428807027887078	0.514	0.199	7.61702841616242e-101
Gpat3	1.59234820888362e-104	0.277896004032315	0.265	0.03	4.01860917475958e-100
Sms	2.67497614847238e-104	0.457156903287517	0.897	0.835	6.75083730589976e-100
Pbx1	1.32093371438091e-103	0.34928112813718	0.99	0.993	3.3336404149831e-99
Caln1	2.36452716698063e-103	0.360363329763799	0.978	0.972	5.96735721130901e-99
Slc24a2	3.05987782122047e-103	0.615308575471117	0.899	0.78	7.72221365741411e-99
Il1rap	8.51472549967817e-103	0.47866679761233	0.839	0.687	2.14886127435378e-98
Cntn2	1.22687315331073e-102	0.321614718530625	0.351	0.09	3.09625977701029e-98
Klf5	1.68474880716703e-102	0.457500396237207	0.702	0.443	4.25180056464742e-98
Atp2b2	2.30997097556129e-102	0.399543140121611	0.976	0.976	5.82967375102404e-98
Parp8	3.19946182245362e-102	0.373801114584013	0.489	0.201	8.07448180132621e-98
Gm19410	5.43654176846854e-102	0.516454783954881	0.451	0.178	1.3720200461084e-97
Lpar1	7.61902044066897e-102	0.309587297090432	0.252	0.025	1.92281218861163e-97
Lgi2	9.07800082668332e-102	0.451700296277866	0.5	0.228	2.29101506863007e-97
P3h2	1.14453022785356e-101	0.385337718529677	0.441	0.16	2.88845093603402e-97
Kcnq5	2.19134214575433e-101	0.496367080131899	0.99	0.973	5.5302901732402e-97
Itm2b	8.77824792466078e-101	0.433577237482284	0.961	0.957	2.21536642874664e-96
Uqcrh	1.2448976586544e-100	0.43706272277704	0.967	0.945	3.14174822114612e-96
Pparg	2.14633207320019e-100	0.409325864827439	0.526	0.239	5.41669825313531e-96
Sinhcaf	2.6168993097888e-100	0.372559369529335	0.476	0.198	6.60426878811399e-96
Gm40841	9.72619827447271e-100	0.484578906737571	0.774	0.539	2.45460065852868e-95
Akain1	4.40194484322062e-99	0.26535588737322	0.239	0.021	1.11091882008359e-94
Sntg1	1.52206564334289e-98	0.452983555210229	0.973	0.952	3.84123706410445e-94
Dgki	3.61364246524428e-98	0.398426955175899	0.976	0.968	9.11974948953698e-94
Chgb	6.27712957733995e-98	0.5735912329692	0.914	0.83	1.58415919143328e-93
Osbpl6	6.78884730129303e-98	0.420831871352325	0.882	0.759	1.71330139342732e-93
Phlda3	1.03759544891922e-97	0.331240079749641	0.367	0.109	2.61857963443743e-93
Fhod3	2.53158151580869e-97	0.431050567988789	0.76	0.508	6.38895227144639e-93
Dock9	4.3404332206752e-97	0.452892477517601	0.874	0.771	1.0953951319018e-92
Dock4	7.01905429056637e-97	0.386974753557899	0.978	0.979	1.77139873131023e-92
St8sia1	7.77819843126361e-97	0.399953808263322	0.544	0.271	1.962983938098e-92
Asph	2.61157039371836e-96	0.441888265681985	0.828	0.69	6.59082020262703e-92
Cdk14	4.82790653622376e-96	0.369959047170508	0.985	0.976	1.21841877254679e-91
Slc1a2	5.97940475535008e-96	0.689656776866504	0.919	0.883	1.5090223781077e-91
Galnt18	6.92119850485354e-96	0.504171318841295	0.825	0.714	1.74670286666989e-91
Tbc1d30	1.83769070288591e-95	0.439822904696827	0.757	0.567	4.63778002687317e-91
Sox9	1.23057699538455e-94	0.293480338196861	0.299	0.059	3.10560716325198e-90
1110008P14Rik	4.12746516799082e-94	0.613265696827875	0.977	0.971	1.04164838444584e-89
Hmcn1	5.44086708376569e-94	0.429809697594895	0.215	0.013	1.37311162592995e-89
Cbln4	7.16423479167559e-94	0.573493579323155	0.672	0.404	1.80803793437517e-89
Ckb	8.15411094971627e-94	0.473363786530724	0.891	0.8	2.05785298037989e-89
Mllt3	8.44592426931406e-94	0.46217506043064	0.847	0.731	2.13149790784679e-89
Kcnab1	9.18376610400138e-94	0.467962152384686	0.886	0.705	2.31770705166683e-89
Oip5os1	1.17356435403468e-93	0.398073639746935	0.956	0.942	2.96172436027732e-89
C530008M17Rik	1.45754213454727e-93	0.417446530200417	0.712	0.443	3.67839908495694e-89
Aldoc	1.71975902945459e-93	0.29478809430137	0.213	0.012	4.34015586263456e-89
Spred2	3.11043917705072e-93	0.392399864757383	0.914	0.823	7.8498153511229e-89
Grp	4.68835216341947e-93	0.2791840215599	0.2	0.006	1.18319943548217e-88
3110039M20Rik	2.01487847069726e-91	0.387400845786978	0.552	0.291	5.08494879649867e-87
Ctnnbip1	2.91596369232062e-91	0.42995790626197	0.669	0.44	7.35901757030954e-87
Eml5	2.4365325255838e-90	0.419251867592543	0.896	0.823	6.14907713481584e-86
Rasgef1b	2.31329202363267e-89	0.447488532536617	0.926	0.864	5.83805508004176e-85
9330185C12Rik	3.14394819793024e-89	1.04112961983049	0.287	0.066	7.93438206711654e-85
Hapln4	4.06547256913467e-89	0.392263291051032	0.486	0.223	1.02600331227252e-84
1500009L16Rik	1.08627539743029e-88	0.38255345840959	0.529	0.267	2.74143322049483e-84
Dner	2.1256388616466e-88	0.420904706783253	0.903	0.812	5.36447479513751e-84
C1ql2	5.02748657305823e-88	0.290079132202659	0.2	0.01	1.26878678644271e-83
Tpd52l1	1.81161182777867e-87	0.443272068941531	0.701	0.493	4.57196476976502e-83
Chrm2	4.70650659705791e-87	0.366811700216098	0.221	0.023	1.1877810698995e-82
Fbxo2	5.96317678651165e-87	0.405047164816441	0.563	0.311	1.50492692561194e-82
Dusp3	6.64451544294533e-87	0.457809424084358	0.845	0.727	1.67687636233611e-82
Galnt9	6.83132630801514e-87	0.418994259602503	0.664	0.447	1.72402182035378e-82
Rhoq	8.22514572171805e-86	0.348121280239772	0.532	0.269	2.07578002578998e-81
Ankrd44	5.11774529273432e-85	0.288671386223539	0.32	0.087	1.29156537952736e-80
Atp11c	2.69447619078323e-84	0.33995721388909	0.41	0.16	6.80004956267963e-80
Osbpl1a	7.94393436255746e-84	0.38463885439457	0.908	0.835	2.00481071507863e-79
Fn1	1.07716524612487e-83	0.394163079711625	0.202	0.016	2.71844193164533e-79
Peg13	1.65217174627307e-83	0.423523799558242	0.858	0.754	4.16958583606936e-79
Tmem145	1.9190212645481e-83	0.355899158932531	0.498	0.236	4.84303396534003e-79
Pcgf5	2.17188210174471e-82	0.369719943292797	0.547	0.299	5.48117886017311e-78
Igfbp6	2.49662934387651e-82	0.464129249834644	0.521	0.254	6.30074347514115e-78
H2-Q2	4.26070464502984e-82	0.26272394890073	0.179	0.006	1.07527403126618e-77
E130308A19Rik	1.62747014047529e-81	0.309736043364334	0.367	0.129	4.10724639351749e-77
Eif4a2	7.1162991298649e-81	0.328945528357074	0.983	0.991	1.79594041140401e-76
Cpne9	7.34040121070616e-81	0.287047380671247	0.259	0.051	1.85249705354591e-76
Pitpnm3	8.00048881527826e-81	0.364176570539439	0.552	0.304	2.01908336231178e-76
Gm11418	1.12723372479476e-80	0.393023542805145	0.539	0.299	2.84479975126453e-76
Coro2a	1.9104301311315e-80	0.34250414323312	0.493	0.24	4.82135252193658e-76
Ankrd33b	2.20054902515568e-80	0.384517087123774	0.887	0.773	5.5535255747854e-76
Gphn	2.29365109504079e-80	0.3643567234363	0.956	0.904	5.78848726855444e-76
Nr4a3	2.7933930293811e-80	0.288465084874078	0.535	0.258	7.04968598824907e-76
Pde4a	1.5649711857215e-79	0.393868109364558	0.705	0.49	3.94951778140535e-75
Efr3b	2.0523110360879e-79	0.38570439880519	0.856	0.742	5.17941736177504e-75
Pard3	2.83678680174421e-79	0.362830137769367	0.555	0.306	7.15919885156185e-75
Otud7b	3.59371070232874e-79	0.34985332697604	0.508	0.261	9.06944769946705e-75
Pcdhb20	4.50895432723369e-79	0.317947384768886	0.386	0.145	1.13792480356397e-74
Adcy8	7.84417528970112e-79	0.373274101174521	0.935	0.878	1.97963451786187e-74
A330008L17Rik	1.1053324615179e-78	0.398038324293761	0.493	0.258	2.78952753313273e-74
Sema3e	1.91598088296845e-78	0.29419913902427	0.268	0.061	4.83536095434749e-74
Rap1gap	3.95798291209402e-78	0.399819834131445	0.775	0.626	9.98876147525168e-74
Aopep	4.47263900248336e-78	0.413726407896784	0.862	0.777	1.12875990505673e-73
Teddm2	4.66261091131758e-78	0.279371899977064	0.314	0.092	1.17670311568922e-73
2610316D01Rik	5.2822786757281e-78	0.31817858393119	0.36	0.126	1.3330886693935e-73
Emb	5.96258484982409e-78	0.385729523689325	0.572	0.346	1.50477753855011e-73
Nr1d2	1.42049464290064e-77	0.378138603827438	0.668	0.458	3.58490233028834e-73
Slc38a1	2.42434806199854e-77	0.38958892962956	0.8	0.663	6.1183272040657e-73
Gpc5	6.65129275035886e-77	0.5664063405108	0.556	0.311	1.67858675140807e-72
Epb41l3	3.34754736841671e-76	0.3572566327488	0.951	0.928	8.44820529367326e-72
Abcc8	5.02087535559344e-76	0.27084492794899	0.327	0.106	1.26711831349112e-71
Slit1	1.30938461928243e-75	0.405614306314791	0.73	0.558	3.30449396368307e-71
Cit	1.57912917285463e-75	0.404635658436273	0.909	0.842	3.98524829353323e-71
Cst6	4.40222871073771e-75	0.351866249214335	0.523	0.285	1.11099045972888e-70
Fnbp1	6.99313604677496e-75	0.381988198899176	0.717	0.532	1.7648577441246e-70
Gm48003	9.25234195957508e-75	0.350597732464148	0.474	0.233	2.33501354033796e-70
March11	1.26980110155081e-74	0.355594119431388	0.504	0.27	3.20459703998377e-70
Mamdc2	1.94142882604664e-74	0.343097483604587	0.305	0.092	4.89958392829391e-70
Frmd3	4.19435440210078e-74	0.310309235239311	0.387	0.155	1.05852922045817e-69
Tmem150c	4.60805964894773e-74	0.402774441716263	0.678	0.503	1.16293601360494e-69
Prxl2b	8.4385633939771e-74	0.404159268318313	0.788	0.663	2.129640243738e-69
Stmn3	1.40852459384993e-73	0.373071970591451	0.973	0.954	3.55469351749907e-69
Homer2	1.85793914535136e-73	0.380220632831333	0.805	0.644	4.68888102112322e-69
Cux1	2.81849219302446e-73	0.420433406122002	0.793	0.667	7.11302874753583e-69
Cox6c	5.90742840477357e-73	0.331360537417713	0.978	0.972	1.49085770651271e-68
Cdh11	9.68436060335555e-73	0.388678435464419	0.839	0.672	2.44404208546884e-68
Bche	3.54547799606791e-72	0.319756687241352	0.215	0.035	8.94772281867659e-68
Acvr1c	3.6301072820403e-72	0.354950395938758	0.541	0.296	9.16130174768511e-68
Etv5	3.90148206547531e-72	0.418182127901879	0.709	0.529	9.84617028864005e-68
Prkar2b	5.15554759351973e-72	0.39069738958053	0.773	0.621	1.30110554617658e-67
Rasd1	5.87667212182642e-72	0.278695228127013	0.336	0.118	1.48309574338533e-67
Kcnq3	7.13218508171612e-72	0.501830307597561	0.956	0.941	1.7999495490727e-67
Gm20754	1.05545096131983e-71	0.434520838089952	0.955	0.919	2.66364159108285e-67
Foxo1	1.72696233797542e-71	0.375425244424173	0.32	0.112	4.35833485234857e-67
Cox5a	1.73298699028572e-71	0.416167183637788	0.843	0.736	4.37353926738407e-67
Atp5g3	2.16496483444729e-71	0.390999281809649	0.867	0.774	5.46372175269461e-67
Lmo1	3.07976602897869e-71	0.369559206453587	0.356	0.137	7.77240552733352e-67
Gk5	5.34554771067076e-71	0.260135472795252	0.316	0.106	1.34905587574198e-66
Tox	8.90448726055569e-70	0.611367329052214	0.249	0.062	2.24722544994644e-65
Ndfip1	1.31890749513436e-69	0.28385844101901	0.986	0.988	3.32852684547059e-65
Gm19744	1.37798694001612e-69	0.257912225754347	0.259	0.066	3.47762564051867e-65
Plcxd2	4.7703007449848e-69	0.361033381304936	0.614	0.397	1.20388079901181e-64
Samd5	4.91181740301123e-69	0.504163534455823	0.535	0.332	1.23959535799794e-64
Kcnj11	1.05237044137784e-68	0.27768374766953	0.374	0.158	2.65586728290526e-64
Mei4	2.0061625101603e-68	0.331793135471905	0.428	0.194	5.06295232689155e-64
Syt14	5.89045112126289e-68	0.340796433797725	0.569	0.35	1.48657314947312e-63
Igsf9b	1.35130606875727e-67	0.32815493285804	0.65	0.427	3.41029112572273e-63
Ephb2	1.43954076855301e-67	0.31773072460608	0.462	0.237	3.63296903759723e-63
Ppargc1a	2.86989812041274e-67	0.421737715873894	0.762	0.599	7.24276188648562e-63
Cntnap1	4.49841040725322e-67	0.360353427775212	0.676	0.5	1.13526383447849e-62
Nt5dc3	4.71501549600356e-67	0.420481178819433	0.806	0.714	1.18992846072642e-62
Aifm3	3.3446496229018e-66	0.380979197478482	0.562	0.35	8.44089225331727e-62
Kif6	5.56100221524853e-66	0.267753624293505	0.281	0.086	1.40343012906227e-61
Lurap1l	8.17896720826054e-66	0.295328729625505	0.425	0.21	2.06412595434871e-61
Syt2	1.67397433673444e-65	0.270144993642149	0.168	0.016	4.2246090336167e-61
Gm16083	2.78184039704283e-65	0.314044415956086	0.418	0.198	7.02053061001699e-61
Pcdh15	3.64772549631166e-65	0.510423123778837	0.927	0.806	9.20576483504173e-61
H2afz	1.37390200083597e-64	0.369618248333172	0.952	0.935	3.46731647950973e-60
Jade1	9.39736009627812e-64	0.360400878210757	0.606	0.415	2.37161176749771e-59
Slc38a2	1.21776165605102e-63	0.333022675131298	0.698	0.524	3.07326509137595e-59
Nova1	2.10581634862709e-63	0.345484779614419	0.552	0.345	5.31444871903018e-59
Gm26782	2.41683865395083e-63	0.269492248309038	0.345	0.138	6.09937571097571e-59
Neto1	8.07497936137414e-63	0.529121310470858	0.881	0.9	2.03788254142999e-58
Uqcr10	8.99034896868783e-63	0.289670874097053	0.971	0.973	2.26889436922775e-58
Pnkd	2.35946724118973e-62	0.350572144740623	0.806	0.702	5.95458747659053e-58
Prkcg	3.09212154702437e-62	0.359509879489036	0.953	0.964	7.80358714822539e-58
Pfdn2	3.90369438969865e-62	0.331061144590022	0.92	0.883	9.85175353128248e-58
Scrt1	4.36063273295809e-62	0.283629664204377	0.455	0.238	1.10049288281663e-57
Mylip	6.18877576373404e-62	0.323603639810591	0.512	0.306	1.56186133949356e-57
Dbp	1.19230204763159e-61	0.322897386186862	0.52	0.303	3.00901267760785e-57
Plekha6	1.63565257421253e-61	0.321867317781345	0.538	0.334	4.12789640154017e-57
Metrnl	2.06974219400429e-61	0.261511868963246	0.375	0.163	5.22340837500864e-57
Fgf12	2.44645310293702e-61	0.287121623470401	0.988	0.985	6.17411369588214e-57
Slc17a6	9.37104897537707e-61	0.489027242490611	0.328	0.14	2.36497162991591e-56
Ak3	1.06721855403175e-60	0.347476575114163	0.597	0.408	2.69333946480994e-56
Abcb1b	1.23356869297995e-60	0.251755990582601	0.291	0.099	3.11315731047351e-56
Iqsec3	1.30723781662948e-60	0.32023574302726	0.562	0.361	3.29907607782783e-56
Trpm3	1.31555784920847e-60	0.674649211704094	0.718	0.555	3.32007334404743e-56
Psd3	1.33061053606373e-60	0.27211230584671	0.975	0.972	3.35806180986402e-56
Tpd52	1.52195966122571e-60	0.341135937364901	0.765	0.617	3.84096959703532e-56
Cxxc5	2.36566505679965e-59	0.343869951155717	0.731	0.567	5.97022890384528e-55
Snrpn	2.45768132560209e-59	0.279483455103696	0.982	0.981	6.20245036142199e-55
Hunk	2.7924209296524e-59	0.252505006875701	0.323	0.129	7.04723270016376e-55
Tagln3	6.76686042517841e-59	0.337911308911749	0.861	0.769	1.70775256550227e-54
Chst8	2.96531300321853e-58	0.28708586635054	0.503	0.287	7.48356042622261e-54
Scg5	3.1517002044056e-58	0.328643728842675	0.861	0.783	7.95394580585842e-54
Atp5g1	5.2811742246552e-58	0.301279151602467	0.958	0.956	1.33280993907623e-53
Reep5	1.77085930048913e-57	0.312129813544432	0.968	0.96	4.46911761664442e-53
R3hdm2	4.92158064248532e-57	0.346340026599122	0.891	0.831	1.24205930674402e-52
Gria4	9.34023293573487e-57	0.343089043511513	0.979	0.962	2.35719458599141e-52
Pcsk1	2.17478106428688e-56	0.285095263598229	0.493	0.271	5.4884949719408e-52
Scai	2.29495360782137e-56	0.32055405464487	0.807	0.699	5.7917744200588e-52
Mtss1	3.24825266478339e-56	0.297689350714045	0.578	0.382	8.19761525011385e-52
Rab27b	3.41431099993883e-56	0.358217912088807	0.675	0.505	8.61669667054562e-52
Prkaa2	4.86729724608056e-56	0.320158284785019	0.688	0.532	1.22835980599335e-51
Gpr88	3.68567067545078e-55	0.374263430797614	0.779	0.647	9.30152708363515e-51
Dixdc1	6.52377618057566e-55	0.317745052298104	0.662	0.49	1.64640539469188e-50
Malat1	1.31544359788872e-54	0.385443577561814	0.999	1	3.31978500799177e-50
Cdk2ap1	2.94267283672452e-54	0.291752661232171	0.482	0.287	7.42642343804167e-50
E330009J07Rik	4.72591444996031e-54	0.300837865392344	0.576	0.392	1.19267902973648e-49
Kcna2	7.92799138802852e-54	0.376387929261893	0.779	0.683	2.00078718659676e-49
Adamtsl1	2.21221676830683e-52	0.360640867553425	0.314	0.135	5.58297145817596e-48
Ndufa13	4.14572931344662e-52	0.295897124224914	0.959	0.946	1.04625770683452e-47
Cst3	1.25307020016712e-51	0.317608854585229	0.652	0.484	3.16237326416176e-47
Gpd2	2.89889673047908e-51	0.310108565729193	0.794	0.679	7.31594567871005e-47
Dennd1b	4.2374159565051e-51	0.289388058984766	0.534	0.345	1.06939666494319e-46
Tspan17	7.46649413943096e-51	0.27563701869571	0.404	0.218	1.88431912596819e-46
Cers4	2.07240998420964e-50	0.325811594241134	0.765	0.662	5.23014107714986e-46
Kcnn2	2.70585782817267e-50	0.321961410374938	0.464	0.285	6.82877340095937e-46
Egr1	6.23789683855633e-50	0.407481835780632	0.733	0.585	1.57425802514646e-45
Lhx2	6.83437357775992e-50	0.318329463949614	0.815	0.733	1.72479085981927e-45
Plxna1	1.48725384408288e-49	0.273696947786525	0.489	0.297	3.75338252631197e-45
Ccdc85b	3.06157316289358e-49	0.277414020896196	0.935	0.912	7.72649219119453e-45
Rims3	3.93024344202811e-49	0.281648985539222	0.206	0.06	9.91875537464633e-45
Adcyap1r1	6.07590832092338e-49	0.343022782380985	0.636	0.495	1.53337698295143e-44
Mkln1	8.91971587609728e-49	0.298990689624622	0.837	0.767	2.25106869565067e-44
Lhfp	1.0502103035209e-48	0.256086271829993	0.306	0.136	2.65041574299569e-44
R3hdm1	2.57729330992366e-48	0.293443274200367	0.983	0.978	6.50431512625434e-44
Pantr1	3.04823823778281e-48	0.310413629142056	0.568	0.387	7.69283884069248e-44
Lmbrd1	7.53313841441346e-48	0.300362226117984	0.84	0.768	1.90113814164553e-43
Hsp90aa1	9.52437172769673e-48	0.258532202534666	0.973	0.982	2.40366569291882e-43
Mpped1	1.27469956643294e-47	0.292750561595911	0.938	0.899	3.21695929580681e-43
Zeb2	1.56785969163587e-47	0.357736777881621	0.837	0.694	3.95680750378144e-43
Ddx3y	1.73551560915741e-47	0.315054410668727	0.432	0.243	4.37992074283055e-43
Dcn	4.89671760310356e-47	0.41000984211698	0.165	0.036	1.23578462149524e-42
Ndufa4	6.01204208527324e-47	0.348776858126232	0.919	0.883	1.51725906106041e-42
Ell2	2.12839763447665e-46	0.266866686342335	0.394	0.218	5.37143711012871e-42
Galnt7	3.89316200135354e-46	0.264458979482108	0.51	0.33	9.82517294281594e-42
Atp5h	4.65535263811389e-46	0.293122453015473	0.921	0.894	1.1748713452808e-41
Myo6	4.67642634608743e-46	0.274749296425472	0.461	0.274	1.18018971696208e-41
Chsy3	9.34486055006522e-46	0.392352631923984	0.746	0.62	2.35836245701996e-41
Sorcs1	3.61828299685164e-45	0.291588972653532	0.732	0.523	9.13146079915449e-41
Clstn3	6.23977999923883e-45	0.293987041082074	0.827	0.742	1.5747332784079e-40
Myadm	1.05424157458628e-44	0.260767335992368	0.484	0.31	2.66058946178341e-40
Slc20a1	2.25408747280826e-44	0.299030761179242	0.595	0.441	5.68864055512621e-40
Ndufa6	2.62973847172356e-44	0.299522529839639	0.902	0.856	6.63667098108874e-40
Fmn1	4.985219520865e-44	0.362672921550596	0.492	0.33	1.2581198504807e-39
Ndufb8	1.77712947068467e-43	0.268620910331372	0.92	0.884	4.48494164516689e-39
Cycs	3.03584464845136e-43	0.28494362499204	0.891	0.86	7.66156113929669e-39
Kmt2a	3.20514992430185e-43	0.265356566079122	0.87	0.814	8.08883686396059e-39
Cox7b	3.87446228978779e-43	0.328158251034564	0.888	0.843	9.77798048073744e-39
Mapk6	6.36856164436062e-43	0.281190313453405	0.54	0.371	1.60723390218729e-38
Dop1b	9.0638277941366e-43	0.291406276747451	0.57	0.419	2.28743822040625e-38
Rnf227	2.41981088825567e-42	0.256923969204488	0.967	0.96	6.10687673869084e-38
Smc6	3.97245134024461e-42	0.279742117172454	0.718	0.599	1.00252754473753e-37
Bcl9	5.66971670388066e-42	0.303786285215167	0.725	0.626	1.43086640455836e-37
Slc35f1	5.96380337199345e-42	0.306511210861611	0.909	0.85	1.50508505698999e-37
Spock1	1.02383232642433e-41	0.26035273751786	0.958	0.96	2.58384564219709e-37
Ccng1	1.13933525663899e-41	0.311584783968595	0.71	0.612	2.87534038717981e-37
Pcdh17	1.49621408602805e-41	0.304440112035863	0.86	0.69	3.775995488909e-37
Wnt7b	2.65484951909868e-41	0.299736019275547	0.605	0.452	6.70004373134934e-37
Extl2	3.12571277559375e-41	0.310269398220022	0.628	0.494	7.88836133176596e-37
Csrnp3	3.17678038258534e-41	0.297069273286968	0.862	0.818	8.01724065153063e-37
Kcnc4	3.22118907466535e-41	0.297875212517716	0.806	0.742	8.12931486773293e-37
Stmn4	4.23454072883715e-41	0.349027205501003	0.918	0.902	1.06867104373663e-36
Grik3	4.72180984788912e-41	0.256439217626166	0.241	0.097	1.19164315131178e-36
Nfic	6.18906768116332e-40	0.261703792894561	0.505	0.349	1.56193501069519e-35
Got2	7.04110272628807e-40	0.275005987415045	0.853	0.825	1.77696309503332e-35
Zfyve9	4.07798392606422e-39	0.278423787179385	0.787	0.713	1.02916080342083e-34
Acsl5	6.06657419486455e-39	0.25126859146943	0.505	0.347	1.53102132955797e-34
Gm3764	6.2507753427409e-39	0.276061240901287	0.7	0.579	1.57750817324752e-34
Vgll4	6.61665210813504e-39	0.290327990483057	0.451	0.292	1.66984449253004e-34
Wnt5a	1.28501433303935e-38	0.26619219038496	0.294	0.145	3.24299067229141e-34
Sertm1	1.68103040154195e-38	0.254275009936082	0.537	0.372	4.24241642437142e-34
Iqsec1	3.67947665260721e-38	0.289821482768336	0.796	0.712	9.28589522818482e-34
B830012L14Rik	1.60909323344463e-37	0.274120430587129	0.615	0.488	4.06086859324422e-33
Dtnbp1	4.21957085636801e-37	0.26917278455661	0.735	0.634	1.06489309702159e-32
Rab3ip	2.88799222906178e-36	0.253001817297425	0.533	0.385	7.28842598848322e-32
Sclt1	3.17267629777421e-36	0.266068237326203	0.622	0.482	8.00688317269277e-32
Stt3b	3.67435636431282e-36	0.290608399929403	0.791	0.746	9.27297315661626e-32
Mirg	6.4311290287475e-36	0.257325325574549	0.641	0.515	1.62302403298501e-31
Mpped2	6.68304272588641e-36	0.326164182310946	0.874	0.835	1.68659949273195e-31
Camkmt	8.71928589752445e-36	0.265778348982986	0.706	0.591	2.20048618195824e-31
Ankrd24	1.35091757965011e-35	0.25346644444916	0.479	0.334	3.40931069576297e-31
Efnb2	2.26126446665822e-35	0.285449579893187	0.747	0.658	5.70675313450536e-31
Cacng2	4.04546516600579e-35	0.2652114513048	0.757	0.662	1.02095404394488e-30
Elavl2	8.56074711636263e-35	0.266634708800046	0.727	0.606	2.16047574975644e-30
Camk2g	9.09221387456503e-35	0.28989472012855	0.812	0.763	2.29460201552398e-30
Ndufb10	1.06528796057056e-34	0.25332114290319	0.885	0.84	2.68846722609191e-30
Tspan5	2.09714125884856e-34	0.25621920011691	0.91	0.857	5.29255539495611e-30
Smyd3	4.67194944538141e-34	0.300421436118958	0.638	0.518	1.17905988153091e-29
Mir124a-1hg	5.34631787980382e-34	0.258286066825922	0.744	0.643	1.34925024332609e-29
Airn	1.94720486666669e-33	0.414537765708763	0.355	0.22	4.91416092200673e-29
Tshz3	2.80036305235027e-33	0.44668075848029	0.569	0.488	7.06727623521637e-29
Flywch1	2.96701073055697e-33	0.261455642723015	0.793	0.73	7.48784498070662e-29
Egfem1	5.07813837020008e-33	0.801320527435588	0.77	0.89	1.28156978048739e-28
Atp6v1g1	6.33703728078672e-32	0.250744777808561	0.884	0.851	1.59927809855214e-27
Egr3	5.8748046544843e-31	0.323401552975711	0.831	0.8	1.4826244506522e-26
Ccng2	1.37768660539666e-30	0.276261564142371	0.584	0.481	3.47686768603955e-26
Runx1t1	4.7540865232628e-30	0.256428273429605	0.868	0.775	1.19978881587583e-25
Brd9	6.30334223416036e-30	0.259143292574867	0.707	0.621	1.59077447963505e-25
Bhlhe40	1.15278028198738e-29	0.294412123925395	0.657	0.556	2.90927159765154e-25
Sparcl1	8.24028509363101e-28	0.36577365188275	0.612	0.524	2.07960074907966e-23
Grip1	2.35348658057983e-25	0.297543112876865	0.783	0.729	5.93949408340932e-21
Gm15810	4.09469835559796e-25	0.259865616837372	0.56	0.446	1.03337902400226e-20
Prr16	8.13743122841289e-25	0.425433353870089	0.485	0.381	2.05364351911456e-20
Gm28905	9.86747803504509e-24	0.294974478604525	0.392	0.27	2.49025543170433e-19
Samd4	8.82417693273204e-22	0.367949624520138	0.516	0.468	2.22695753251358e-17
Dgkg	5.42938264109344e-21	0.258014775316074	0.831	0.821	1.37021329713275e-16
Chrm3	4.12010557534665e-15	0.474077927760551	0.773	0.85	1.03979104405023e-10
