# Supplementary material for: Single Cell Transcriptomic and Chromatin Profiles Suggest Layer Vb Is the Only Layer With Shared Excitatory Cell Types in the Medial and Lateral Entorhinal Cortex
Source: Front Neural Circuits. 2022 Jan 26;15:806154. doi: 10.3389/fncir.2021.806154 (PMC8826650; doi:10.3389/fncir.2021.806154)
Supplement: Supplementary file 15 [file Data_Sheet_2.ZIP › DE_LII_Rln_LECvsMEC.csv]

p_val	avg_log2FC	pct.1	pct.2	p_val_adj
Kcnq5	0	1.54094492214749	0.966	0.585	0
Erbb4	0	1.88404233868112	0.862	0.185	0
Ildr2	0	1.09375129318058	0.927	0.57	0
Kcnk2	0	1.58997497178825	0.924	0.342	0
Kcnh1	0	1.26312885275574	0.834	0.212	0
Fam163b	0	1.39777334401857	0.851	0.159	0
Olfm1	0	0.767944239075435	0.995	0.988	0
Lrp1b	0	2.18799594081316	0.919	0.36	0
Tanc1	0	0.969356302323153	0.821	0.375	0
Plcb1	0	1.05215909372708	0.99	0.933	0
Pkig	0	1.1441902623154	0.966	0.856	0
Maml3	0	0.830491170912757	0.614	0.116	0
Kcnd3	0	1.05684422438777	0.957	0.735	0
Ntng1	0	1.77961948318038	0.983	0.51	0
Dpyd	0	1.69682707956696	0.934	0.303	0
Ndst3	0	1.23394461815146	0.724	0.075	0
Ndst4	0	1.21808996553811	0.737	0.106	0
Lmo4	0	1.49210766769508	0.913	0.4	0
Negr1	0	1.85269809987547	1	0.933	0
Nkain3	0	1.98674474887246	0.966	0.351	0
Ptprd	0	1.22173418191493	1	1	0
Pde4b	0	1.08117391780658	0.979	0.806	0
Marcksl1	0	1.19031573458822	0.849	0.379	0
Stmn1	0	0.813067986659813	0.981	0.96	0
Camk2n1	0	1.22476705163663	0.994	0.992	0
Slc30a3	0	1.19061267408321	0.827	0.168	0
Fam3c	0	0.883615765197359	0.903	0.637	0
Ptprz1	0	1.00553946940486	0.758	0.244	0
Grm8	0	1.42507206995695	0.933	0.405	0
Wipf3	0	1.02501927242456	0.896	0.51	0
Snca	0	1.23424177168431	0.991	0.964	0
Lrrtm4	0	2.09776216710599	0.993	0.525	0
Tafa1	0	2.79548398176389	0.999	0.644	0
Pdzrn3	0	1.28509821902359	0.926	0.613	0
Cntn6	0	1.42985161365702	0.732	0.112	0
Cntn4	0	2.5291609864621	0.954	0.441	0
Ptpro	0	0.998540829039521	0.66	0.09	0
Lmo3	0	1.1654272769921	0.736	0.164	0
Ppfibp1	0	0.846870250069136	0.656	0.086	0
Selenow	0	0.528200263229799	0.995	0.99	0
Spon1	0	1.1686802843726	0.752	0.155	0
Hs3st4	0	2.04864872576603	0.842	0.171	0
Fam155a	0	1.32468764571279	0.995	0.924	0
Nrg1	0	2.1265868577721	0.998	0.965	0
Tox3	0	0.767151818930292	0.658	0.167	0
Fam81a	0	0.728016148764324	0.97	0.904	0
Arpp19	0	0.80125467808396	0.958	0.854	0
Bsn	0	0.794546353897639	0.973	0.904	0
Stac	0	0.761084524034668	0.553	0.016	0
Arpp21	0	0.676703483268066	1	0.997	0
Marcks	0	0.794229896054262	0.981	0.945	0
Ank3	0	0.610630400300708	0.995	0.985	0
Plxnc1	0	0.828725795384433	0.805	0.399	0
Cdk5r1	0	0.725495759816736	0.987	0.97	0
A830036E02Rik	0	0.830405838616094	0.816	0.425	0
Kcnf1	0	1.10334486512652	0.808	0.172	0
Etv1	0	0.831282441230274	0.693	0.208	0
Trim9	0	0.905982446518276	0.977	0.89	0
Syndig1l	0	0.882765329726744	0.672	0.207	0
Nrxn3	0	2.40843030288988	0.999	0.945	0
Elmo1	0	1.2705058408508	0.772	0.239	0
Nrn1	0	1.77563829714708	0.973	0.732	0
Erc2	0	0.891750727230347	0.995	0.977	0
Gpr137c	0	0.772455869639216	0.73	0.277	0
Plcxd3	0	2.14976693084101	0.932	0.2	0
Cdh12	0	1.29579267722283	0.94	0.64	0
Ncald	0	0.763318636625904	0.974	0.949	0
Nptxr	0	1.31259031079422	0.994	0.978	0
Robo2	0	0.831773156254481	0.986	0.968	0
Grik1	0	2.29067387801423	0.872	0.22	0
Efna5	0	1.05582758826477	0.662	0.111	0
Prkce	0	0.592518316139045	0.995	0.989	0
Celf4	0	0.81550888393879	0.998	0.993	0
Ppp2r2b	0	0.758572771945264	0.994	0.986	0
Sema6a	0	1.34526363029721	0.837	0.185	0
Cit	2.86662380452077e-306	0.820182718532825	0.792	0.364	7.23449849546906e-302
Anks1b	4.28558698921911e-304	0.499275404002463	0.999	0.998	1.08155358846923e-299
Cacnb2	3.43489795447112e-303	0.870272108785523	0.738	0.268	8.66865196769878e-299
Hpcal4	4.02818724865293e-299	0.750513915415085	0.96	0.869	1.01659361594254e-294
Nptx2	4.35810319116744e-298	1.02255249126651	0.585	0.098	1.09985450235493e-293
Zfp536	3.07230931648076e-297	0.766910271951442	0.565	0.081	7.7535870220025e-293
Kcnc2	7.70987720225361e-297	0.861583792430907	0.941	0.811	1.94574170953274e-292
Hmgcs1	2.64887107647463e-293	0.764792486695314	0.943	0.842	6.68495593569903e-289
Dclk1	1.99661606282705e-291	0.561651682958775	0.997	0.993	5.03885995775663e-287
Npas3	2.08522914357978e-290	0.980766506870568	0.713	0.277	5.26249278965228e-286
Pkib	1.09697306267411e-289	0.908668537496775	0.909	0.779	2.76843091827066e-285
Rgs7	1.93163738836299e-288	0.685245472359914	0.986	0.949	4.87487327701168e-284
Nrgn	2.69018003251174e-288	0.870449860082308	0.972	0.92	6.78920734804988e-284
Lmo7	1.07624101674957e-286	0.767221705060104	0.894	0.681	2.71610945397089e-282
Fam171b	1.34484528062608e-284	0.632973138848773	0.971	0.907	3.39398603471604e-280
Ppp1r2	8.75646016165313e-284	0.747237182659858	0.945	0.841	2.2098678509964e-279
Zcchc12	2.69863978095622e-276	0.630555166602619	0.575	0.117	6.81055721519922e-272
Adcy2	1.38068251902161e-275	0.821478544891158	0.838	0.563	3.48442847325484e-271
Igfn1	4.29626084160174e-275	0.614524011816319	0.52	0.065	1.08424734859503e-270
Mylk	1.96292694094849e-274	0.696779144971576	0.525	0.075	4.9538387208717e-270
Ypel2	3.03371624935883e-270	0.732664832515743	0.845	0.575	7.65618969850688e-266
Smyd2	3.38005148552821e-270	0.723480347663633	0.763	0.404	8.53023593402753e-266
Eif1	4.279505853451e-270	0.608782225277396	0.985	0.976	1.08001889223543e-265
Tmem132d	5.66943115010029e-270	0.785900761263569	0.727	0.298	1.43079433935081e-265
Cdh2	1.86607921926957e-268	0.652454061074959	0.98	0.929	4.70942412567061e-264
Ptk2b	5.53037635259979e-267	0.765513864166795	0.904	0.688	1.39570108010561e-262
Efnb2	8.79907076464646e-261	0.69697077955726	0.771	0.394	2.22062148887383e-256
Rpl41	2.07122042250781e-259	0.481240060126916	0.99	0.984	5.22713898028297e-255
Stx7	2.7171712508343e-259	0.6718542664901	0.839	0.548	6.85732508573052e-255
Egr1	4.00412333484527e-259	0.871850458219396	0.896	0.686	1.0105206060149e-254
Pacsin1	4.61380156607599e-255	0.577342932732209	0.973	0.94	1.1643851012306e-250
Ptchd4	6.21145173780958e-255	0.930095264950978	0.746	0.395	1.567584075071e-250
Kcnma1	8.55559177290935e-253	0.448914945139585	1	1	2.15917469572913e-248
Myo16	5.45754508440388e-252	0.813823545730515	0.803	0.507	1.37732065295101e-247
Mlip	1.252875805521e-250	0.918562830922917	0.894	0.71	3.16188267039334e-246
Krt12	1.01999294067634e-248	0.700861374081231	0.728	0.343	2.57415618438487e-244
Atp8a1	1.25614539084382e-248	0.77640116979842	0.904	0.703	3.17013412287254e-244
Slc1a2	2.63547036966127e-248	0.633254022998468	0.979	0.952	6.65113657191415e-244
Zdhhc22	1.21306292385457e-247	0.703666009120047	0.854	0.604	3.06140690093178e-243
Synpr	2.07802190400264e-247	0.763008371094875	0.691	0.263	5.24430387913146e-243
Tiam1	4.21035660195167e-247	0.687012581045369	0.912	0.743	1.06256769563454e-242
Fam174a	6.35099411967864e-246	0.659734392716865	0.905	0.718	1.6028003859833e-241
2010300C02Rik	6.35871889166392e-246	0.665957255628774	0.9	0.741	1.60474988668922e-241
Stum	4.58000288691451e-241	0.768210239701523	0.863	0.536	1.15585532857062e-236
Scube1	2.10875480788404e-239	0.791549301284506	0.55	0.146	5.32186450865695e-235
Sh3kbp1	9.89608837496811e-239	0.689715210067636	0.923	0.802	2.4974758231907e-234
Ttc9b	1.21787659887743e-238	0.650211619826498	0.969	0.942	3.07355517258697e-234
Cap2	1.39168300879605e-236	0.696582564385616	0.895	0.694	3.51219040929859e-232
Lingo1	1.38356997338953e-234	0.65488585266965	0.961	0.879	3.49171554184316e-230
Unc5d	1.60101880743335e-234	0.646015014268522	0.997	0.977	4.04049116431955e-230
Gng3	5.01049292547707e-230	0.588854844400965	0.972	0.957	1.26449809960265e-225
Fras1	2.40623899798361e-229	0.658324317351611	0.571	0.154	6.07262535921124e-225
Limch1	2.04419045385024e-228	0.718068163735013	0.912	0.726	5.15892344838186e-224
Kcnq3	4.02081415053482e-228	0.656755174708529	0.967	0.932	1.01473286717047e-223
Sorcs1	5.74802066303552e-227	1.18831172896152	0.591	0.183	1.45062797473027e-222
Ppp1r1a	3.96981430763545e-226	0.688101378477484	0.965	0.912	1.00186203681796e-221
Wls	6.75898043603906e-223	0.686788601619302	0.753	0.388	1.70576389264318e-218
Slc24a3	1.66644155818029e-221	0.727587206408671	0.886	0.743	4.20559856037959e-217
Nacc2	2.24269883698209e-220	0.672511388596018	0.664	0.295	5.65989905489171e-216
Hspa2	3.3568559587195e-220	0.591313685627551	0.641	0.25	8.47169738302041e-216
Cadps2	2.51190069868027e-219	0.643066799633376	0.513	0.119	6.33928379325939e-215
Vat1l	4.49206692491795e-216	0.589070310093923	0.622	0.234	1.13366292984154e-211
Ptprt	1.77338079892556e-215	0.714540554110023	0.956	0.845	4.47548112224844e-211
Limd2	3.983081715067e-215	0.631652688549774	0.83	0.572	1.00521033243146e-210
Fam189a1	1.058203050487e-213	0.62421283041806	0.932	0.826	2.67058703851403e-209
Pbx1	9.57963956996798e-213	0.566659451633135	0.972	0.952	2.41761363827282e-208
Brinp1	2.89745483564032e-212	0.637643989904959	0.985	0.96	7.31230676870547e-208
Nav3	3.16004038519466e-211	0.525718819917219	0.995	0.982	7.97499392011575e-207
Brinp3	1.91194120387656e-210	1.44094621878782	0.706	0.374	4.82516601622327e-206
Sorcs2	7.61781209395186e-210	0.57382241095951	0.656	0.286	1.92250723815063e-205
Vgf	2.28670518050006e-209	0.69152303776984	0.818	0.484	5.770957864028e-205
Nectin1	8.50490881364585e-209	0.624631626206346	0.819	0.557	2.1463838372998e-204
Nrxn2	2.13982151692276e-208	0.437474359780796	0.99	0.981	5.40026756225798e-204
Reln	2.58159477883708e-208	0.650427700706646	0.968	0.981	6.51517074335115e-204
Pid1	3.80821362601591e-207	0.742059209241857	0.926	0.845	9.61078872797636e-203
Rgs4	1.1378162091231e-206	0.707920930435778	0.861	0.613	2.87150676696398e-202
Phlda1	1.53795814246707e-206	0.591358824072399	0.657	0.289	3.88134496414415e-202
Cacna1c	8.08249027948312e-206	0.636015089083826	0.946	0.832	2.03977807183316e-201
Klf13	8.81247111495663e-206	0.630631890204579	0.941	0.868	2.22400333528161e-201
Grin2b	1.25833345951684e-205	0.444416209712752	0.997	0.996	3.17565615178265e-201
Hrk	2.61169851869936e-204	0.634009009583082	0.814	0.526	6.59114355164158e-200
Cplx2	2.85427671409527e-203	0.582752087788741	0.98	0.978	7.20333814336223e-199
5330434G04Rik	1.05599336005572e-202	0.578435490317331	0.688	0.309	2.66501044277263e-198
Gas7	2.9807478108954e-202	0.573302786785609	0.959	0.894	7.52251325035671e-198
Gap43	8.02414008919697e-200	0.623473574787493	0.961	0.888	2.02505223431064e-195
Dynll1	2.13278776463011e-199	0.484011385295219	0.987	0.98	5.382516481597e-195
Hmgcr	8.30756968171998e-199	0.624025076836743	0.843	0.623	2.09658136057567e-194
Bex2	5.33682239541217e-197	0.585932439097708	0.968	0.936	1.34685386793017e-192
Hpcal1	5.47219277084458e-196	0.622615303867039	0.799	0.521	1.38101728957805e-191
Farp1	9.84331732640798e-196	0.582330126971612	0.923	0.819	2.48415799366558e-191
Rasgef1c	8.26111031329728e-195	0.455291138790191	0.423	0.065	2.08485640976684e-190
Pcp4l1	8.18571868670807e-193	0.46967472388429	0.436	0.077	2.06582982496452e-188
Rab40b	2.62258815383161e-192	0.598502645706212	0.751	0.455	6.61862572382484e-188
Sema3a	2.76948253516987e-191	0.767615406988111	0.759	0.535	6.98934307400821e-187
Arid1b	6.18176183709366e-191	0.586047843364593	0.897	0.782	1.56009123482733e-186
Cacng5	2.16059497734646e-190	0.482776402184717	0.432	0.072	5.45269354432926e-186
Pde2a	2.23233753846976e-188	0.507848678782931	0.954	0.902	5.63375024583614e-184
Stpg1	5.63580570065646e-188	0.59064346092667	0.582	0.213	1.42230828467467e-183
Myo5b	4.25392053587297e-186	0.495128728231308	0.472	0.107	1.07356192563826e-181
Stx1a	5.79107733989003e-186	0.55632276047921	0.912	0.812	1.46149418826805e-181
Slc17a7	1.67068959170033e-181	0.478162114107113	0.994	0.995	4.21631932257413e-177
Ajap1	2.27829454461649e-179	0.51136651935499	0.535	0.179	5.74973194224863e-175
Slc8a3	7.5296453998155e-178	0.460596092084085	0.487	0.133	1.90025660955144e-173
Dach1	3.16426661405458e-176	0.55734981730212	0.333	0.017	7.98565965388955e-172
Slc9a9	1.89757235780781e-175	0.577527294657199	0.639	0.289	4.78890335939957e-171
Plcxd2	1.99767420459776e-175	0.669533423996749	0.857	0.747	5.04153039014337e-171
Dlgap1	1.33715259727832e-174	0.425083316611707	0.999	0.999	3.37457200975131e-170
Syne1	1.5220880463138e-174	0.452556725036191	0.977	0.955	3.84129360248213e-170
Slc2a13	3.90761350825058e-172	0.59425035455661	0.861	0.641	9.86164421077199e-168
Gabrb1	2.24815381903725e-171	0.612397563600783	0.975	0.889	5.67366579310432e-167
Map1lc3a	3.82152435025142e-170	0.487457278639028	0.975	0.951	9.6443810027295e-166
Tspan13	4.56475755113328e-170	0.516313190497894	0.948	0.866	1.15200786317951e-165
Lrrtm3	7.24761525217448e-170	0.600088315092477	0.745	0.427	1.82908066119127e-165
Ywhah	8.16973002753724e-170	0.35578393532542	0.99	0.986	2.06179476704957e-165
Nav2	1.7150683702092e-167	0.57115548985385	0.953	0.904	4.32831804589697e-163
Fat3	1.14447464853814e-166	0.626367251750354	0.939	0.868	2.8883106705157e-162
Pcp4	6.22438827092909e-166	1.26865971596777	0.837	0.727	1.57084886793437e-161
Ywhab	9.12877473994581e-166	0.364103240686624	0.987	0.986	2.30382888112012e-161
Tuba1a	1.75761196816e-165	0.539209489023875	0.958	0.924	4.43568532404539e-161
B4galt6	1.26677314096146e-164	0.467197959159842	0.963	0.939	3.19695537584444e-160
Rgs20	3.14005799839729e-164	0.474597261141285	0.403	0.077	7.92456437055523e-160
Nrg3os	7.44671076887521e-164	0.568466774918351	0.86	0.673	1.87932639674104e-159
Hras	5.72629199902112e-163	0.487545390765305	0.944	0.898	1.44514431179296e-158
Bex3	1.13742162953405e-160	0.551957166723866	0.945	0.884	2.87051096645508e-156
Cers6	1.36171882416058e-160	0.508013098626496	0.876	0.735	3.43656979653404e-156
St6gal2	4.29326786405467e-160	0.488774771084079	0.586	0.265	1.08349201085148e-155
Pde7b	1.264756829495e-159	0.511258173648155	0.41	0.085	3.19186681059652e-155
Cited2	2.89306241844499e-159	0.524121251990532	0.594	0.272	7.30122162542963e-155
Grem2	1.16148256979175e-156	0.515865651333942	0.665	0.373	2.93123356138344e-152
Ryr3	1.56709861320037e-156	0.644816993201686	0.821	0.582	3.95488677013378e-152
Ppfia2	1.79352490087539e-155	0.469752010220614	0.988	0.965	4.52631879233921e-151
Dok6	1.48336777402599e-154	0.518899791194637	0.959	0.912	3.7435752513094e-150
Arpc5l	1.10295859940874e-153	0.500567344197909	0.918	0.828	2.78353661732784e-149
Tspan5	1.29365176599244e-153	0.509007249167664	0.953	0.908	3.26478896183512e-149
Samd4	1.08601429668219e-152	0.431340750479861	0.448	0.125	2.74077428053685e-148
C130073E24Rik	1.19368408946992e-151	0.642035439033293	0.481	0.158	3.01250053659524e-147
Scn3b	1.27512706862642e-151	0.52791782970877	0.839	0.688	3.21803818309248e-147
Nav1	7.33717779534675e-151	0.488401928572155	0.907	0.802	1.85168356021166e-146
Cdc42se2	2.5802408801383e-150	0.475056259773587	0.894	0.784	6.51175390920504e-146
Fndc3b	1.32785615624748e-148	0.464166393936193	0.547	0.227	3.35111058152177e-144
Atp1a1	2.70779015071112e-148	0.523370354128115	0.847	0.668	6.83365000334965e-144
Map2	6.20428682283615e-148	0.397776054803809	0.991	0.988	1.56577586547916e-143
Ttc39b	1.54750259482701e-146	0.498563505057486	0.704	0.451	3.90543229856494e-142
Syt4	1.02003875945172e-144	0.46001486829092	0.971	0.944	2.57427181722831e-140
Lhfpl3	1.08109429123667e-144	0.858922501004701	0.683	0.45	2.72835766279398e-140
Ppp1r1b	1.13257600832273e-144	0.443859233963223	0.446	0.137	2.85828207220407e-140
Scd2	9.34144349923862e-142	0.455112909711107	0.956	0.907	2.35750009590285e-137
Grasp	4.03611632424111e-141	0.492121101050857	0.567	0.267	1.01859467674873e-136
AI413582	4.45579652810113e-141	0.499111020950716	0.91	0.806	1.12450936979688e-136
Itgav	4.54197687425126e-141	0.409369221348014	0.338	0.054	1.14625870375479e-136
Epha10	1.48190237817291e-140	0.5318335435023	0.79	0.578	3.73987703179498e-136
Prmt8	1.04114101794201e-139	0.49845432276138	0.878	0.743	2.62752758698026e-135
Osbpl8	9.84705272638128e-139	0.504086313929119	0.827	0.654	2.48510069655684e-134
Pdzd2	3.63961450797013e-138	0.538987735675334	0.52	0.215	9.18529513376421e-134
Pdzrn4	2.25509812205674e-137	0.648593463204164	0.888	0.764	5.69119113063458e-133
Cnrip1	8.41036845856637e-137	0.451701406675168	0.908	0.82	2.12252468788839e-132
Etv5	1.82087125339884e-136	0.466264138657021	0.627	0.331	4.59533278220265e-132
Gfra1	3.1441033591003e-136	0.416562617679139	0.305	0.036	7.93477364736144e-132
Napb	9.98741308853641e-136	0.320203727492927	0.988	0.985	2.52052344115393e-131
Clstn2	2.39325954293431e-135	0.485179822210982	0.89	0.718	6.03986910850332e-131
Cadps	2.81868721406737e-135	0.367140434360367	0.986	0.985	7.11352092214181e-131
Garnl3	3.8249255278215e-135	0.535408800581802	0.748	0.5	9.65296455456313e-131
Adcyap1	5.34559684530549e-135	0.445780503020364	0.268	0.013	1.34906827584975e-130
Ptprr	1.23953661517228e-134	0.50253799831329	0.697	0.455	3.12821855571028e-130
Adra1b	4.88652621884757e-134	0.292333788360918	0.293	0.029	1.23321262185056e-129
Tmem132e	1.25357919063924e-133	0.450914766344594	0.647	0.369	3.16365780341625e-129
Rph3a	3.1787359415646e-133	0.483372765975192	0.569	0.26	8.02217589572659e-129
Ano10	6.47181547543416e-133	0.619946601386707	0.431	0.142	1.63329207153532e-128
R3hdm1	1.70564499921171e-131	0.46523476788214	0.985	0.96	4.3045362845106e-127
Pak1	6.10141876725227e-131	0.511721052362879	0.935	0.888	1.53981505429146e-126
Clmp	6.83788737283599e-131	0.474302391079265	0.547	0.268	1.72567763628262e-126
Rora	1.04346988210325e-130	0.580245982316842	0.977	0.968	2.63340494146398e-126
Nrp2	1.82954439031693e-130	0.505575965961823	0.697	0.407	4.61722117784283e-126
Igsf3	2.37858270335597e-130	0.348112081795	0.318	0.049	6.00282916845946e-126
Bcl11b	2.59785514545778e-130	0.50445449319403	0.914	0.846	6.55620703059181e-126
Mn1	3.48934615162215e-130	0.41549776150018	0.535	0.239	8.80606288284883e-126
Tmem91	6.42392669785572e-130	0.451628830312979	0.457	0.159	1.62120638073785e-125
Mmp17	1.68690249669063e-129	0.421904678277379	0.534	0.238	4.25723583089815e-125
Msmo1	2.21365945725087e-129	0.457779548770056	0.731	0.493	5.58661237226402e-125
Stmn4	3.6876990283795e-129	0.472561620450369	0.9	0.776	9.30664603792135e-125
Gm15478	1.52439289677775e-128	0.46520878489219	0.516	0.221	3.84711035359802e-124
Gm20033	4.68583653035234e-128	0.28293148231263	0.273	0.023	1.18256456516502e-123
Gnas	7.29719438070282e-128	0.372667076406284	0.979	0.973	1.84159294585797e-123
6430548M08Rik	9.3795900482714e-128	0.496542838176774	0.811	0.648	2.36712714048225e-123
Ccn3	4.01552200639698e-127	0.572637257181061	0.867	0.786	1.01339728875441e-122
Ntrk2	5.11016599815664e-127	0.433762016205279	0.974	0.963	1.28965259295479e-122
Ctnna3	1.9420247585209e-126	0.457781586380962	0.495	0.202	4.90108788307919e-122
Rapgef5	3.20712810135524e-126	0.607331526139412	0.891	0.829	8.09382918939022e-122
Slc35f4	5.17898835053626e-126	0.537228823945364	0.837	0.633	1.30702129002484e-121
Dchs2	7.02143914157546e-126	0.408611470296945	0.471	0.17	1.7720005961594e-121
Ptpn5	8.58946848134808e-126	0.450287962200493	0.794	0.594	2.16772416063782e-121
Ap1s2	1.00316434326822e-125	0.392957706845668	0.456	0.165	2.53168585310601e-121
Dtna	1.01666338949563e-125	0.528961176884951	0.882	0.767	2.56575339607011e-121
Chn2	1.6346189400496e-125	0.476082415375717	0.503	0.2	4.12528781900318e-121
Cdh4	1.12298878909442e-123	0.603301124877489	0.534	0.275	2.83408680703758e-119
Dbpht2	1.15808948320443e-123	0.505702632626126	0.831	0.602	2.92267042876301e-119
Vav3	2.64471801271843e-123	0.325247470422559	0.308	0.051	6.67447484869751e-119
Fam102b	5.36770631776091e-123	0.358901944076416	0.482	0.194	1.35464804341332e-118
Gm26871	8.39838622763872e-123	0.518746418776442	0.941	0.86	2.11950073226918e-118
Cdh10	1.1872093960022e-122	0.559313652577323	0.946	0.911	2.99616035269076e-118
Ddah1	3.24431063752946e-122	0.453599273284739	0.57	0.298	8.1876667559331e-118
Acp1	6.40589236653802e-122	0.508799232236355	0.942	0.878	1.6166550565432e-117
Usp3	1.16330729490309e-121	0.404641258741787	0.56	0.285	2.93583862014694e-117
Mark1	2.06667087359976e-121	0.403591934516165	0.6	0.335	5.21565728370371e-117
Gprc5b	2.32244158972597e-121	0.272618250871376	0.317	0.057	5.86114583999142e-117
Sgsm1	2.32442984189243e-121	0.4588875247438	0.847	0.718	5.86616359198391e-117
Unc13a	3.25869444626788e-121	0.427824931484708	0.904	0.793	8.22396717404625e-117
Cdk5r2	4.68805212077845e-121	0.438796862635389	0.917	0.823	1.18312371372086e-116
Atxn1	5.90765114901612e-120	0.402982080669522	0.964	0.956	1.4909139204772e-115
Pde9a	3.25113578991142e-119	0.306359934469556	0.329	0.069	8.20489139299945e-115
Plppr4	2.36453747520811e-116	0.368219870186494	0.981	0.966	5.9673832261827e-112
Tlk1	1.25302490365495e-115	0.426299205540855	0.828	0.67	3.162258949354e-111
Trhde	8.02260772609236e-115	0.529017275610418	0.592	0.317	2.02466551183393e-110
Tpt1	4.32515124496303e-114	0.409283622760507	0.966	0.942	1.09153841969132e-109
Cdkn1a	5.55622812032203e-114	0.421270755881926	0.453	0.179	1.40222529072567e-109
Rnf130	5.71587655362302e-114	0.419485951484559	0.837	0.702	1.44251576583784e-109
Penk	7.5671093836153e-114	0.752368587904497	0.261	0.03	1.90971139514299e-109
Dhcr24	1.07086362499562e-113	0.42808290795533	0.691	0.465	2.70253853040144e-109
Endou	1.08208578189061e-113	0.380665050674192	0.247	0.02	2.73085988775734e-109
Cacna1a	2.93332324206721e-113	0.43469643137414	0.968	0.955	7.40282786600503e-109
Fam13c	3.11668066021019e-113	0.424837034560888	0.716	0.488	7.86556698217245e-109
Pgap1	4.90130210070425e-113	0.442338568021646	0.776	0.594	1.23694161115473e-108
Pgrmc1	7.57793011074504e-113	0.380519547534938	0.96	0.939	1.91244222204873e-108
Neo1	1.22144798233043e-112	0.484572506618904	0.846	0.727	3.0825682730073e-108
Nrcam	7.6140550125758e-112	0.366677413561385	0.968	0.94	1.92155906352375e-107
Amph	1.79557585673099e-111	0.412420220372635	0.958	0.927	4.53149478963201e-107
R3hdm2	1.80135128494361e-111	0.399895220380577	0.912	0.845	4.54607023781219e-107
Pknox2	2.04705181122822e-111	0.463528389018709	0.781	0.622	5.16614465599665e-107
Dkkl1	3.18208092268552e-111	0.319217539012301	0.276	0.041	8.03061762458144e-107
Mycbp2	3.73676371799603e-111	0.33749986657	0.977	0.959	9.43047059510659e-107
Numb	4.49543285358118e-111	0.486505613049982	0.691	0.49	1.13451238925828e-106
Tma7	3.74653054847125e-110	0.345869933453167	0.971	0.957	9.45511914517691e-106
Mir670hg	5.55821440671493e-110	0.750551583574835	0.462	0.204	1.40272656982265e-105
Ppm1k	8.3803085009502e-110	0.433750352487583	0.768	0.586	2.1149384563848e-105
Ccdc3	1.21501742645494e-109	0.382372942745553	0.551	0.282	3.06633947914433e-105
Efemp1	1.34373111755947e-109	0.283912173941992	0.281	0.043	3.39117422138484e-105
Plch2	1.5984374718352e-108	0.355710203615241	0.517	0.25	4.03397664767049e-104
Thsd7a	2.36721559305685e-108	0.438345243892482	0.413	0.15	5.97414199219758e-104
Nap1l1	1.09664913620978e-107	0.389167119160693	0.923	0.878	2.76761342505262e-103
Stk32c	3.45914935629966e-107	0.361834274602068	0.542	0.275	8.72985523049345e-103
Rab3c	5.7805221387938e-106	0.453728220480264	0.987	0.986	1.45883037216739e-101
Prex1	1.07118835268708e-105	0.343896148321581	0.432	0.168	2.70335804567638e-101
Slc7a14	1.33844384587022e-105	0.420152863422903	0.804	0.582	3.37783073382268e-101
Fos	3.14465171747405e-105	0.549674094187935	0.463	0.203	7.93615753938926e-101
Jcad	5.81215481463747e-105	0.394065233427152	0.656	0.423	1.46681351057006e-100
Elob	8.80947067918444e-105	0.38647170664231	0.97	0.949	2.22324611530578e-100
Nsun7	9.14432563509613e-105	0.30734729434523	0.379	0.122	2.30775346052921e-100
Enox1	3.00852055224088e-104	0.415228941356137	0.962	0.932	7.59260331769032e-100
Hap1	5.44708628261183e-104	0.469879977700667	0.542	0.289	1.37468116514275e-99
Kcnh7	2.20165864697946e-103	0.531184936681632	0.939	0.877	5.55632592738205e-99
Wscd2	2.41462885326556e-103	0.395218756330881	0.664	0.447	6.09379883698628e-99
Lsm11	4.79120726845111e-103	0.312683018873049	0.357	0.113	1.20915697833901e-98
Lamc2	1.09708496926747e-102	0.383820940731199	0.536	0.283	2.76871333694032e-98
St3gal5	2.60895534756188e-102	0.390145128831174	0.894	0.816	6.58422061064192e-98
Boc	2.72107929451825e-102	0.428473045905812	0.545	0.306	6.8671878155757e-98
Ar	2.9402776497834e-102	0.417916635315346	0.621	0.367	7.42037870475837e-98
Pde10a	3.19679084087104e-102	0.542953885498569	0.935	0.868	8.06774104510624e-98
Gm34466	7.97028072491521e-102	0.329196797983521	0.37	0.115	2.01145974654685e-97
Shisal1	1.60267077572228e-101	0.413282847058432	0.501	0.243	4.04466023669033e-97
Sulf1	2.38918886954936e-101	0.392864807085003	0.254	0.038	6.02959595008173e-97
Chst9	5.29152066950264e-101	0.579951940505986	0.344	0.098	1.33542107136238e-96
Sdccag8	9.05437402808259e-101	0.475511228264313	0.756	0.641	2.2850523734672e-96
Jund	1.25524033476891e-100	0.432259760131588	0.93	0.863	3.16785003285629e-96
9530059O14Rik	6.20329283691394e-100	0.442866416908633	0.893	0.821	1.56552501325197e-95
Frzb	1.7240429069631e-99	0.253368730458853	0.261	0.044	4.35096708430277e-95
Ramp1	2.35418322913237e-99	0.423293552671098	0.787	0.611	5.94125221536135e-95
Gucy1b1	3.83701448680873e-99	0.423066859506736	0.772	0.592	9.6834734603592e-95
Dynlrb1	7.20092494259419e-99	0.410839126289972	0.938	0.899	1.8172974277625e-94
Atp1b3	1.9082528678352e-98	0.421372808494155	0.75	0.596	4.81585776255568e-94
Hs2st1	6.45557272529171e-98	0.399748990899236	0.699	0.508	1.62919288868187e-93
Nos1ap	7.62351418172667e-98	0.391322270632577	0.759	0.534	1.92394627404236e-93
Sub1	1.68038352358193e-97	0.383124455147144	0.955	0.924	4.24078389846371e-93
Fkbp1a	3.93070087242551e-97	0.409773044194071	0.977	0.962	9.91990979174027e-93
Arpc5	3.96225402301364e-97	0.387634046977982	0.833	0.713	9.99954047787953e-93
Sh3rf1	4.81126553465836e-97	0.412010604216271	0.719	0.541	1.21421908298173e-92
B930095G15Rik	5.43855880412674e-97	0.387186876177873	0.741	0.563	1.37252908539747e-92
Serf2	7.10702837543409e-97	0.319954337494403	0.976	0.967	1.7936007511083e-92
Ncan	2.16080612726543e-96	0.396276681091461	0.803	0.647	5.45322642337977e-92
Nr4a1	4.05749527957664e-96	0.467554414212188	0.568	0.32	1.02399008370676e-91
Tmem65	8.81160431567545e-96	0.431620109588841	0.814	0.703	2.22378458114701e-91
Igfbp5	1.15464025296274e-95	0.350705353885108	0.676	0.423	2.91396560640205e-91
Ankrd50	1.51451037790166e-95	0.333624288935739	0.503	0.259	3.82216984071041e-91
Nt5dc3	1.65073478620797e-95	0.418483539928934	0.86	0.752	4.16595937995306e-91
Cdk17	4.57072196584506e-95	0.346470056674996	0.938	0.873	1.15351310252032e-90
Oaz1	7.19586217947418e-95	0.318496531494949	0.98	0.971	1.8160197382339e-90
Pgbd5	8.57876231677932e-95	0.368573883506949	0.915	0.861	2.1650222458856e-90
Ralgapa2	2.96824107785173e-94	0.420272567432942	0.774	0.62	7.49095000817442e-90
Ctxn1	3.11054548373781e-94	0.347406425084865	0.977	0.971	7.85008363730912e-90
Ldlrad4	4.2421462789232e-94	0.428167326843513	0.889	0.83	1.07059045641185e-89
Hsbp1	6.28855256989315e-94	0.361132659485353	0.95	0.925	1.58704201206393e-89
B3gnt2	1.07309478521765e-92	0.290951057304291	0.397	0.155	2.70816930945378e-88
Gng4	1.39517089722069e-92	0.41358054107506	0.696	0.5	3.52099279331587e-88
Arf5	1.87184480595567e-92	0.367743080350914	0.959	0.926	4.72397473679033e-88
Dnajb5	4.96331964124537e-91	0.366911782355383	0.6	0.38	1.25259297786109e-86
Cfl1	8.23488136202612e-91	0.338305394109759	0.981	0.978	2.07823700933453e-86
Kcnab1	1.28667900738125e-90	0.449642465606007	0.58	0.322	3.24719181092807e-86
AU023762	1.49746442430903e-90	0.324535553610537	0.358	0.126	3.7791509676287e-86
Fbxo34	2.2838384650383e-90	0.373718363179922	0.754	0.606	5.76372313421716e-86
Snx18	3.93195093887524e-90	0.326740309783149	0.434	0.2	9.92306458443945e-86
Chd3	2.70302985547422e-89	0.346020352317431	0.949	0.928	6.82163644626028e-85
Zfyve28	4.68045784760849e-89	0.382887347927521	0.787	0.642	1.18120714700095e-84
Cyth3	1.49257858361823e-88	0.308428673212956	0.473	0.235	3.76682057147732e-84
Pcdh11x	1.66448888675502e-88	0.493714160764725	0.417	0.187	4.20067060350365e-84
Wasf1	2.05094286800767e-88	0.350411959019197	0.943	0.917	5.17596451599095e-84
Polr1d	3.55838866401513e-88	0.392154160561674	0.811	0.684	8.98030547137498e-84
Ptprn	7.98828643607926e-88	0.370396359188283	0.949	0.894	2.01600384787332e-83
Usp22	8.21522227709576e-88	0.35953634773923	0.91	0.861	2.07327564607066e-83
Stard3nl	1.00331188844543e-87	0.357815660066223	0.724	0.528	2.53205821286974e-83
Pclo	2.89605445955348e-87	0.286157512686147	0.981	0.981	7.30877263957513e-83
Zdhhc14	3.11638977143131e-87	0.389770683288981	0.738	0.562	7.8648328661612e-83
Csdc2	2.89272544746844e-86	0.328933629810507	0.457	0.223	7.30037121177609e-82
Tmem178b	3.16862458191358e-86	0.348124056634318	0.971	0.959	7.99665785737531e-82
Gnl3l	7.57708967490176e-86	0.337795617464717	0.945	0.916	1.91223012125496e-81
Gnai2	8.04394969310738e-86	0.344419326209708	0.64	0.435	2.03005158404951e-81
Tmem132b	8.76269928947552e-86	0.372418775728519	0.875	0.787	2.21144241968494e-81
Ctnnb1	9.01682743278774e-85	0.354441049140413	0.915	0.872	2.27557673921264e-80
Ccdc107	1.33882092684963e-84	0.35616053317339	0.554	0.338	3.37878237309042e-80
Tacc1	2.51640782452436e-84	0.373390854967402	0.917	0.858	6.35065842675212e-80
Pld3	3.23112010936503e-84	0.360457921669779	0.902	0.826	8.15437782000452e-80
Nedd8	7.46184626996962e-84	0.347369499829953	0.953	0.93	1.88314614315223e-79
1110008P14Rik	1.04236490513453e-83	0.377048511474414	0.98	0.974	2.63061631108802e-79
Tmem256	2.82291675362102e-83	0.375905547200779	0.918	0.869	7.12419501111337e-79
H3f3b	5.872518727443e-83	0.407046088991731	0.937	0.899	1.48204755124479e-78
Kcnip3	1.67179394981504e-82	0.332981409921079	0.961	0.945	4.21910639114821e-78
Tenm1	1.43219621430329e-81	0.329786224092052	0.994	0.991	3.6144335860372e-77
Sept7	4.01712244471853e-81	0.308821510827232	0.97	0.957	1.01380119137362e-76
Rprml	8.13645027834885e-81	0.405370975033316	0.869	0.789	2.0533959567469e-76
Arhgef12	9.84120959368053e-81	0.35114565067971	0.751	0.599	2.48362606515716e-76
Map3k5	1.26308613329454e-80	0.362529030044272	0.576	0.358	3.18765047459544e-76
Ap2b1	1.50572181867549e-80	0.311720977730243	0.954	0.932	3.79999015379135e-76
Akap9	1.86261249092456e-80	0.364986702714713	0.798	0.678	4.70067514334631e-76
Smarcd1	2.05684122600108e-80	0.342557401161777	0.855	0.765	5.19085020205893e-76
Ahi1	3.76807188458993e-80	0.412254618532114	0.858	0.745	9.5094830151396e-76
Ftl1	5.43377261118338e-80	0.310208402006674	0.974	0.961	1.37132119388435e-75
Sh3rf3	5.84378653685153e-80	0.365943406459863	0.682	0.489	1.47479640830522e-75
Tubb2a	7.35428986776796e-80	0.416729969442628	0.845	0.747	1.8560021339286e-75
Nmt2	1.26440056900675e-79	0.348650881877826	0.878	0.804	3.19096771600235e-75
Shc3	1.31833003730537e-79	0.308204432721392	0.441	0.216	3.32706951514756e-75
Rcan3	1.82272164783176e-79	0.301259867326237	0.42	0.204	4.60000262263301e-75
Klf7	4.07938148173431e-79	0.373110866594657	0.875	0.822	1.02951350454529e-74
Pak3	5.18679383815994e-79	0.331597903596207	0.968	0.948	1.30899116093642e-74
Ndrg3	5.42605772398557e-79	0.317486205332974	0.955	0.943	1.36937418780224e-74
Psip1	1.04795128519055e-78	0.33760858303506	0.901	0.837	2.6447146584354e-74
Hs3st1	2.65221953716198e-78	0.322809812325075	0.517	0.301	6.69340644593569e-74
Ncam1	3.62499279151622e-78	0.354105972562346	0.956	0.86	9.14839430794948e-74
Gatb	3.62519055029204e-78	0.359892755072069	0.382	0.17	9.14889339177202e-74
Ehd4	5.11890688808975e-78	0.269881120231369	0.412	0.19	1.29185853134721e-73
Ralyl	1.06925675511113e-77	0.277141506878044	0.987	0.964	2.69848327287396e-73
Apba2	1.89994285518298e-77	0.313032618269073	0.956	0.934	4.79488578362529e-73
Ldlr	2.28307092994128e-77	0.256038077801966	0.314	0.105	5.76178610589281e-73
Fscn1	2.80203883354998e-77	0.337688394505474	0.819	0.69	7.07150540423008e-73
Cmas	3.74866600176707e-77	0.349437689597901	0.802	0.685	9.46050838865955e-73
Lrfn5	4.82765737578133e-77	0.298050452408368	0.991	0.985	1.21835589192593e-72
Hmgn1	5.72218671257088e-77	0.372303329575337	0.803	0.665	1.44410826065151e-72
Pacsin2	8.00106000158052e-77	0.350266903629713	0.602	0.415	2.01922751259888e-72
Nedd4l	1.20235908777468e-76	0.312264920105088	0.944	0.92	3.03439362981695e-72
Pamr1	1.6804395395449e-76	0.3357556421537	0.456	0.243	4.24092526594947e-72
Rnf152	1.90177822001745e-76	0.305873139791147	0.23	0.049	4.79951769385804e-72
Ubr3	2.20019549143629e-76	0.316129469553118	0.918	0.863	5.55263336173775e-72
Tmem35a	1.57634206363116e-75	0.365225733354385	0.798	0.677	3.97821446598595e-71
Fam110b	2.87468704387527e-75	0.320539001474977	0.606	0.403	7.25484769262801e-71
Mgst3	5.77795968426724e-75	0.396430278694763	0.69	0.519	1.45818368551852e-70
Rasl11b	5.88335357456912e-75	0.301828735125102	0.469	0.248	1.48478194161401e-70
Phf24	1.70153963198921e-74	0.316465361450835	0.903	0.842	4.29417556925116e-70
B3glct	2.57615125148746e-74	0.33099399126275	0.463	0.251	6.50143291337891e-70
Junb	2.58227690448217e-74	0.466157893826134	0.555	0.349	6.51689222384164e-70
B3galt1	2.74136776583517e-74	0.44470002667302	0.932	0.893	6.91838983063822e-70
Rnf112	5.14254706790958e-74	0.327672214844019	0.616	0.406	1.29782460352834e-69
Osbp2	7.63133863024406e-74	0.351175115963645	0.777	0.66	1.92592093011469e-69
Hip1	9.33572889746871e-74	0.320297537286793	0.463	0.254	2.35605790185418e-69
Egr3	4.15420809980117e-73	0.512323547066183	0.765	0.623	1.04839749814682e-68
Mrps28	4.78558808989827e-73	0.297450668124567	0.446	0.24	1.20773886624763e-68
Nxpe4	5.08100740752057e-73	0.427979088202302	0.667	0.504	1.28229383943597e-68
Atp6v0b	7.65812758586787e-73	0.320330654298305	0.954	0.917	1.93268165884547e-68
Mas1	1.85403933494902e-72	0.251409729681339	0.329	0.126	4.67903906961084e-68
Ube2e3	1.98000254887535e-72	0.341091079907079	0.899	0.867	4.99693243259672e-68
Fars2	7.55702611482475e-72	0.349098986601234	0.701	0.535	1.90716668059832e-67
Gm20642	1.29024211107026e-71	0.384447851120487	0.687	0.505	3.25618401570801e-67
Coro1c	3.25599316979458e-71	0.313230456451556	0.635	0.458	8.21714996261059e-67
Gng10	3.88931252154416e-71	0.360728074623629	0.73	0.575	9.81545801062101e-67
Rab3b	4.163825782715e-71	0.399637881403599	0.715	0.593	1.05082471278378e-66
Dlg2	5.68110975390199e-71	0.332966549040648	0.999	1	1.43374166859225e-66
Tafa5	1.08885367968204e-70	0.361251767336552	0.745	0.563	2.74794003141355e-66
Egr4	2.13888614401233e-70	0.310376613307629	0.401	0.191	5.39790696164392e-66
Rorb	1.16290235926217e-69	0.316541195569077	0.203	0.038	2.93481668406995e-65
Cyb5a	4.75794280560726e-69	0.285436335938781	0.534	0.328	1.2007620258511e-64
Vldlr	5.23742424492721e-69	0.329481803694452	0.746	0.595	1.32176875669228e-64
Zfp618	6.80408091756815e-69	0.28276715499585	0.45	0.242	1.71714590116667e-64
Tmcc3	8.65124212423998e-69	0.278074228326951	0.461	0.249	2.18331397489444e-64
Rims1	1.0276309805711e-68	0.293910434188815	0.996	0.998	2.59343230566729e-64
Zfp804b	1.65301523086203e-68	0.477447596682831	0.345	0.141	4.17171453812651e-64
Cystm1	6.83008650606168e-68	0.335088698090188	0.638	0.466	1.72370893153479e-63
Filip1	2.41138224254074e-67	0.258575803586065	0.365	0.166	6.08560536550007e-63
Gadd45g	2.61847630985455e-67	0.384535736509683	0.435	0.233	6.60824866317993e-63
Stox2	2.62928054758893e-67	0.327084653328671	0.815	0.706	6.63551531795018e-63
1700016P03Rik	2.68364908954335e-67	0.493422594998826	0.4	0.199	6.77272520728056e-63
Ldha	5.68753267162587e-67	0.325446217994022	0.865	0.801	1.43536262033822e-62
Lrrtm2	9.7915281140644e-67	0.276081443290599	0.489	0.282	2.47108795014643e-62
Srebf2	5.08879136782479e-66	0.309360529801147	0.827	0.733	1.28425827749794e-61
Wdr26	9.04835850511245e-66	0.309114892873887	0.831	0.728	2.28353423593523e-61
Pcbp3	1.15817514675785e-65	0.312645606218914	0.669	0.513	2.92288661787278e-61
Camk2b	1.5223955974621e-65	0.254175657896606	0.975	0.967	3.8420697693151e-61
Astn2	1.79859945604992e-65	0.339013129557822	0.765	0.621	4.53912544723318e-61
Mgll	1.90624811867073e-65	0.295562260712955	0.434	0.234	4.81079837708933e-61
Ptprk	2.18527019075962e-65	0.341209782692904	0.831	0.653	5.51496638042006e-61
Nptx1	2.49958546577379e-65	0.434459585660168	0.685	0.51	6.30820383997331e-61
Dlgap3	3.29740533765891e-65	0.327104014396379	0.839	0.758	8.32166185064979e-61
Midn	1.36426763297542e-64	0.283765159320351	0.543	0.349	3.44300222534006e-60
Sncb	1.4931264268411e-64	0.250920250617855	0.987	0.987	3.7682031634189e-60
Sumo3	2.38534737404928e-64	0.308706031415352	0.844	0.751	6.01990116788816e-60
Ap1s1	5.16471207610656e-64	0.34054521610984	0.93	0.879	1.30341838664701e-59
Lyrm4	7.79907559462352e-64	0.28826125168604	0.488	0.296	1.96825270781514e-59
Lpin2	8.37146411495098e-64	0.300850516578623	0.709	0.55	2.11270639869018e-59
AI593442	1.05443246690631e-63	0.33128209234449	0.534	0.35	2.66107121673144e-59
Rps10	1.41333082209393e-63	0.32792175121782	0.937	0.921	3.56682299571844e-59
Dipk2a	1.96491187009002e-63	0.264267926285824	0.325	0.138	4.95884808654618e-59
Synj2	3.19634740665275e-63	0.316326935985299	0.653	0.495	8.06662195016956e-59
Phf20l1	3.42732795952419e-63	0.307707086955003	0.816	0.699	8.6495475714512e-59
Sorl1	7.97243767297888e-63	0.379404189156407	0.811	0.736	2.01200409552968e-58
Klhl13	2.37153355337562e-62	0.252227548620935	0.425	0.224	5.98503922865405e-58
Crmp1	5.37562798894624e-62	0.299807424947006	0.866	0.809	1.35664723557036e-57
Nrg2	6.22554728037749e-62	0.304438741769831	0.513	0.323	1.57114136714887e-57
Slc39a6	6.22717145656689e-62	0.297936420895418	0.613	0.445	1.57155126049379e-57
Rfx3	7.75731687526982e-62	0.695808128588337	0.673	0.54	1.95771405981184e-57
Usp46	8.63423141684561e-62	0.307945983370076	0.825	0.728	2.17902098266933e-57
Rnf141	1.32325438966579e-61	0.29532128470461	0.702	0.556	3.33949710319956e-57
Phf21b	1.91039556816155e-61	0.250346316419699	0.328	0.142	4.82126529536931e-57
Kif21b	2.35375440393554e-61	0.293205106329283	0.564	0.395	5.94016998921211e-57
Ndufb4	4.28510280036352e-61	0.34108028097044	0.817	0.714	1.08143139372774e-56
Rnf217	3.03104756774981e-60	0.340989250619511	0.741	0.625	7.64945474673019e-56
Gm42372	3.70011259155309e-60	0.258140803151054	0.412	0.223	9.33797414730254e-56
Timm8b	9.34460580866291e-60	0.318514397872022	0.909	0.874	2.35829816793226e-55
Ogfrl1	9.38336216987294e-60	0.303983615427969	0.888	0.841	2.36807911081083e-55
Rex1bd	3.66366825589113e-59	0.314273682571503	0.835	0.761	9.24599957739245e-55
Rasgef1a	3.98309195457867e-59	0.27249159427385	0.962	0.95	1.00521291657702e-54
Sgip1	4.63855836332017e-59	0.278079072881351	0.959	0.941	1.17063297415111e-54
Cntnap5a	5.45560866658398e-59	0.38354248323407	0.578	0.358	1.3768319591858e-54
Tpm1	5.7177919213641e-59	0.280745185854935	0.921	0.882	1.44299914719466e-54
Rnf165	6.18848380634455e-59	0.322091165535224	0.814	0.723	1.56178765820717e-54
Nanos1	1.28904660696229e-58	0.263979227726053	0.522	0.333	3.25316692199074e-54
Mif	1.68510887927648e-58	0.382169959791781	0.927	0.899	4.25270927863006e-54
Bri3	1.98068133645993e-58	0.28142749955928	0.909	0.857	4.99864548882392e-54
Rab15	2.5176624347659e-58	0.285977599220984	0.908	0.867	6.35382468661871e-54
Fdft1	4.84281896525753e-58	0.2807953584345	0.491	0.308	1.22218222226204e-53
Retreg1	6.36134683175268e-58	0.306519792030822	0.586	0.425	1.60541309992942e-53
Baiap2	1.12198130852439e-56	0.314684231141251	0.959	0.948	2.831544228323e-52
Homer1	1.9241917283407e-56	0.40981754345392	0.921	0.895	4.85608266481343e-52
Tmtc2	2.33657876961643e-56	0.386816812635741	0.605	0.451	5.89682384088098e-52
Oaz2	2.93649241579968e-56	0.279992437978053	0.909	0.882	7.41082590975365e-52
Pak6	3.69070364838957e-56	0.328125463712354	0.582	0.426	9.31422879744076e-52
Sez6l	4.73958908935865e-56	0.290145492399288	0.892	0.851	1.19613009848144e-51
Evl	1.17917211960601e-55	0.278527742575138	0.87	0.805	2.97587667824969e-51
Cartpt	1.30658436529234e-55	0.565193547782739	0.138	0.015	3.29742696268827e-51
Gm1673	2.10747702236951e-55	0.296327054239601	0.928	0.874	5.31863976135393e-51
Gpr158	3.28233783190385e-55	0.282433977602803	0.981	0.962	8.28363598637574e-51
Uqcc2	3.7345902530248e-55	0.287645918983671	0.93	0.9	9.42498542155869e-51
Sh3bgrl	1.01490417950434e-54	0.29828940380405	0.667	0.532	2.56131367781511e-50
Frmd5	1.13617504437126e-54	0.32459607913366	0.657	0.509	2.86736495947975e-50
Mpped2	1.61185720523145e-54	0.278206957535796	0.586	0.381	4.0678440288426e-50
Spcs1	1.05268615494291e-53	0.291031193374127	0.716	0.593	2.65666404922943e-49
Peli1	1.65865503073368e-53	0.359554420792952	0.701	0.577	4.18594770106258e-49
Hs3st2	1.80087558045048e-53	0.332131119365014	0.52	0.359	4.54486970238287e-49
Mrpl54	1.95472658509096e-53	0.295369249186161	0.667	0.524	4.93314348279406e-49
Zfp608	8.69411886070923e-53	0.252675955543505	0.522	0.334	2.19413477687719e-48
Nmnat2	8.85865716387388e-53	0.283508181002545	0.893	0.837	2.23565930844685e-48
Ptp4a3	1.63315381722434e-52	0.286204741278311	0.626	0.48	4.12159028852906e-48
Galnt2	1.68436895895264e-52	0.257041680451625	0.566	0.41	4.25084194170878e-48
Lzts1	2.19173224838762e-52	0.288797963202345	0.841	0.757	5.53127467525583e-48
Eif5a	3.02872186279846e-52	0.273082578091205	0.938	0.908	7.64358536514446e-48
Adam11	3.50384949945742e-52	0.288332762939477	0.648	0.499	8.84266498178069e-48
Btbd3	5.25931417283026e-52	0.307325031194153	0.559	0.388	1.32729311779717e-47
Cfl2	5.86536945105108e-52	0.289878524433073	0.842	0.759	1.48024328836176e-47
Sik3	8.27221248878633e-52	0.315567207546588	0.799	0.7	2.08765826579501e-47
Prkcg	1.24726951573406e-51	0.254696062215673	0.938	0.92	3.14773407685805e-47
Rnf7	1.37448213532975e-51	0.281309298822022	0.847	0.785	3.46878056493169e-47
Prr13	4.81962915709919e-51	0.290925878574367	0.687	0.563	1.21632981037712e-46
Rps12	4.89444250415578e-51	0.274615133482379	0.935	0.904	1.23521045477379e-46
Smarca1	5.23888087604775e-51	0.275069830478733	0.61	0.458	1.32213636668817e-46
Prkar2b	5.80684882557993e-51	0.287459670236004	0.787	0.685	1.46547443811161e-46
Rpl29	7.24911923178508e-51	0.258114152591939	0.962	0.949	1.8294602205256e-46
Mmd	9.48639469358035e-51	0.258620230457713	0.93	0.899	2.39408142881887e-46
Tomm6	1.09580279855719e-50	0.261962217001317	0.955	0.939	2.76547752271877e-46
Mast4	1.85276816235216e-50	0.31334118389102	0.765	0.663	4.67583101132814e-46
Zdbf2	2.36351427103501e-50	0.303868389269719	0.453	0.274	5.96480096581107e-46
Prrc2b	2.96122247708114e-50	0.252198751137192	0.932	0.903	7.47323716540967e-46
Fign	3.11055616801422e-50	0.278518625672848	0.211	0.067	7.85011060121749e-46
Cyp4x1	4.47795326158993e-50	0.254780745277522	0.535	0.374	1.13010106462745e-45
Aprt	5.55855456649949e-50	0.291022292190359	0.604	0.458	1.40281241594748e-45
Ppdpf	5.77181198678911e-50	0.284575583652338	0.82	0.734	1.45663219110597e-45
Csmd2	7.75666138218306e-50	0.307363632162345	0.905	0.852	1.95754863302154e-45
Plk2	1.01381285704318e-49	0.348298631376253	0.803	0.718	2.55855950731987e-45
Smdt1	1.22935357325866e-49	0.253543337675917	0.95	0.932	3.10251961283288e-45
Mef2a	1.7912920358688e-49	0.267514833051617	0.917	0.903	4.52068371092209e-45
Cpne7	3.62770835623129e-49	0.305302553897548	0.714	0.601	9.15524757862091e-45
Extl3	4.04077887659486e-49	0.279071700204138	0.798	0.72	1.01977136508624e-44
Cd81	1.15331237829405e-48	0.273514566655085	0.687	0.557	2.91061444910069e-44
Ppp1r14c	2.13103656762304e-48	0.28263151427938	0.691	0.577	5.37809698571027e-44
Nr2f1	2.28820887982497e-48	0.259852196197659	0.653	0.503	5.77475275001427e-44
Robo1	3.01592043906901e-48	0.369657062124547	0.97	0.986	7.61127841207847e-44
Tbca	4.96153545814441e-48	0.278723530119648	0.863	0.808	1.25214270357191e-43
Uchl1	6.31008870667224e-48	0.284397373117263	0.952	0.925	1.59247708690287e-43
Mtmr12	9.69288740500743e-48	0.252755478120115	0.562	0.407	2.44619399440173e-43
Mien1	1.10809743333021e-47	0.28306976992198	0.844	0.776	2.79650549249544e-43
Ap3s1	1.55485331257981e-47	0.255044318291625	0.937	0.91	3.92398330495767e-43
Kctd6	2.01775797543842e-47	0.25293159943917	0.564	0.403	5.09221580261394e-43
Plpp6	3.49338868737499e-47	0.292940929615666	0.673	0.545	8.81626503032826e-43
Rheb	3.59618485578299e-47	0.305345854187141	0.903	0.859	9.07569172053954e-43
Mzt1	4.64917736478507e-47	0.27587213028187	0.851	0.808	1.17331289155081e-42
Arhgef3	5.64076916862424e-47	0.267555217335438	0.534	0.369	1.4235609150857e-42
Rasgrf2	7.99276224478513e-47	0.294975924611357	0.684	0.538	2.01713340771642e-42
Mgat4c	3.16079158052762e-46	0.387928785203087	0.474	0.306	7.97688971177754e-42
Akirin2	1.50467063952358e-45	0.267298633898996	0.763	0.669	3.79733729296565e-41
Smpd3	2.34488304844027e-45	0.256344000000056	0.746	0.63	5.91778134934872e-41
Pea15a	4.19701022187013e-45	0.283619662861511	0.95	0.926	1.05919946969336e-40
Srp14	4.90302075163764e-45	0.270397737344796	0.869	0.812	1.23737534709079e-40
2010204K13Rik	5.29040953838765e-45	0.250996569063542	0.483	0.313	1.33514065520289e-40
Tekt5	8.59679246240029e-45	0.260238735633479	0.459	0.301	2.16957251373596e-40
Ralgapa1	1.10938295017794e-44	0.265047452749886	0.894	0.841	2.79974975136407e-40
Gtf2ird1	2.71890811472952e-44	0.303741492087144	0.486	0.35	6.86170840914288e-40
Dgat2	3.7188574024711e-44	0.284638595758804	0.695	0.591	9.38528042661632e-40
Klhdc8a	6.26709556204604e-44	0.267997773095472	0.51	0.368	1.58162690699356e-39
Actn1	9.70520423484621e-44	0.270946673177143	0.546	0.401	2.44930239274814e-39
Prkg2	1.34019987127713e-43	0.268614229333772	0.606	0.44	3.3822624151421e-39
Lrrtm1	1.59505288750539e-43	0.262708011762354	0.738	0.633	4.02543497219734e-39
Ccl27a	2.30979715537897e-43	0.259812051799045	0.8	0.706	5.82923508102992e-39
Cinp	2.89229129784809e-43	0.269161184316627	0.61	0.482	7.29927554837924e-39
Sec11c	5.03913985071996e-43	0.260107811876681	0.715	0.605	1.2717277241262e-38
Gramd1b	1.78044516982409e-42	0.26815626685521	0.916	0.859	4.49330947508505e-38
Plppr2	1.96372482763892e-42	0.255579439919854	0.865	0.811	4.95585234751235e-38
Abhd6	3.41156151065682e-42	0.258001007868613	0.711	0.593	8.60975778444462e-38
Ubl5	7.48798312089539e-42	0.279621076647667	0.911	0.889	1.88974230022037e-37
Cacna1d	1.72591195651902e-41	0.266031447906753	0.797	0.727	4.35568400466706e-37
Abhd2	1.86437895399998e-41	0.299632794987637	0.528	0.378	4.70513316620975e-37
Cnih3	5.17609463192383e-41	0.290196565745449	0.8	0.709	1.30629100225862e-36
Gm10076	5.21929792991597e-41	0.28483965842254	0.888	0.836	1.31719421857289e-36
Rap2b	8.78354395147465e-41	0.254279772022584	0.622	0.482	2.21670298703366e-36
Ppp1ca	9.44878442246963e-41	0.253476700028312	0.812	0.747	2.38458972469866e-36
Serinc3	1.4168250497815e-40	0.251425696650967	0.836	0.773	3.57564137813357e-36
Arhgap10	3.15727660268428e-40	0.261203589819648	0.66	0.539	7.96801896219431e-36
Foxn3	3.68054145451292e-40	0.270417651013512	0.846	0.806	9.28858246875426e-36
Bex1	3.925189400232e-40	0.255702140946359	0.674	0.55	9.9060004893655e-36
Ppia	8.95995282267243e-40	0.315866327822223	0.962	0.958	2.26122329385784e-35
Pdgfa	1.93464189948623e-39	0.262851889561989	0.762	0.676	4.8824557617334e-35
Macrod1	2.71261719514516e-39	0.258522069554284	0.57	0.427	6.84583201538784e-35
Mctp1	3.9937101412473e-39	0.307105813009704	0.877	0.842	1.00789262834658e-34
Dscaml1	8.71793697813519e-39	0.281878858752202	0.725	0.601	2.20014575517198e-34
Golga7b	1.02147374926788e-38	0.250285125121347	0.822	0.758	2.57789330102734e-34
Fndc3a	1.19814432301899e-38	0.264197791020689	0.655	0.543	3.02375682800302e-34
Id2	8.16310227663351e-38	0.300411656859645	0.188	0.07	2.060122121554e-33
Grm1	2.43676485707972e-37	0.258916071711236	0.858	0.799	6.14966346981208e-33
Malat1	2.5354852491041e-37	0.344540821936768	0.999	1	6.39880412316402e-33
Fam131a	2.83102229099621e-37	0.27789536456351	0.828	0.753	7.14465095578714e-33
Ndufa3	1.03320433467737e-35	0.266560531620351	0.914	0.895	2.60749777942528e-31
Pcdh8	1.10690405159849e-34	0.285997239319793	0.264	0.137	2.79349375501912e-30
Grcc10	1.13673009715899e-33	0.250677985718357	0.918	0.899	2.86876574620015e-29
Nfib	2.43530660125028e-33	0.504533093753034	0.727	0.689	6.14598326957534e-29
Gnb1	2.97454831919086e-33	0.286060108682343	0.981	0.976	7.50686759314197e-29
Nme1	1.71793458692038e-31	0.252753447932854	0.912	0.878	4.33555151701096e-27
Rtn4rl1	1.01959758373966e-14	0.28274811390214	0.254	0.181	2.57315842208378e-10
Rgs6	3.0035368006755e-11	0.314859520640231	0.832	0.846	7.58002582386475e-07
Bdnf	1.56010413056582e-07	0.273545514792096	0.505	0.468	0.00393723479430895
Xist	1.95054767925449e-06	0.379154267619349	0.537	0.584	0.0492259717813455
C1ql3	0.00149039951878067	0.340293316060208	0.255	0.32	1
