# Supplementary material for: Single Cell Transcriptomic and Chromatin Profiles Suggest Layer Vb Is the Only Layer With Shared Excitatory Cell Types in the Medial and Lateral Entorhinal Cortex
Source: Front Neural Circuits. 2022 Jan 26;15:806154. doi: 10.3389/fncir.2021.806154 (PMC8826650; doi:10.3389/fncir.2021.806154)
Supplement: Supplementary file 15 [file Data_Sheet_2.ZIP › DE_LII_Rln_MECvsLEC.csv]

p_val	avg_log2FC	pct.1	pct.2	p_val_adj
Vxn	0	0.896307402266331	0.846	0.337	0
Cpa6	0	2.2403851135416	0.867	0.017	0
Adgrb3	0	1.06215027140077	1	0.994	0
Khdrbs2	0	1.46189185314788	0.965	0.439	0
Npas2	0	0.744281778641633	0.8	0.408	0
Satb2	0	0.990431882708044	0.794	0.297	0
9130024F11Rik	0	0.543630718493314	0.492	0.084	0
Vwc2l	0	1.62160933046348	0.905	0.176	0
Fn1	0	0.493891801739107	0.378	0.027	0
Epha4	0	2.22999552573955	0.965	0.437	0
Cntnap5b	0	1.33680992827495	0.742	0.198	0
Cdh20	0	0.945654103050565	0.716	0.17	0
Mgat5	0	1.34616032920627	0.94	0.629	0
Gm4258	0	1.07946456530905	0.936	0.631	0
Zbtb18	0	0.806107578234621	0.966	0.81	0
Esrrg	0	1.05163870473643	0.795	0.311	0
Plxdc2	0	1.42560340292092	0.922	0.299	0
Ntng2	0	0.814500378129736	0.765	0.318	0
Cacnb4	0	0.974720949184381	0.985	0.912	0
Nr4a2	0	1.28704150736249	0.897	0.452	0
Pde1a	0	0.957304069898951	0.988	0.892	0
Nnat	0	1.67715329016969	0.942	0.59	0
Tshz2	0	2.045426599608	0.914	0.205	0
Cbln4	0	1.87210863036894	0.966	0.409	0
Ntsr1	0	0.755732318219893	0.65	0.081	0
Chrna4	0	0.613745009129167	0.602	0.11	0
Pex5l	0	2.58546011589053	0.998	0.65	0
Gm20754	0	2.04716448551577	0.961	0.271	0
Camk2d	0	0.684397828877403	1	0.993	0
Lef1	0	1.36412156098509	0.819	0.053	0
Unc5c	0	0.957875369105423	0.989	0.902	0
Necab1	0	2.31800187859098	0.984	0.287	0
Cnr1	0	0.725296655505783	0.794	0.352	0
Grm3	0	1.05704344673952	0.765	0.16	0
Sema3d	0	0.602097648819197	0.361	0.013	0
Kcnip4	0	0.897829265371937	0.995	0.993	0
Adgra3	0	0.690062434449222	0.582	0.044	0
Pcdh7	0	1.0141970880547	0.997	0.949	0
Cplx1	0	1.08767008028839	0.981	0.895	0
Caln1	0	0.901197203819746	0.967	0.807	0
Mpp6	0	0.871972470660988	0.849	0.415	0
Neurod6	0	1.68703620140103	0.942	0.34	0
Nap1l5	0	1.03493600807659	0.973	0.839	0
Nell1	0	2.03447199261225	0.841	0.158	0
A230057D06Rik	0	1.06901766119737	0.982	0.812	0
Ntrk3	0	0.74653389312115	0.961	0.776	0
Grm5	0	0.773915681450221	1	0.995	0
Gm32647	0	1.14159624349611	0.784	0.204	0
Nrip3	0	1.09739415945102	0.878	0.46	0
Prkcb	0	1.39714291918726	0.996	0.937	0
Gsg1l	0	1.57740951983812	0.933	0.414	0
Plpp4	0	0.772896738331714	0.542	0.116	0
Tmem255b	0	0.563254895862664	0.411	0.003	0
Cpe	0	1.11675389219571	0.998	0.991	0
March1	0	1.6521096932359	0.997	0.725	0
Hapln4	0	0.585723979125502	0.503	0.079	0
Gm2694	0	0.989715438216772	0.786	0.135	0
Cbln1	0	1.53116318840657	0.881	0.074	0
Cdh13	0	2.15556863061671	0.95	0.26	0
Nrp1	0	0.902662174279577	0.875	0.51	0
Cntn5	0	0.89768881902496	1	0.995	0
Gm40518	0	0.568860658507028	0.338	0.01	0
Zbtb16	0	0.663484055848529	0.676	0.223	0
Elmod1	0	0.923890857958747	0.91	0.491	0
Tnfaip8l3	0	0.500328678003238	0.533	0.112	0
Cck	0	1.35127588379112	0.935	0.507	0
Popdc3	0	0.438000620833283	0.376	0.025	0
Pcdh15	0	1.12151462897593	0.999	0.979	0
Dcn	0	0.833748530456746	0.526	0.04	0
Adcy1	0	1.16136201219342	0.977	0.821	0
Tenm2	0	0.923266320934433	1	0.993	0
Adamts2	0	1.10995356681366	0.738	0.064	0
Fstl4	0	1.25119675292436	0.939	0.681	0
Asic2	0	1.26587588449596	0.999	0.971	0
Hlf	0	0.902503824011517	0.816	0.352	0
Cacna1g	0	0.425692825286279	0.431	0.055	0
Vsnl1	0	0.877419163276539	0.985	0.933	0
Slc26a4	0	0.862882169561278	0.723	0.193	0
Dock4	0	1.51801074064535	0.994	0.742	0
Flrt2	0	0.639448010842448	0.682	0.219	0
Ryr2	0	0.892931794415584	0.975	0.744	0
Spock1	0	1.48571074709607	0.979	0.551	0
Cntnap3	0	1.45649350479024	0.868	0.154	0
Edil3	0	1.26556284263927	0.993	0.816	0
Htr1a	0	1.39494868677145	0.855	0.156	0
Pde4d	0	0.800669406366771	0.847	0.432	0
Hcn1	0	0.969811901685053	0.998	0.969	0
Wnt5a	0	0.711479707909427	0.563	0.051	0
Cacna2d3	0	2.66426525131354	0.995	0.445	0
Klf5	0	0.785915472984161	0.765	0.327	0
Gpc5	0	2.28460348295539	0.923	0.36	0
Hs6st3	0	1.06844470475219	0.999	0.914	0
Prlr	0	0.524183394469183	0.368	0.014	0
Cdh9	0	1.41558901113167	0.892	0.384	0
Rspo2	0	1.75390797091483	0.966	0.18	0
Trhr	0	1.05285261475356	0.648	0.06	0
Mpped1	0	0.78118549918697	0.99	0.946	0
Rbfox1	0	1.32520123600184	0.996	0.747	0
Grin2a	0	0.71322067002064	0.993	0.955	0
Il1rap	0	0.779065248732808	0.835	0.464	0
Epha6	0	1.19504934317167	1	0.965	0
Epha3	0	1.42935322879798	0.971	0.653	0
Mir99ahg	0	2.26407356301616	0.991	0.408	0
Satb1	0	2.14907182796412	0.989	0.545	0
Fhod3	0	1.12452278345935	0.819	0.256	0
Nrep	0	0.877868525565745	0.782	0.364	0
Kcnn2	0	0.898690212886606	0.785	0.37	0
Prr16	0	1.23795949599255	0.779	0.152	0
Dcc	0	2.05073721375406	1	0.976	0
Setbp1	0	0.875922363927689	0.969	0.812	0
Sorcs3	0	1.11643909839052	0.96	0.433	0
Arhgef6	0	0.460574461122817	0.431	0.038	0
Gpr101	0	1.47034078117454	0.719	0.026	0
Aff2	0	1.20555457102637	0.901	0.357	0
Il1rapl2	0	4.32420762010099	0.991	0.135	0
Frmpd4	0	0.999715882654374	0.89	0.451	0
D430041D05Rik	1.59500250078755e-296	0.690701420945315	0.964	0.846	4.02530781123754e-292
Dpy19l1	1.80028032133728e-292	0.71624877612469	0.738	0.344	4.5433674469589e-288
Ptn	2.1231539465939e-289	0.743940692050948	0.98	0.927	5.35820361501903e-285
Sntg1	1.16934380145294e-288	0.772909901038477	0.951	0.749	2.95107295172679e-284
Ankrd35	8.79022484061371e-286	0.691341949791195	0.548	0.152	2.21838904302568e-281
Sept9	1.86599307440295e-282	0.585270798756377	0.685	0.254	4.70920672187073e-278
A330076H08Rik	5.3564768938428e-280	0.763699214011878	0.855	0.547	1.35181407369911e-275
Cygb	6.15166004713157e-280	0.64243447773488	0.689	0.274	1.55249444609459e-275
Mtus2	2.4377321103344e-276	0.672882051065205	0.773	0.392	6.15210452685093e-272
Tnr	2.07670490975432e-275	0.710252418054254	0.945	0.802	5.24098018074699e-271
Ntf3	4.49222879200049e-275	0.419529902719627	0.389	0.049	1.13370378023716e-270
Gabrg3	1.47900452711731e-274	0.805707615864009	0.544	0.147	3.73256372508594e-270
Pam	9.99064920427158e-274	0.781041274157402	0.978	0.847	2.52134013968202e-269
Slc8a1	1.26572574297258e-273	0.506536506641567	0.998	0.994	3.19431205753989e-269
Prkag2	7.0849019083374e-272	0.722292235534133	0.897	0.659	1.78801669460711e-267
Pwwp3b	3.55582738962947e-271	0.456593049651509	0.466	0.096	8.9738415832079e-267
Camk2g	1.21829574357541e-269	0.689798113376718	0.925	0.763	3.07461296806127e-265
Tspan7	3.1970738745819e-269	0.529117469215936	0.993	0.977	8.06845533728235e-265
Flrt3	7.54700311621565e-269	0.683340235237367	0.804	0.44	1.90463717643934e-264
Neto1	1.86889398539836e-268	0.670888212801315	0.815	0.434	4.71652775094984e-264
Hpca	3.10551940592823e-268	0.785635733142409	0.858	0.573	7.83739932474107e-264
Efr3a	1.09460408008819e-267	0.671794353212669	0.99	0.965	2.76245231691856e-263
Adcyap1r1	3.68940838674429e-267	0.690633130284186	0.835	0.506	9.31095994562655e-263
Olfm2	4.53455454755319e-267	0.696035842719393	0.851	0.54	1.144385531166e-262
Lsamp	4.58150482007072e-265	0.731748966354057	0.999	0.985	1.15623437144125e-260
Bves	5.086154397306e-265	0.34747041315626	0.279	0.009	1.28359278524812e-260
Gm48003	9.55658300835694e-265	0.396929940826739	0.372	0.046	2.41179485381904e-260
Trpc5	2.96409717291508e-264	0.725580008416918	0.779	0.384	7.48049203528579e-260
Grid2	3.20897968931778e-262	0.867479010380488	0.936	0.686	8.09850204193129e-258
Schip1	3.50706522894973e-262	0.550205977617749	0.998	0.995	8.85078051830044e-258
Plxna4	6.03276412186975e-259	0.659587930412509	0.932	0.761	1.52248868143627e-254
Sel1l	3.85951791457851e-256	0.626426672720082	0.951	0.851	9.74026536102179e-252
Kitl	1.14149144662496e-252	0.684511361702087	0.818	0.437	2.88078196384741e-248
Eif1b	6.11822911869542e-252	0.767051258348568	0.958	0.886	1.54405748268516e-247
Nhsl2	5.33540469959314e-250	0.628941123101296	0.753	0.372	1.34649608403632e-245
Cav2	4.42863225172658e-247	0.487248879620689	0.568	0.177	1.11765392136824e-242
Tcf4	4.52315520315225e-245	0.410419403398279	0.999	0.995	1.14150867861953e-240
Gm26782	6.42201561548738e-245	0.47438971537864	0.503	0.136	1.62072408088055e-240
A330102I10Rik	3.37320827535818e-242	0.674350232061154	0.736	0.371	8.51296572452143e-238
Pcdh9	2.24141932477457e-240	0.545589265779046	1	0.999	5.65666994993358e-236
Deptor	3.38185028826057e-239	0.632272391970452	0.656	0.276	8.53477557248321e-235
Synj1	5.44472640725318e-239	0.444128429967924	0.989	0.983	1.37408560339848e-234
Akain1	7.02476471703356e-236	0.369526975432918	0.39	0.067	1.77283987163776e-231
Glul	3.05301152823279e-233	0.415134417056557	0.474	0.12	7.70488519380109e-229
Atp6v0e2	5.77834446196822e-233	0.590127080447048	0.982	0.953	1.45828079186692e-228
Slc24a2	2.11757530471056e-229	0.641221025810184	0.993	0.97	5.34412479649803e-225
Fgfr1op2	1.39434036365778e-225	0.580322881044766	0.932	0.781	3.51889677576314e-221
Ankrd33b	3.3770308652011e-225	0.600618762142197	0.782	0.439	8.52261279450803e-221
Syt1	3.66816859197042e-225	0.295478285962548	1	1	9.25735707555574e-221
Nceh1	8.81879215674903e-225	0.600665279344364	0.898	0.7	2.22559857659875e-220
Trpc4	3.10674210827091e-224	0.507868248678593	0.544	0.167	7.84048505864331e-220
Apba1	4.48718676685963e-223	0.619269281278666	0.91	0.732	1.13243132435236e-218
Fbn2	1.38211257525929e-222	0.348495293137348	0.277	0.022	3.48803750618186e-218
Lynx1	6.78256467338451e-222	0.762216929056773	0.863	0.591	1.71171584662205e-217
Plxdc1	1.0921946281172e-221	0.455429404120955	0.492	0.143	2.75637158297938e-217
Ptprm	3.35961054387505e-221	0.708371626736921	0.76	0.423	8.47864912957746e-217
Tmsb4x	3.89344544196661e-219	0.584104234091307	0.99	0.991	9.82588826189112e-215
Sept4	1.01808201288181e-217	0.368873980696107	0.388	0.077	2.56933357590983e-213
Plpp3	1.07958121464082e-217	0.419675188786886	0.321	0.042	2.72453911138903e-213
Rian	4.99425156666497e-217	0.417572476709865	0.998	0.99	1.26039926787924e-212
Iqsec1	3.90319748436307e-214	0.580167342856211	0.922	0.783	9.85049949128708e-210
Cadm4	1.21925952428796e-213	0.619977646476731	0.758	0.45	3.07704526144553e-209
Pnkd	1.35437234579142e-213	0.586929381649154	0.878	0.66	3.4180294890738e-209
Lix1	9.85001350982228e-213	0.56392095106517	0.662	0.308	2.48584790947385e-208
Tmem145	1.5987510674699e-212	0.471796687061297	0.546	0.187	4.0347680689738e-208
Meg3	9.39322730968537e-212	0.429330796358866	1	0.999	2.3705687761453e-207
Unc13c	1.15152429405217e-211	0.891060397281328	0.861	0.597	2.90610186089945e-207
Gabra2	1.21836102878757e-208	0.601732234285388	0.99	0.942	3.07477772835118e-204
Chd7	1.9918967314114e-208	0.325208399266784	0.277	0.027	5.02694978106295e-204
Htr4	4.28752971190084e-207	0.289487618753076	0.294	0.033	1.08204387339242e-202
Chst11	8.39955158760792e-205	0.352875840657426	0.438	0.111	2.11979483416461e-200
Sept3	1.48393333551205e-204	0.555300075864543	0.953	0.879	3.74500255883176e-200
Usp25	1.65948601804933e-203	0.444871382781083	0.591	0.234	4.18804486375109e-199
Pcsk2	6.31139290951207e-203	0.573729135035847	0.971	0.91	1.59280622857356e-198
Ppp3ca	1.1770650758439e-200	0.338363721656552	0.999	0.998	2.97055913190725e-196
Hspa12a	1.19535465629656e-200	0.571997138618935	0.917	0.787	3.01671654609562e-196
Fgfr3	2.62950307146683e-200	0.266094179989716	0.28	0.03	6.63607690146084e-196
Dlc1	5.22946632345485e-200	0.539370225862701	0.718	0.361	1.3197604160503e-195
Cd34	5.71819700089343e-200	0.316353077525319	0.353	0.065	1.44310137711547e-195
Kcnd2	7.42194849082169e-199	0.619554316845007	0.99	0.927	1.87307714062867e-194
Ddit4l	2.50773486591488e-198	0.289949844403865	0.233	0.013	6.32877048110938e-194
Opcml	4.15025831656846e-198	0.516634887177359	1	0.992	1.04740069135238e-193
Gsdme	2.37275446393181e-195	0.490080292567967	0.638	0.28	5.98812044062472e-191
Man2a1	5.46267095108942e-195	0.419069965510844	0.508	0.174	1.37861426792644e-190
Gria4	4.536263511584e-194	0.497768594560787	0.995	0.983	1.14481682241845e-189
Fut8	1.36338864313675e-193	0.605750241737767	0.815	0.559	3.44078391868421e-189
Zwint	1.39153828138965e-193	0.425031586438434	0.989	0.985	3.51182516074305e-189
Cox7c	1.73454130892082e-193	0.513115877369518	0.975	0.971	4.37746190132346e-189
Rtl4	8.43781038773908e-193	0.646398139694289	0.845	0.548	2.12945020755371e-188
A2ml1	2.35019398784855e-191	0.521114584799328	0.705	0.364	5.93118456713338e-187
Tef	3.47678081987659e-189	0.554395480064549	0.921	0.775	8.77435175512254e-185
Manba	7.65669805659437e-189	0.346204715903427	0.392	0.095	1.93232088854272e-184
Tmem150c	2.66128081943389e-188	0.557154561355956	0.783	0.507	6.71627440400532e-184
Ppp3r1	7.92917700757687e-188	0.410128291571487	0.985	0.984	2.00108640140218e-183
Itprid1	7.72805189153231e-187	0.258414313545847	0.244	0.021	1.95032845586601e-182
Chsy3	1.58550464418964e-186	0.667828252395849	0.992	0.941	4.0013380705414e-182
Dgkb	5.94344796785952e-186	0.528960272727347	0.992	0.949	1.49994796364871e-181
Lama3	1.60977586692756e-182	0.270202742627515	0.326	0.06	4.06259135536509e-178
Psd3	4.96414621199478e-181	0.45532432045759	0.972	0.938	1.25280157952112e-176
Kcnt1	4.95049574121666e-180	0.41541159941762	0.552	0.215	1.24935661021085e-175
Dsc3	6.1886931068423e-180	0.341614976063282	0.28	0.039	1.56184047937379e-175
Arhgap26	2.28628788494741e-179	0.522275875379935	0.715	0.389	5.76990473524179e-175
Cachd1	3.32287352253723e-178	0.360360142966885	0.368	0.088	8.38593590882722e-174
Samd5	9.15394284349354e-177	0.495024093837418	0.577	0.248	2.31018055541247e-172
Grm2	3.67743345225697e-176	0.362003135400891	0.45	0.141	9.28073880346093e-172
Igfbp6	3.46633352870785e-175	0.348547849345045	0.289	0.044	8.7479859264e-171
Pcdh19	2.43309336020192e-169	0.532234046227918	0.556	0.233	6.14039771314159e-165
Chrna7	8.04132073622944e-168	0.373360863119304	0.417	0.125	2.02938811420222e-163
Ankrd29	1.02653907593088e-167	0.314037989852465	0.38	0.101	2.59067666592676e-163
Cabp7	1.5393621123036e-167	0.280044396908819	0.323	0.067	3.88488816282059e-163
Galnt7	3.11802599473344e-167	0.47975225632346	0.632	0.315	7.86896220290879e-163
Kcnc4	5.53363535567712e-167	0.503248580084556	0.903	0.722	1.39652355471224e-162
Atp2b1	1.64498900946824e-166	0.415032110924064	0.99	0.96	4.15145876319499e-162
Pak7	2.88996184196782e-166	0.522092095777106	0.934	0.793	7.29339670057419e-162
Trpc6	1.50173684336203e-165	0.309413071927678	0.307	0.058	3.78993327159275e-161
Pparg	1.80974594820266e-165	0.451388626061953	0.549	0.224	4.56725584947905e-161
Msra	1.27594985672467e-161	0.529252714328663	0.904	0.68	3.22011465341605e-157
Rspo3	1.76073548742811e-161	0.564953293159152	0.812	0.559	4.44356814962232e-157
Mme	4.54798639100552e-160	0.255450872258609	0.294	0.056	1.14777532549806e-155
Gm1604a	1.55824410381207e-159	0.388231475442398	0.426	0.129	3.93254064479051e-155
Mei4	4.50061136434996e-158	0.393038204167464	0.388	0.11	1.135819290021e-153
Rnf227	1.13293693332988e-157	0.439003232687791	0.979	0.958	2.85919293864463e-153
Mt1	6.662350615467e-155	0.531133405195489	0.86	0.601	1.68137742482541e-150
Acvr1c	1.48939438396967e-154	0.290092670959057	0.383	0.109	3.75878460682427e-150
Faim2	2.19613722376106e-154	0.441293812768937	0.968	0.925	5.54239151160578e-150
1500009C09Rik	2.45939513898178e-154	0.4487768883641	0.706	0.402	6.20677551224831e-150
Bcat1	4.70760158698678e-154	0.279895588173267	0.391	0.113	1.18805741250785e-149
Fhl2	4.99014978491818e-154	0.3189639686243	0.418	0.139	1.2593641012198e-149
Got2	3.44053372029511e-153	0.48494520525528	0.924	0.825	8.68287494990877e-149
Fam13a	2.61288731414178e-152	0.269581273024928	0.283	0.054	6.59414371469961e-148
Map2k6	1.09501771430876e-150	0.480112732065625	0.79	0.526	2.76349620560101e-146
6530403H02Rik	1.75223617735297e-150	0.739296938977415	0.898	0.75	4.4221184407857e-146
Hspa4l	1.91662366325602e-150	0.479788156290709	0.944	0.862	4.83698313895922e-146
Elavl4	2.39976027759034e-150	0.501126697303151	0.971	0.928	6.05627501255475e-146
Ell2	1.80828499230912e-147	0.494521261951198	0.749	0.503	4.56356883509051e-143
Gabra1	2.12142012501147e-147	0.475046426729524	0.956	0.89	5.35382796949143e-143
Amn	2.41599323335402e-146	0.275770107701438	0.354	0.098	6.09724212301555e-142
Pvt1	5.53414555971028e-146	0.397988261796592	0.582	0.279	1.39665231490408e-141
Cend1	2.80625899860307e-145	0.463502274318545	0.947	0.883	7.08215583477458e-141
Sobp	1.85559853969196e-144	0.482862643413887	0.957	0.888	4.68297403462061e-140
Tmem158	3.73345591668804e-144	0.518078048538528	0.862	0.648	9.42212269694562e-140
Snx30	5.46332133649417e-144	0.417735820879514	0.646	0.349	1.37877840569103e-139
Igsf11	7.96459562260663e-144	0.426511315198427	0.645	0.355	2.01002499727723e-139
Pacrg	1.03986954408134e-143	0.483438036626272	0.663	0.374	2.62431876839809e-139
Slco3a1	4.18718114334232e-143	0.499968102754121	0.796	0.563	1.0567189051453e-138
Galnt18	1.43924651236391e-142	0.483005758740327	0.87	0.639	3.6322264232528e-138
Fndc5	1.58289412406729e-141	0.449820170696942	0.498	0.222	3.99474990090861e-137
Atp2b2	1.82133464770787e-141	0.394248122079198	0.973	0.946	4.59650225042036e-137
Tpd52	3.30533938569168e-141	0.462095306012671	0.843	0.655	8.34168500767009e-137
Igfbp3	7.33677923120382e-141	0.292885660597432	0.371	0.113	1.85158297457891e-136
Wdr1	3.69625414966147e-139	0.444361478640432	0.768	0.529	9.32823659750066e-135
Lrrn3	4.02975728660773e-137	0.345800300541343	0.522	0.231	1.01698984642119e-132
4930509J09Rik	1.20005147353288e-136	0.251768513111001	0.253	0.046	3.02856990375492e-132
Eif4a2	8.0578629273016e-136	0.393556256661551	0.986	0.974	2.03356286696311e-131
Sema7a	2.36787512093515e-135	0.306055301665259	0.381	0.126	5.97580644270404e-131
Srgap3	3.4015127395244e-135	0.41610487902051	0.96	0.883	8.58439770073774e-131
mt-Co2	6.50411657941278e-135	0.343301232491825	1	0.998	1.6414439011464e-130
Cadm1	5.03056558373814e-134	0.473852498956	0.996	0.987	1.26956383636799e-129
Pcdh17	6.72639709188485e-134	0.47136050495157	0.93	0.752	1.69754083407898e-129
Susd4	2.10435407318125e-133	0.452616235755985	0.854	0.627	5.31075837448752e-129
Pls3	7.88213333903032e-133	0.42628843198311	0.937	0.862	1.98921399077108e-128
Upp2	1.5733161789969e-132	0.486890097341194	0.919	0.806	3.97057804093447e-128
Kcnc1	3.85806125591798e-132	0.440122563544373	0.797	0.583	9.7365891915602e-128
App	6.55290937698741e-131	0.282691242803962	0.995	0.995	1.65375773947031e-126
Frmd4b	8.58482817780836e-131	0.348733610902205	0.447	0.176	2.16655308723349e-126
Kit	2.35905658861379e-129	0.275959935791872	0.281	0.064	5.95355111268463e-125
Me1	9.80164524161416e-129	0.404421925767197	0.643	0.367	2.47364120962616e-124
St6galnac5	2.64054465989519e-128	0.404991486128331	0.983	0.928	6.66394255817749e-124
Hdac11	5.04656064108037e-128	0.436580079288342	0.859	0.693	1.27360050898945e-123
Plekha6	5.29833049592637e-128	0.352075455343638	0.532	0.252	1.33713966725694e-123
St3gal1	4.67105936696035e-127	0.25772262418322	0.319	0.088	1.17883525243978e-122
Atp2a2	4.77362886870285e-127	0.369094892917769	0.99	0.978	1.20472071759454e-122
Myrip	1.46876622242939e-126	0.421137000742998	0.744	0.501	3.70672531554506e-122
Hmcn1	2.31065098510236e-126	0.3800862583044	0.145	0.006	5.83138989110283e-122
Mitf	1.36348858166074e-125	0.357480935066266	0.519	0.239	3.4410361335372e-121
Got1	2.51127094431033e-125	0.44427327014497	0.92	0.826	6.33769448215597e-121
Wwox	5.08899199171394e-125	0.475283747975851	0.907	0.729	1.28430890894885e-120
Ttc9	1.46263319444429e-124	0.413282295447076	0.741	0.48	3.69124739281906e-120
Alcam	5.65662797230519e-124	0.368697538021351	0.887	0.594	1.42756320137066e-119
Gpr26	3.32062296110773e-123	0.519424330353638	0.704	0.464	8.38025616694757e-119
Snhg11	5.08105852332875e-123	0.286387799615973	1	0.998	1.28230673953248e-118
Abi3bp	6.83077950909896e-123	1.01321956509881	0.261	0.062	1.72388382471131e-118
Prkn	9.06857599473839e-123	0.476783307719443	0.944	0.88	2.28863652379213e-118
Cux2	9.88094948578181e-123	0.404459940241666	0.565	0.285	2.49365522172676e-118
Slc36a1	3.1722481778371e-122	0.358814738620948	0.556	0.289	8.00580272640748e-118
Cntnap1	4.22738370354895e-122	0.428350295587936	0.728	0.49	1.06686482526465e-117
Grb14	1.57804817394575e-121	0.337503382771807	0.46	0.195	3.98252017658689e-117
Arhgap5	4.50308579810316e-121	0.394259684128956	0.748	0.495	1.13644376286729e-116
Dync2h1	4.70316247401211e-121	0.420528032751759	0.728	0.477	1.18693711356644e-116
Kcnj9	3.98338630826538e-120	0.405253213210263	0.805	0.587	1.00528720261693e-115
Trim2	1.10008281445706e-119	0.421440682023789	0.954	0.879	2.77627899884528e-115
mt-Co3	1.56141589378732e-119	0.294758648448797	1	1	3.94054529115105e-115
Optn	1.1443026042915e-118	0.295220502812281	0.413	0.162	2.88787648245047e-114
Fut9	1.26393171839818e-118	0.506273539553041	0.921	0.851	3.18978447772148e-114
Luzp1	2.72297294793732e-118	0.439515757499004	0.822	0.637	6.87196682870942e-114
Cpne6	8.48416515097329e-117	0.438524472298598	0.892	0.75	2.14114875915113e-112
Ctsb	2.99830573654845e-116	0.413387139853394	0.91	0.812	7.56682418732733e-112
Csmd1	6.40144569358133e-116	0.301340067118702	1	0.998	1.61553284968912e-111
Sh3gl2	2.42222951969843e-115	0.338415547750955	0.988	0.976	6.11298063886292e-111
Tenm3	2.48689321276326e-113	1.09822269852824	0.932	0.952	6.27617240105065e-109
Tead1	2.67991300477794e-112	0.296805723412623	0.35	0.118	6.76329645015808e-108
Gm40841	8.56352233986087e-112	0.431547150121584	0.765	0.543	2.16117613291069e-107
Crim1	2.73128028148107e-111	0.408729973792254	0.959	0.885	6.89293204637378e-107
Dgkg	2.36234003984662e-110	0.449278736942114	0.918	0.781	5.96183755856092e-106
Foxg1	3.923751474046e-110	0.4092927819457	0.841	0.668	9.9023715950499e-106
Nfat5	1.00565291303442e-109	0.416112666857511	0.866	0.689	2.53796625662496e-105
Ablim2	9.60003239637094e-109	0.390570266626485	0.883	0.723	2.42276017587214e-104
Sept6	1.2873033618289e-108	0.440365795589466	0.787	0.605	3.24876749424759e-104
Prkab2	1.34026591255208e-108	0.42525229822001	0.759	0.55	3.38242908350768e-104
Zdhhc23	1.69712429676812e-108	0.330193230950829	0.574	0.311	4.2830325877537e-104
Slc25a12	2.70839376297675e-108	0.377451267565576	0.885	0.743	6.83517333962441e-104
Fmn1	3.71906929851248e-108	0.457153004913618	0.761	0.554	9.38581518865593e-104
Nuak1	1.76250285628909e-107	0.4515549479493	0.865	0.727	4.44802845841678e-103
Ano4	3.14579731058424e-107	0.439418012070471	0.771	0.544	7.93904867272143e-103
Kcnab2	4.23960509352261e-107	0.406803336581493	0.883	0.767	1.0699491374523e-102
Npy1r	5.41479092455167e-107	0.298128523901301	0.507	0.247	1.3665307856291e-102
Igsf8	8.63856540417187e-107	0.367044710068043	0.683	0.429	2.18011475105085e-102
Blcap	1.07419641942484e-105	0.39095491820874	0.838	0.652	2.71094950370247e-101
Adra2c	1.3567761218602e-105	0.329268769974984	0.535	0.279	3.42409589873859e-101
Bmper	3.00610104505033e-105	0.256238308121213	0.352	0.126	7.58649720739352e-101
Syt3	9.18970928049497e-105	0.321336243459612	0.534	0.284	2.31920693111852e-100
Krba1	1.02124695312665e-103	0.297139652698369	0.457	0.212	2.57732093560572e-99
Ncam2	1.40931095059795e-103	0.439528623050041	0.629	0.348	3.55667804602405e-99
Tspan9	1.71147025820593e-103	0.319166894994277	0.567	0.307	4.31923749063432e-99
Syt17	9.75972124527359e-103	0.500975619867445	0.787	0.637	2.4630608506697e-98
Glrx	1.48752473691945e-102	0.368560561038298	0.641	0.407	3.75406617856363e-98
Snhg14	4.18579882738027e-102	0.346243758186758	0.989	0.957	1.05637005006596e-97
Rabgap1l	4.62227585063074e-102	0.323531443238669	0.99	0.965	1.16652375642368e-97
Nfix	2.44255110761444e-101	0.372886076353286	0.862	0.665	6.16426623028657e-97
Arl6ip1	8.8474019907921e-101	0.339945411846586	0.976	0.946	2.2328188404162e-96
Cdc14b	2.37486695241823e-100	0.33924310164754	0.505	0.261	5.9934517278179e-96
mt-Co1	1.49983637286432e-99	0.257088950731489	1	0.999	3.78513705419769e-95
Tbl1xr1	2.20346790537595e-99	0.371851162509641	0.793	0.592	5.56089195279729e-95
Me3	5.18108159842881e-99	0.367349194569501	0.746	0.5	1.30754956299548e-94
Pgr	3.45339088349203e-98	0.346644017337498	0.678	0.441	8.71532257266883e-94
Cdr1os	6.74219655933439e-97	0.381123670964572	0.947	0.884	1.70152814567922e-92
Myt1l	9.47585681781759e-97	0.370497850253812	0.973	0.942	2.39142198511262e-92
Nr1d2	1.05686943241305e-96	0.365270363565561	0.666	0.443	2.6672213865808e-92
Btg1	1.53994931337086e-96	0.331407288048067	0.52	0.27	3.88637008215403e-92
Tbc1d30	3.03401854850151e-96	0.320871842100687	0.555	0.312	7.65695261085327e-92
Tmem9	5.83614823411504e-96	0.303563870965916	0.54	0.289	1.47286872984361e-91
Actg1	2.52957544980064e-95	0.31328230677238	0.985	0.974	6.38388956266187e-91
Tmem44	2.81457178510178e-95	0.348585033843313	0.674	0.435	7.10313481406137e-91
Adora1	3.11156203923521e-95	0.40420386260894	0.929	0.851	7.8526491184179e-91
D130043K22Rik	3.64247280536337e-95	0.30639538622381	0.555	0.309	9.19250861889555e-91
Kcna2	6.83671209057575e-95	0.434259410921209	0.866	0.743	1.7253810302986e-90
Slit1	8.48839494149143e-95	0.371897998037495	0.679	0.466	2.14221623138419e-90
Sod2	3.48430591765443e-93	0.357063408592051	0.948	0.867	8.79334284438449e-89
Chchd10	4.02952486123108e-92	0.354733124111526	0.961	0.925	1.01693118922889e-87
Thsd4	4.23573395840445e-92	0.368572746860965	0.418	0.206	1.06897217908253e-87
Ipo11	6.768863122198e-92	0.377245169915907	0.765	0.579	1.70825798614911e-87
Bend6	8.64033160617082e-92	0.373303596858692	0.862	0.72	2.18056048744933e-87
Ptprs	1.53381890191571e-91	0.280381877938259	0.988	0.98	3.87089876276469e-87
Mcf2l	1.53923104358719e-91	0.355893878128686	0.777	0.577	3.88455738470099e-87
Adcy8	5.64941119164384e-91	0.336072846272818	0.928	0.811	1.42574190243515e-86
Scrt1	6.78255945673635e-91	0.278268876869597	0.495	0.262	1.71171453009655e-86
Cep112	1.58250242554199e-90	0.41163474941428	0.467	0.241	3.99376137134033e-86
Oxr1	7.02332140158846e-90	0.258891928729523	1	0.996	1.77247562211888e-85
Dkk3	2.7754704040556e-89	0.339105012571715	0.386	0.17	7.00445465871513e-85
Tmem178	4.9818608033133e-89	0.382985231801729	0.763	0.568	1.25727221093218e-84
Camkk1	6.08540810203481e-89	0.319034574249009	0.621	0.387	1.53577444271052e-84
Ankrd27	1.29103045897345e-88	0.27398454504792	0.454	0.229	3.2581735693113e-84
Etl4	2.79302629259039e-88	0.32236119480149	0.972	0.848	7.04876045461037e-84
Extl1	2.86763330547419e-88	0.288683427889152	0.518	0.281	7.23704617302521e-84
Lgi2	7.31403620103629e-88	0.471576225446711	0.79	0.666	1.84584331605553e-83
Prnp	1.42432885637058e-86	0.271004574165054	0.989	0.979	3.59457873482244e-82
Arhgef18	1.93733101154333e-86	0.325619300086893	0.65	0.427	4.8892422738319e-82
Sipa1l3	2.28961140998193e-86	0.325235124499168	0.591	0.364	5.77829231537139e-82
Epha5	3.59927939605275e-86	0.320547798273766	0.996	0.977	9.08350141181834e-82
Fgf14	3.91635074780289e-86	0.275858460607809	1	0.996	9.88369438223016e-82
Mgat4a	4.05823451072315e-86	0.257948917300114	0.454	0.224	1.0241766434712e-81
Peg13	3.13240262648334e-85	0.355756684780909	0.882	0.763	7.905244508456e-81
Lrrc4b	5.98510989396303e-85	0.344507285382582	0.87	0.742	1.51046218393945e-80
Grik2	1.17976630879116e-84	0.467220839390886	0.919	0.841	2.97737623349626e-80
Ttc14	5.75356603564326e-84	0.346617888969769	0.903	0.797	1.45202746041529e-79
Pxdn	2.26119184060962e-83	0.309145504108829	0.557	0.329	5.70656984814649e-79
Timp2	2.60192872020257e-83	0.2959207488633	0.981	0.97	6.56648751117524e-79
Iqsec3	6.1042118560849e-83	0.324084074654552	0.633	0.421	1.54051994612015e-78
Galnt13	6.96722873576283e-83	0.371226762928499	0.969	0.901	1.75831951604446e-78
Ccnd2	1.37115359008447e-82	0.342061196581124	0.882	0.74	3.46038031529617e-78
Kif13a	2.54215089921454e-82	0.263496525032719	0.447	0.225	6.41562622434773e-78
Ssbp3	2.79168910175484e-82	0.339247495673772	0.789	0.615	7.0453857860987e-78
Tmsb10	7.89853287140506e-82	0.313224406491075	0.986	0.986	1.99335274075649e-77
5730522E02Rik	8.22916301892544e-82	0.340237872085165	0.995	0.982	2.07679387108621e-77
Asxl3	8.63462578685055e-82	0.326651123257949	0.575	0.354	2.17912050982747e-77
Nefh	9.79140638397248e-82	0.285555104187291	0.454	0.237	2.47105722912313e-77
Hibadh	1.37746960928341e-81	0.278228519317878	0.472	0.25	3.47632005294854e-77
Mt3	1.47720053660989e-81	0.333217296888021	0.976	0.931	3.72801099424237e-77
Rasa3	3.0391468400458e-81	0.34849259287129	0.852	0.711	7.6698948802236e-77
Cox4i1	3.07323468270324e-81	0.263200955741757	0.979	0.982	7.75592236873817e-77
Tnrc6b	5.89972443569253e-81	0.334969836082964	0.911	0.814	1.48891345583572e-76
Gpr88	8.83770011089357e-81	0.417035781079883	0.607	0.402	2.23037037698621e-76
Phyhip	2.01430828091227e-80	0.31342205234731	0.961	0.911	5.0835098085383e-76
Ing1	3.96183633501675e-80	0.340661714490141	0.715	0.518	9.99848635868178e-76
Slit3	8.4506666790576e-80	0.383904646408442	0.96	0.902	2.13269474979377e-75
C530008M17Rik	1.05622001262691e-79	0.352802584290564	0.886	0.742	2.66558244586654e-75
Gria1	3.08108389986266e-79	0.32111093159043	0.98	0.953	7.7757314380834e-75
Anxa7	2.28180357039416e-78	0.336200022074576	0.747	0.575	5.75858767060374e-74
Spock3	2.83387654495195e-78	0.340868021939783	0.407	0.195	7.15185423649523e-74
Slc25a4	3.81849427043293e-78	0.32832959371555	0.96	0.941	9.63673399029159e-74
Gpd2	2.19168631721885e-77	0.333456364386326	0.862	0.73	5.53115875876522e-73
Dpp6	4.95109282971093e-77	0.288689582435786	0.982	0.951	1.24950729743415e-72
Scn1b	7.31802908981673e-77	0.28994773402961	0.976	0.969	1.84685100139705e-72
Camkv	3.31637212617941e-76	0.305787823628315	0.918	0.828	8.36952833483897e-72
Csrnp3	8.43190965707287e-76	0.333654402484588	0.88	0.779	2.12796104015548e-71
Gls	2.25450781012661e-75	0.281164207225865	0.982	0.948	5.68970136041654e-71
Stxbp6	4.55091338874171e-75	0.434135196358672	0.484	0.249	1.14851401191674e-70
Parm1	8.64551171312591e-75	0.300193871062915	0.578	0.344	2.18186779104158e-70
Csmd3	1.03347395519871e-74	0.304692953314361	0.984	0.959	2.60817822073498e-70
Snw1	1.40324198988921e-74	0.309151335448256	0.654	0.451	3.54136180988339e-70
Fgf13	4.05262645649211e-74	0.373823930154988	0.832	0.702	1.02276133882491e-69
Ogfod1	6.14494032565532e-74	0.317423391175707	0.817	0.669	1.55079858998563e-69
Sinhcaf	7.58891647263678e-74	0.264372349577297	0.476	0.267	1.91521485019934e-69
Panx2	1.34518977854649e-73	0.340713628578487	0.671	0.49	3.39485544411777e-69
Usp45	4.99880153145782e-73	0.311173967959625	0.777	0.606	1.26154754249401e-68
Mmp16	6.72950061401023e-73	0.365224615877839	0.918	0.821	1.69832406995776e-68
Ptprg	8.68549510095987e-73	0.340603541619417	0.961	0.9	2.19195839862924e-68
Mllt3	4.39360703291497e-72	0.332587319128249	0.839	0.698	1.10881460689675e-67
Itga4	5.53742539942763e-72	0.26612557167833	0.466	0.256	1.39748004805355e-67
Prickle1	8.0889825166282e-72	0.288167620612926	0.97	0.94	2.04141651772146e-67
Srcin1	1.02762668598797e-71	0.307658880571634	0.948	0.886	2.59342146742783e-67
Dennd1a	1.07548965776083e-71	0.303878673616387	0.959	0.896	2.71421324929101e-67
Aatk	1.45903047706657e-71	0.312307407737853	0.818	0.672	3.6821552149729e-67
Ryk	2.12793817381859e-71	0.258839757977619	0.513	0.299	5.37027756926598e-67
Acvr1	4.24766234907039e-71	0.298790481766037	0.621	0.413	1.07198254703489e-66
Immp2l	4.24796497719591e-71	0.351538397175695	0.718	0.527	1.07205892129493e-66
Inpp5f	1.07613760895269e-70	0.291884853477435	0.562	0.362	2.7158484837139e-66
Ext1	1.42164189407953e-70	0.325374849944828	0.959	0.887	3.5877976480885e-66
Ano3	1.67723054690431e-70	0.341866478660168	0.494	0.267	4.23282673122241e-66
Rnf180	1.78499764446901e-70	0.319152723390446	0.593	0.394	4.50479855534644e-66
Man1a	1.91039321357604e-70	0.302162253801931	0.762	0.521	4.82125935310186e-66
Herc3	5.5485063964196e-70	0.317769188760485	0.806	0.647	1.40027655926441e-65
Rab30	1.50556550733761e-69	0.317379794983631	0.667	0.485	3.79959567086793e-65
Esrra	4.13969850558795e-69	0.275197492071895	0.57	0.369	1.04473571185523e-64
Wwc2	4.9563065418577e-69	0.303692280662211	0.645	0.445	1.25082308196863e-64
Adcy10	6.34092515592352e-69	0.251609815647454	0.293	0.121	1.60025928160042e-64
Map4k4	9.0441813799182e-69	0.293750294455908	0.685	0.491	2.28248005484996e-64
Clec2l	1.42903728785428e-68	0.262776511250132	0.546	0.341	3.60646140335785e-64
Rap1gap	1.75123955557525e-68	0.318050614799472	0.827	0.692	4.41960326640525e-64
Miat	1.9146773403999e-68	0.305044898022759	0.797	0.622	4.83207120396722e-64
Pik3r3	2.46006597971777e-68	0.280547701598095	0.6	0.386	6.20846851301375e-64
Ghitm	3.73886138416698e-68	0.307345904187637	0.94	0.9	9.4357644752222e-64
Dnajc6	7.17543813329294e-68	0.260534667645356	0.975	0.95	1.81086532169914e-63
Galnt17	3.70931767057803e-67	0.317335322636777	0.912	0.855	9.36120500523779e-63
Rasgrf1	6.30353791005996e-67	0.299862690587806	0.906	0.843	1.59082386236183e-62
Agbl4	7.76515997272137e-67	0.315097065966834	0.962	0.917	1.95969342231569e-62
Tmem33	9.25754561750699e-67	0.296191939428795	0.771	0.615	2.33632678749024e-62
9330182L06Rik	1.12578217857093e-66	0.271538724054151	0.597	0.399	2.84113648405946e-62
Scamp1	1.31061011910995e-66	0.26629097690501	0.971	0.949	3.30758675759778e-62
Pdk2	1.72552958617599e-66	0.295383314765097	0.594	0.398	4.35471901663235e-62
Matk	1.02481794624541e-65	0.297157261148019	0.874	0.747	2.58633305093953e-61
Dst	2.95593926118093e-65	0.288207179094299	0.95	0.893	7.4599039134423e-61
Trak2	1.75793367961323e-64	0.294416242309627	0.702	0.524	4.43649722723991e-60
Caskin1	9.86249841653614e-64	0.271972874587413	0.621	0.435	2.48899872538123e-59
Ppp1cc	1.05355902095295e-63	0.339978566555704	0.822	0.727	2.65886690117896e-59
Ahcyl2	1.08372591264897e-63	0.416619020017556	0.846	0.758	2.73499908575221e-59
Ro60	1.12346922781403e-63	0.311175524925513	0.743	0.57	2.83529929023426e-59
Crebrf	2.71828318589407e-63	0.290490528131254	0.632	0.44	6.86013127624088e-59
Idh3a	2.27781077917309e-62	0.287725292264655	0.88	0.782	5.74851106339913e-58
Brinp2	3.11267118916919e-62	0.295770512578458	0.747	0.572	7.85544828010627e-58
Gnal	3.36528056184831e-62	0.284717511090967	0.716	0.531	8.49295855393657e-58
Extl2	9.18180596845635e-62	0.287450302580153	0.748	0.596	2.31721237225933e-57
Eps15	1.54897398418337e-61	0.294066859065689	0.865	0.736	3.90914564388358e-57
Klc2	3.93456838911106e-61	0.326838628943568	0.79	0.662	9.92967024359959e-57
Rab27b	6.85445095071457e-61	0.315234553443072	0.556	0.377	1.72985778643184e-56
Htr7	7.94017849701399e-61	0.283602705144328	0.543	0.355	2.00386284729142e-56
Mamld1	8.11405935585126e-61	0.321398460940185	0.702	0.53	2.04774515963618e-56
Col4a3bp	1.41923166978216e-60	0.27333584698912	0.68	0.502	3.58171496502923e-56
Fam124a	2.17373444676267e-60	0.258322510104404	0.486	0.299	5.48585362329496e-56
Traf3	2.65535981974635e-60	0.254556394392682	0.579	0.378	6.70133157709387e-56
Scn8a	4.21211956259292e-60	0.251701068122173	0.978	0.949	1.06301261401157e-55
B130024G19Rik	5.39622012551038e-60	0.257505417065139	0.424	0.234	1.36184407307505e-55
Tmx2	7.55205727464655e-60	0.288354678095492	0.905	0.823	1.90591269440255e-55
Kcnq2	1.57587386914882e-59	0.279466648280384	0.914	0.855	3.97703288357089e-55
Dixdc1	4.79933363654314e-59	0.260534561518333	0.585	0.393	1.21120782985439e-54
Zfp365	9.2444053136096e-59	0.275423109417027	0.964	0.935	2.33301056899566e-54
Tmem106b	2.45450164240595e-58	0.294294196154063	0.828	0.706	6.1944257949399e-54
Socs2	3.45708455778652e-58	0.286600707055268	0.843	0.69	8.72464429848584e-54
Tmem38a	4.09924570217368e-58	0.287153273467633	0.832	0.713	1.03452663785757e-53
Eml6	1.0441639097697e-57	0.309411772777914	0.957	0.903	2.63515645908578e-53
Rad21	1.82982587120921e-57	0.289043736051466	0.807	0.678	4.61793155117067e-53
Xylt1	3.19689653005778e-56	0.271377218436256	0.641	0.452	8.06800777290681e-52
Zfp385b	9.62722152023857e-55	0.314924740631233	0.957	0.896	2.42962189506261e-50
Kcnj3	1.13180438111306e-54	0.253702301031326	0.971	0.917	2.85633471661502e-50
Creg2	1.52170338346915e-54	0.282537144716885	0.782	0.634	3.84032282886109e-50
Uqcrh	2.09232077440985e-54	0.250618769417998	0.966	0.953	5.28038993837815e-50
AC149090.1	2.83393255109299e-54	0.268297341833024	0.883	0.771	7.15199557919339e-50
Tubb3	2.8608484195802e-54	0.293808943456398	0.919	0.853	7.21992315649454e-50
Flywch1	3.290395972855e-54	0.269820070352617	0.815	0.692	8.30397231669416e-50
Pard3b	3.31249398022224e-54	0.330660506610203	0.285	0.135	8.35974105788688e-50
Fbxo3	3.86402017218478e-54	0.256756745210628	0.641	0.465	9.75162770854273e-50
Arsb	4.43764507222468e-54	0.269418073979434	0.925	0.852	1.11992848687734e-49
Prr36	4.9154531601763e-54	0.266293744954861	0.719	0.553	1.24051291403369e-49
Itga8	5.3774695003101e-54	0.271499244680857	0.648	0.46	1.35711197779326e-49
A330023F24Rik	6.13070525220694e-54	0.272749985809587	0.802	0.673	1.54720608449947e-49
Tsc22d3	1.03416926703483e-53	0.256296976029266	0.624	0.444	2.60993297921579e-49
Pdss2	2.55197208967926e-53	0.277939599042373	0.725	0.577	6.44041196272354e-49
Eef1a2	2.8637465129125e-53	0.272497310433107	0.964	0.924	7.22723707463729e-49
Epb41l3	6.83429002370899e-53	0.265332952590154	0.882	0.781	1.72476977328344e-48
Ppargc1a	1.40975270095583e-52	0.264916262381504	0.882	0.771	3.55779289140222e-48
Mras	5.23190919399219e-52	0.253568341558553	0.916	0.848	1.32037692328781e-47
Zfyve9	1.9511895932283e-51	0.257752053435274	0.773	0.644	4.92421717643026e-47
Ftx	4.48998533192555e-51	0.286996344320042	0.852	0.739	1.13313759821805e-46
Zfp704	1.13884502895157e-50	0.264498316516693	0.752	0.608	2.87410319956507e-46
Mkln1	2.15660761864923e-50	0.26630854919309	0.864	0.759	5.44263064718505e-46
Dzank1	5.73430015917139e-50	0.264022820770559	0.874	0.802	1.44716533117008e-45
Clec16a	6.8089416591829e-50	0.264998245598536	0.667	0.523	1.71837260652799e-45
Atp5c1	9.33354517372432e-50	0.2534583320236	0.836	0.731	2.35550679549281e-45
Lin7a	1.21031238232369e-49	0.272350007452029	0.809	0.692	3.0544653592703e-45
Adcy9	4.54026633560321e-49	0.255969869796299	0.692	0.534	1.14582701511618e-44
Pygb	7.29411857295539e-49	0.253634687434035	0.622	0.456	1.84081670425675e-44
Nalcn	7.47723798653895e-49	0.254402290252959	0.942	0.885	1.88703055066283e-44
Ccser1	9.73885571597304e-48	0.273227556384595	0.957	0.908	2.45779501704012e-43
Ak1	2.94548932224792e-47	0.253570702338586	0.763	0.629	7.43353140255707e-43
Fxyd6	4.25294167399257e-47	0.3589610282412	0.733	0.609	1.07331489026551e-42
A830018L16Rik	8.483687784152e-47	0.271407604876825	0.961	0.92	2.14102828608644e-42
Rimbp2	1.02399929510878e-46	0.265025431267355	0.874	0.775	2.58426702106602e-42
Trim23	1.37685518773314e-45	0.265415081214495	0.679	0.538	3.47476943728211e-41
Raver2	2.06032533378365e-45	0.267072760049956	0.575	0.412	5.19964304486981e-41
Aig1	3.28565629563455e-44	0.254767075097817	0.781	0.651	8.29201079329292e-40
Tbc1d5	3.53344410073092e-44	0.256043704984682	0.77	0.634	8.91735287701461e-40
Taf1d	1.62576750490838e-43	0.366137919053074	0.528	0.375	4.10294945213728e-39
Nyap2	2.61909018022174e-43	0.289052537101909	0.915	0.834	6.60979788782561e-39
Zfas1	2.57950726520163e-41	0.265168240521728	0.825	0.732	6.50990248518936e-37
Dpp10	4.9459820130272e-36	0.494874146273699	0.994	0.992	1.24821748062768e-31
Gm49678	2.88287506716554e-35	0.261715473336201	0.894	0.8	7.27551180700567e-31
mt-Nd3	9.33461345965229e-34	0.263192553961382	0.927	0.862	2.35577639881245e-29
Tbr1	4.26406840301423e-33	0.293779695217434	0.775	0.698	1.0761229428687e-28
Arl15	1.08085070974938e-26	0.271453547285771	0.915	0.882	2.7277429361945e-22
Galntl6	3.11589656124004e-22	0.256960904666457	0.466	0.358	7.86358815160148e-18
Kirrel3	7.08846866692011e-10	0.51876193428173	0.837	0.863	1.78891683747063e-05
