# Supplementary material for: Single Cell Transcriptomic and Chromatin Profiles Suggest Layer Vb Is the Only Layer With Shared Excitatory Cell Types in the Medial and Lateral Entorhinal Cortex
Source: Front Neural Circuits. 2022 Jan 26;15:806154. doi: 10.3389/fncir.2021.806154 (PMC8826650; doi:10.3389/fncir.2021.806154)
Supplement: Supplementary file 15 [file Data_Sheet_2.ZIP › DE_LIII_LECvsMEC.csv]

p_val	avg_log2FC	pct.1	pct.2	p_val_adj
Rgs20	0	0.847651854372806	0.808	0.332	0
Nrp2	0	0.510228516950949	0.455	0.106	0
Map2	0	0.614824820425423	0.998	0.964	0
Vwc2l	0	0.571136437616117	0.586	0.233	0
Pid1	0	0.682420708446474	0.881	0.576	0
Tmem163	0	0.255141444873374	0.291	0.044	0
Shisa4	0	0.584051876560514	0.917	0.676	0
Nav1	0	0.556358967284258	0.937	0.737	0
Pea15a	0	0.78355523618713	0.956	0.762	0
Stum	0	0.775329757219684	0.662	0.166	0
Kcnh1	0	0.528765607029202	0.665	0.285	0
Ccdc3	0	0.250480274186045	0.278	0.042	0
Fam163b	0	0.371325789714159	0.41	0.111	0
Ntng2	0	0.428882206497513	0.397	0.032	0
Garnl3	0	0.476942008585554	0.465	0.154	0
Arhgap15	0	0.320146351575406	0.295	0.019	0
Fign	0	1.81185821919344	0.929	0.183	0
Itga4	0	0.272189951916919	0.304	0.023	0
Pde1a	0	0.973184621043284	0.961	0.708	0
Trp53i11	0	0.451175083050755	0.439	0.071	0
Pkig	0	0.717400317235404	0.991	0.96	0
Gm20754	0	1.33537071898358	0.857	0.233	0
Fstl5	0	1.19745102998314	0.682	0.065	0
Pdgfc	0	0.398897677677982	0.534	0.193	0
Gucy1a1	0	0.571584472655881	0.483	0.056	0
Trim2	0	0.766622809661703	0.991	0.932	0
AI504432	0	0.397129421770592	0.437	0.041	0
Gpr88	0	0.577804481014316	0.556	0.068	0
Gm26871	0	0.836642225826094	0.943	0.638	0
Dpyd	0	1.08335074643623	0.639	0.106	0
6530403H02Rik	0	1.04346901465136	0.65	0.069	0
Ndst4	0	0.561442964692105	0.376	0.048	0
Arsj	0	0.549674343188272	0.563	0.086	0
Camk2d	0	0.533435032483367	0.999	0.98	0
Negr1	0	1.34922139330188	0.997	0.96	0
Penk	0	0.620877202583328	0.279	0.029	0
Calb1	0	0.71692906078596	0.595	0.2	0
Epha7	0	0.577022861034827	0.946	0.792	0
Lingo2	0	0.749103114586531	1	0.999	0
Gm12371	0	0.497295599510523	0.526	0.105	0
Hpcal4	0	0.576820312464804	0.938	0.724	0
Marcksl1	0	0.89316843713607	0.882	0.61	0
Sema3a	0	0.381805532968256	0.469	0.137	0
Cacna2d1	0	0.75727013093838	1	0.989	0
Smarcd3	0	0.489340520460034	0.535	0.092	0
Wfs1	0	0.516342504176473	0.525	0.186	0
Ldb2	0	0.783775476502668	0.594	0.202	0
Nwd2	0	1.00919690106977	0.948	0.658	0
Limch1	0	0.647543605250865	0.911	0.694	0
Gabrg1	0	0.287588570308682	0.344	0.049	0
Gabrb1	0	0.457112384456118	0.999	0.979	0
Slc4a4	0	0.39245443754868	0.418	0.113	0
Prkg2	0	0.558778453868741	0.664	0.236	0
Hrk	0	0.662997891758877	0.807	0.364	0
Tmem132d	0	0.504101389928829	0.543	0.188	0
Orai2	0	0.46447256573504	0.511	0.072	0
Mmd2	0	0.326258170298221	0.476	0.129	0
Grm8	0	1.26601120098986	0.977	0.626	0
Wipf3	0	0.789692288834111	0.623	0.081	0
Prickle2	0	0.487662054859395	0.996	0.966	0
Magi1	0	0.621719443410295	0.994	0.942	0
Tafa1	0	0.887679803418433	0.965	0.931	0
Prkcg	0	0.501692687093337	0.965	0.853	0
Dpy19l3	0	0.351659619179136	0.469	0.127	0
Slc17a7	0	0.480272803399437	0.999	0.974	0
Syt17	0	0.543057635892981	0.367	0.045	0
Unc5d	0	1.53008119609464	0.978	0.668	0
Prag1	0	0.375951153522288	0.446	0.077	0
Sorbs2	0	0.832078541739664	0.914	0.782	0
March1	0	0.836678892327636	0.936	0.729	0
Large1	0	0.63589462821429	0.997	0.976	0
Tox3	0	0.39430565565874	0.289	0.027	0
Cdh13	0	0.789069797996567	0.407	0.085	0
Dpy19l1	0	0.423286004667581	0.528	0.151	0
Kirrel3	0	1.22927790246725	0.964	0.721	0
Ncam1	0	0.478020305077361	0.997	0.978	0
Peak1	0	0.759894952844959	0.86	0.44	0
Megf11	0	0.452489375826847	0.288	0.023	0
Unc13c	0	0.38226701541665	0.401	0.091	0
Cpne4	0	1.25533742522671	0.931	0.454	0
Arpp21	0	0.521066750779503	1	0.999	0
Phactr2	0	0.538807211825624	0.801	0.444	0
Arfgef3	0	0.50904713631398	0.926	0.721	0
Map3k5	0	0.510241775888896	0.885	0.615	0
Cd24a	0	0.361319100710333	0.281	0.015	0
Grik2	0	1.56952205754957	0.998	0.881	0
Slc35f1	0	0.8878592411939	0.82	0.357	0
Lrrtm3	0	0.689227525442568	0.927	0.658	0
Matk	0	0.524495207528335	0.802	0.428	0
Cdk17	0	0.492193398225854	0.947	0.757	0
Nudt4	0	0.743706182392718	0.887	0.544	0
Mgat4c	0	1.43100080717895	0.948	0.757	0
Gm47033	0	0.268207859589225	0.294	0.043	0
Lin7a	0	0.671663496931269	0.789	0.336	0
Kcnc2	0	1.11046725229025	0.86	0.249	0
Tafa2	0	0.65362227180836	0.981	0.884	0
Rasl10a	0	0.551733228979036	0.524	0.142	0
Lsm11	0	0.339898384543804	0.367	0.058	0
Adam19	0	0.257293285388673	0.289	0.024	0
Sgcd	0	1.48431249521728	0.946	0.422	0
Rasgef1c	0	0.291238735632381	0.393	0.099	0
Gria1	0	1.20533825051636	0.937	0.46	0
Efnb3	0	0.447178263923205	0.625	0.238	0
Doc2b	0	0.287555465133658	0.282	0.037	0
Asic2	0	0.669912677496561	0.989	0.918	0
Ppm1e	0	0.529165059629081	0.983	0.899	0
Car10	0	0.651898862762537	0.997	0.97	0
Hap1	0	0.564876846768954	0.66	0.278	0
Nptx1	0	0.405479949790446	0.433	0.127	0
Id2	0	0.516856337358605	0.322	0.041	0
Sox11	0	0.619507834791947	0.709	0.312	0
Dgkb	0	1.29442202724609	0.793	0.317	0
Etv1	0	0.497131208382565	0.462	0.061	0
Dock4	0	0.864333803335774	0.973	0.773	0
Dbpht2	0	0.567973176436053	0.979	0.885	0
Nrxn3	0	0.925857696303679	0.996	0.989	0
Calm1	0	0.355362723282261	1	0.998	0
Tmem196	0	0.485215183074028	0.594	0.182	0
Nrn1	0	0.916219633250029	0.88	0.458	0
Spock1	0	0.573643866695835	0.975	0.841	0
Mctp1	0	0.688710968930926	0.892	0.601	0
Edil3	0	1.02541406620489	0.916	0.482	0
Iqgap2	0	0.288310522716487	0.269	0.018	0
Map1b	0	0.512093902838096	0.998	0.983	0
Anxa11	0	0.292118127144439	0.394	0.102	0
Ptk2b	0	0.747907681896048	0.68	0.206	0
Htr2a	0	0.377404060035188	0.274	0.022	0
Pcdh17	0	1.09431513187977	0.918	0.592	0
Gpc5	0	1.08616327552305	0.758	0.252	0
Gpc6	0	1.58494446024632	0.789	0.158	0
Plcxd3	0	0.99164433394987	0.696	0.187	0
Pdzd2	0	0.440601388054473	0.561	0.221	0
Ywhaz	0	0.354963697597242	0.998	0.997	0
Trhr	0	0.799567791484806	0.484	0.031	0
Csmd3	0	0.6213097826793	0.996	0.959	0
Ccn3	0	0.808935403882996	0.862	0.409	0
Enpp2	0	0.467832976909755	0.443	0.028	0
Kcnj4	0	0.5983790408877	0.714	0.264	0
Nptxr	0	1.17851213061164	0.833	0.445	0
Scube1	0	0.285226982062584	0.29	0.032	0
Wnt7b	0	0.553844597893782	0.649	0.173	0
Pdzrn4	0	1.0364973475998	0.872	0.478	0
Nell2	0	0.44115128110857	0.997	0.979	0
Arf3	0	0.402441928865826	0.998	0.985	0
Shisa9	0	0.661657720308346	0.983	0.878	0
Mapk1	0	0.606340784489319	0.997	0.969	0
Ypel1	0	0.411040437489671	0.597	0.224	0
Fam131a	0	0.610301782533717	0.955	0.799	0
Igsf11	0	0.386623765771734	0.495	0.15	0
Robo1	0	0.819904324629469	0.993	0.835	0
Gm49678	0	0.696385916333748	0.8	0.402	0
Lix1	0	0.902219626058528	0.878	0.373	0
Prkce	0	0.712111755560944	0.996	0.963	0
Camk2a	0	0.56564880588716	0.993	0.956	0
Dcc	0	1.63780416678712	0.969	0.475	0
Nrxn2	0	0.599439504345349	0.995	0.948	0
Fth1	0	0.342874087922906	0.999	1	0
Gda	0	0.736095920584437	0.955	0.853	0
Rfx3	0	0.903370805140751	0.894	0.665	0
Prkg1	0	0.658929196954925	0.895	0.642	0
Lgi1	0	0.479969784631888	0.946	0.787	0
Kcnip2	0	0.868276015773445	0.715	0.128	0
Psd	0	0.492181691796457	0.742	0.382	0
Sorcs3	0	1.17324920834788	0.775	0.308	0
Sorcs1	0	0.746359278568646	0.831	0.598	0
Gria3	0	1.0193675732553	0.981	0.822	0
Tenm1	0	1.6275796850891	0.981	0.491	0
Gabra3	0	0.497611907533817	0.746	0.373	0
Pcdh19	0	0.668106394294712	0.83	0.437	0
Tmem164	0	0.431731170886779	0.503	0.118	0
Gpm6b	0	0.599888937055387	0.995	0.953	0
Synpr	8.10936087647753e-308	0.643924165254903	0.92	0.611	2.04655940439663e-303
Kcnmb2	5.24768724886929e-307	0.27842569936979	0.249	0.034	1.32435883099714e-302
Grid2	7.0779174818036e-307	0.733769719092572	0.725	0.402	1.78625403488277e-302
Actn1	4.44855967652135e-305	0.422637783728318	0.689	0.343	1.12268300556369e-300
Inpp4b	1.00207210521758e-304	0.546497989569967	0.808	0.497	2.52892937193762e-300
Ptprt	5.84106802701491e-304	0.521478238385265	0.977	0.917	1.47411033797775e-299
Pls3	2.36176144671232e-302	0.529481810741966	0.866	0.587	5.96037736306788e-298
Me3	3.36139715710301e-301	0.515801714500654	0.822	0.523	8.48315800538087e-297
Gpm6a	5.25015800636102e-299	0.316315723461051	1	0.999	1.32498237606533e-294
Arhgef28	7.40567876904379e-298	0.366627441655032	0.557	0.221	1.86897115094358e-293
Raver2	3.42730038116609e-296	0.371178618984959	0.594	0.248	8.64947797194887e-292
Pgm2l1	4.2019850261102e-296	0.446390188170859	0.995	0.972	1.06045496103943e-291
Synpo	1.19287638675824e-294	0.50086337443534	0.83	0.543	3.01046213726176e-290
Rasgrf2	9.25404944543627e-294	0.399204853466168	0.469	0.163	2.33544445854475e-289
Fstl4	9.93903838419489e-292	0.374713487088221	0.406	0.121	2.50831511701926e-287
Dnm3	1.64109650860967e-287	0.408895856657257	0.668	0.312	4.14163525877822e-283
Csmd1	8.17694121702116e-287	0.313298849770661	1	1	2.06361465493963e-282
Sh3gl2	5.78775250663501e-286	0.475373767967807	0.975	0.892	1.46065510009948e-281
Grin2a	3.25585221638299e-281	0.368924690305163	0.998	0.985	8.21679423848574e-277
Pdzrn3	1.87671270958717e-280	0.585292536309705	0.96	0.847	4.73625986518514e-276
Pkib	3.71806168670685e-279	0.410067988366104	0.666	0.333	9.38327227874208e-275
Grm1	3.38733876658558e-278	0.541033334837863	0.905	0.719	8.54862684523203e-274
Trio	2.84660781820668e-277	0.434673482196361	0.96	0.816	7.18398415080821e-273
Clmp	3.57204346325455e-276	0.465191657620801	0.66	0.343	9.01476608821551e-272
Arhgap32	4.92167258645922e-276	0.402363086958539	0.992	0.955	1.24208251064471e-271
Kcnd3	1.35051898993634e-270	0.493402858600385	0.835	0.559	3.40830477490233e-266
Filip1	6.80076347238315e-270	0.304168520562761	0.463	0.16	1.71630867752534e-265
Adcyap1	1.12722294110695e-268	0.280393172128563	0.174	0.013	2.84477253647161e-264
Trps1	1.26391891718205e-268	0.350603401288017	1	0.998	3.18975217129233e-264
Nlgn1	1.49321490943495e-267	0.299811090473996	1	1	3.76842646694099e-263
Mt1	2.51676184352617e-265	0.455000741897385	0.672	0.344	6.35155186450699e-261
Shisal1	2.57130628699481e-265	0.312045302768854	0.401	0.121	6.48920567648881e-261
Slc39a10	5.98559495624991e-264	0.507928910480972	0.958	0.852	1.51058459910879e-259
Mef2c	6.03728265479825e-264	0.283770048180262	1	1	1.52362902359144e-259
Ptprg	1.45872757236776e-263	0.466403494019042	0.956	0.832	3.68139077438453e-259
Baiap2	1.80399025250258e-263	0.427160636574489	0.982	0.917	4.55273020024076e-259
Arhgap18	7.31763766119399e-262	0.289674519099099	0.412	0.128	1.84675221655553e-257
Rnf169	1.0778541734621e-259	0.404900486792758	0.749	0.431	2.72018057756629e-255
Myo16	1.55223074945369e-259	0.307877854452852	0.462	0.165	3.91736474239627e-255
9530059O14Rik	4.35870632344357e-258	0.532430472049102	0.872	0.653	1.10000671484745e-253
Gpr83	3.84453234764719e-254	0.367905521627021	0.377	0.123	9.70244628575722e-250
Chd3	7.34803120284744e-253	0.425886484997169	0.961	0.852	1.85442263466261e-248
Plxnd1	9.15738094262781e-253	0.328206877209925	0.568	0.249	2.31104822849098e-248
Nefl	1.73743358277999e-252	0.443241072274029	0.835	0.547	4.38476113286186e-248
Cdh18	9.20052273666811e-252	0.480546907701545	0.723	0.409	2.32193592305293e-247
Arl15	4.37052140748334e-251	0.480116662942011	0.957	0.812	1.10298848760657e-246
Rasgef1a	1.72492880793402e-244	0.403703009501149	0.97	0.891	4.3532028325831e-240
Rapgefl1	2.51768056645669e-242	0.394136890802652	0.768	0.462	6.35387044556674e-238
Kcnk2	3.20821107866189e-242	0.532009734011921	0.911	0.779	8.09656229921902e-238
Cacnb2	3.46893851503054e-242	0.491129852792252	0.804	0.519	8.75456013038257e-238
Dlgap2	4.15597803012868e-240	0.421721080435092	0.994	0.971	1.04884417546358e-235
Gramd1b	5.74601687922904e-239	0.39669134960557	0.961	0.861	1.45012227981103e-234
Prkca	8.06748252724642e-239	0.502544172950873	0.876	0.646	2.03599056540118e-234
Bhlhe22	1.54884254508591e-238	0.348223839976188	0.48	0.187	3.90881393103332e-234
Rtn4rl1	1.10191761934759e-237	0.372341448615372	0.599	0.283	2.78090949594752e-233
Grin2b	5.39006613810486e-237	0.256169487875938	1	1	1.36029099127352e-232
Nsg2	1.81177764095988e-236	0.30780376936496	0.998	0.994	4.57238323249046e-232
Lzts1	3.61948650584187e-235	0.419402701896751	0.913	0.709	9.13449809479314e-231
Reln	1.49606751679147e-234	0.650493628994838	0.387	0.14	3.77562559212663e-230
Tmtc2	2.64756819714159e-234	0.368427039801408	0.588	0.279	6.68166785912624e-230
Ppm1m	6.64931790880266e-233	0.260197055602417	0.434	0.153	1.67808836064453e-228
Crispld1	4.34093909046904e-232	0.301599672427056	0.472	0.19	1.09552279826167e-227
Apaf1	7.01409902489528e-231	0.31155959911907	0.396	0.139	1.77014817091282e-226
Olfm1	2.53642987667684e-230	0.470070699083128	0.983	0.937	6.40118807976933e-226
Grasp	2.79549990312238e-230	0.32028724829672	0.5	0.209	7.05500310550996e-226
Ttc9b	1.85883549209256e-228	0.442201494529408	0.971	0.873	4.69114313139399e-224
Prkar1b	9.22516862376562e-228	0.355928914351586	0.993	0.96	2.32815580557973e-223
Ext1	1.61290800936791e-227	0.463367895391814	0.96	0.872	4.0704959432418e-223
Prdm8	3.18758581703246e-227	0.325314033978452	0.555	0.255	8.04451032644482e-223
Raph1	8.50076098636937e-226	0.425594291856814	0.888	0.688	2.14533705013004e-221
Tesc	3.66839245270436e-225	0.318615309862168	0.511	0.22	9.25792203289e-221
Pde4b	7.70929608884971e-225	0.498213855657878	0.976	0.839	1.945595053943e-220
Basp1	8.05832944747226e-225	0.26783701390877	0.998	0.996	2.03368060265857e-220
Ppp2r2b	1.14845717318216e-224	0.360013478956119	0.991	0.953	2.89836136795983e-220
Nr2f2	6.38761346328791e-224	0.527901198753929	0.727	0.452	1.61204200972997e-219
Enox1	8.44084799423693e-224	0.47021019542156	0.852	0.635	2.13021680830558e-219
Palmd	1.245843021568e-223	0.311796143507979	0.526	0.23	3.14413403353117e-219
Ddn	2.01165859508775e-223	0.408939687971982	0.957	0.841	5.07682279642294e-219
St6gal2	2.209941739384e-223	0.257160394711983	0.431	0.158	5.57722996768339e-219
Cyp26b1	3.99486377495405e-223	0.31287212908056	0.136	0.008	1.00818377088515e-218
Gabbr1	4.15157221085473e-221	0.385990028187023	0.973	0.88	1.04773227885341e-216
Fam135b	8.98055851501669e-219	0.44572471432464	0.923	0.785	2.26642355243476e-214
Gpc4	1.38361966942161e-218	0.255104225312933	0.325	0.096	3.49184095971932e-214
Mmp17	8.03987049575342e-216	0.343143853592785	0.596	0.296	2.02902211701329e-211
Nfib	1.30042238539571e-215	0.586948124118124	0.835	0.649	3.28187597402314e-211
Csmd2	1.44945962918325e-215	0.417141389862586	0.936	0.811	3.65800126616977e-211
Chsy3	1.00157349931241e-213	0.462481556507069	0.767	0.5	2.52767104021473e-209
Fam124a	2.09803906987768e-213	0.327466520483296	0.626	0.325	5.29482120065029e-209
Limd2	5.17883982691028e-213	0.400840151035766	0.794	0.521	1.30698380711735e-208
Wls	1.06187024545357e-212	0.357399791555753	0.569	0.278	2.67984193845116e-208
Tshz3	2.53194411896812e-212	0.391872515882863	0.672	0.387	6.38986737303985e-208
Tnr	7.89214293002832e-211	0.40160307702737	0.937	0.77	1.99174011125125e-206
Ripor2	5.50567669231845e-210	0.377511640223003	0.904	0.703	1.38946762684041e-205
Prrc2b	1.19450762761616e-208	0.366531280490423	0.953	0.845	3.01457889981491e-204
Zeb1	1.98561439268959e-208	0.3893050155124	0.854	0.605	5.01109504283073e-204
Arhgef12	3.51202261964741e-206	0.367142249413716	0.768	0.479	8.86329148520417e-202
Bsn	3.34917753444374e-205	0.37712998918861	0.951	0.84	8.45231934367567e-201
Hace1	1.04833101683441e-204	0.383822399873211	0.801	0.533	2.64567298718501e-200
Lin28b	2.21615029720168e-204	0.313699811673574	0.608	0.306	5.59289850504787e-200
Sept9	2.54193643476282e-204	0.3148537452857	0.641	0.334	6.41508498041092e-200
Efnb2	5.45026147488931e-203	0.305583959378591	0.551	0.257	1.37548248841782e-198
Slc8a2	5.2412737374008e-202	0.395352589357111	0.897	0.689	1.32274025310784e-197
Plagl1	6.64356755578017e-202	0.259093447651852	0.425	0.166	1.67663714405224e-197
Ptprz1	4.10628824868763e-201	0.313106401440117	0.368	0.13	1.0363039653213e-196
Ftl1	4.18706579454778e-201	0.365424179688599	0.983	0.948	1.05668979457002e-196
Timp2	1.44904317090258e-198	0.377205865807454	0.969	0.893	3.65695025040685e-194
Trerf1	7.09628346612212e-198	0.380054480801421	0.711	0.436	1.79088905834524e-193
Spred1	3.03951668330143e-196	0.372428868987729	0.964	0.86	7.67082825364782e-192
Dusp18	4.47730801439668e-196	0.30456142885912	0.556	0.271	1.12993822359329e-191
Nxpe4	7.76333932072925e-196	0.489416711558231	0.7	0.444	1.95923394437244e-191
Atp1a1	2.7343274022582e-195	0.379685767963545	0.901	0.717	6.90062206507902e-191
Cnih2	4.0911693877339e-195	0.366818005166102	0.965	0.89	1.0324884183824e-190
Cdc42se2	7.59001350731512e-195	0.371347167434073	0.822	0.581	1.91549170884112e-190
Ano3	1.96215124871691e-194	0.41972196005265	0.887	0.668	4.95188110638687e-190
Tubb5	3.43707284607435e-194	0.374172178734641	0.916	0.725	8.67414074163784e-190
Ago2	2.70267354357385e-193	0.361238072534181	0.829	0.583	6.82073722191732e-189
Rgs4	7.30009885780597e-193	0.50022870915932	0.977	0.94	1.84232594874449e-188
Nos1	2.39417113665502e-191	0.331029810139695	0.695	0.406	6.04216969757628e-187
Chst9	5.28212079396675e-190	0.431076060438324	0.349	0.125	1.33304882477339e-185
Abr	2.13634225418782e-189	0.338132031922425	0.98	0.917	5.39148694689379e-185
Pbx1	9.15282348624034e-189	0.332109464701087	0.991	0.958	2.30989806322248e-184
Gnaq	2.53204395561885e-188	0.304776490584608	0.994	0.959	6.39011933079529e-184
Zfp462	5.89848581020705e-188	0.35142980085377	0.734	0.449	1.48860086392195e-183
Vstm2a	2.83678896379709e-187	0.362985271958701	0.874	0.652	7.15920430793471e-183
Gucy1b1	7.50662880053169e-187	0.368866171799026	0.877	0.669	1.89444791039018e-182
Gng10	2.19148219400584e-186	0.369933749817345	0.803	0.545	5.53064361301253e-182
Nbea	3.77653107433761e-185	0.308097804557989	0.996	0.982	9.53083147230582e-181
Rap1gap2	6.02782740878583e-185	0.350873974504446	0.947	0.832	1.52124280315528e-180
Rnf112	1.71239114366288e-184	0.272988889614765	0.434	0.183	4.32156152926201e-180
Kcnt2	1.05324239342313e-183	0.469277960760196	0.903	0.75	2.65806782828197e-179
Arhgef25	2.68002035649797e-183	0.315638651888574	0.668	0.381	6.76356737369392e-179
Thra	1.30115912975527e-182	0.336510281794266	0.975	0.913	3.28373529576338e-178
Slc24a3	5.71699999921143e-182	0.45022239049346	0.742	0.491	1.44279928980099e-177
Nectin1	8.29930427604218e-181	0.35123390534468	0.678	0.407	2.09449542014477e-176
Lingo1	1.63455490570543e-180	0.355159021399573	0.983	0.908	4.1251262155288e-176
Gabra2	2.63200211653708e-180	0.345942322577409	0.984	0.914	6.64238374150462e-176
Acsl4	3.06349428121399e-180	0.34415009724543	0.835	0.587	7.73134051749974e-176
Fam49a	1.38115100124983e-179	0.336375473171249	0.974	0.9	3.4856107818542e-175
Farp1	1.8182768269623e-179	0.348915127405116	0.95	0.841	4.58878522820475e-175
Tiam2	4.23787546059852e-179	0.334167549225136	0.763	0.502	1.06951262999125e-174
Kcnc4	1.02813126046789e-178	0.339546360009048	0.809	0.559	2.5946948620428e-174
Eid1	3.77531078780967e-178	0.321827684124437	0.975	0.91	9.52775183519526e-174
Scn3a	1.10012993638312e-177	0.35035593022647	0.857	0.624	2.77639792045008e-173
Grm5	2.24135888421371e-176	0.258077597366635	1	1	5.65651741609014e-172
Adrb1	3.89684387013681e-176	0.285087562721955	0.535	0.269	9.83446487506426e-172
Sowaha	1.11124082506989e-175	0.328123434759097	0.717	0.441	2.80443847022888e-171
Hs6st2	3.16698412294103e-174	0.382958699275034	0.838	0.609	7.99251783106628e-170
Slitrk5	3.59842019937672e-174	0.335718446138839	0.788	0.519	9.08133305716703e-170
A830036E02Rik	5.39374456312309e-174	0.270964428512906	0.476	0.22	1.36121931539537e-169
Ccnd2	1.5251849689366e-173	0.36495316848042	0.833	0.608	3.84910930610529e-169
Kif1b	7.4502744611793e-173	0.262460519824449	0.998	0.982	1.88022576576782e-168
Cpd	1.83820483405617e-172	0.320144885134257	0.753	0.481	4.63907753970756e-168
Atrnl1	1.12678281267642e-171	0.364102883494811	0.933	0.796	2.84366178435147e-167
Ctnna3	6.86113077164865e-170	0.34115404599282	0.688	0.412	1.73154357284097e-165
Slc16a2	1.05909899943622e-169	0.317948503751385	0.7	0.426	2.67284814487718e-165
Akap5	2.60664459273518e-169	0.339627245988879	0.804	0.555	6.57838895868579e-165
Klf13	3.64604622293704e-169	0.378729183208635	0.905	0.739	9.2015268528262e-165
Myh10	1.24140462837176e-168	0.347980354910084	0.891	0.704	3.13293286062181e-164
Slit1	1.88110455830513e-168	0.325068571975809	0.737	0.466	4.74734357379466e-164
Btg3	2.51632050411228e-168	0.253957908807226	0.489	0.23	6.35043805622817e-164
Rbfox1	5.43337759199884e-168	0.290465003927547	1	1	1.37122150289275e-163
Thy1	5.12628468391588e-167	0.294636090487266	0.995	0.972	1.29372046567985e-162
Abi2	6.81305142742092e-167	0.321341411397261	0.969	0.881	1.71940978873822e-162
Dner	7.17886609292911e-167	0.404512412010231	0.803	0.583	1.81173043587252e-162
Slc7a14	3.59191627733574e-166	0.36554798039907	0.833	0.607	9.06491910911222e-162
Specc1	8.6676147033682e-166	0.295841253722389	0.642	0.367	2.18744592268903e-161
Rgl1	1.10000830257848e-164	0.333691065966421	0.831	0.605	2.77609095321732e-160
B930095G15Rik	4.81768421292124e-164	0.308190540229798	0.788	0.538	1.21583896481493e-159
A830018L16Rik	3.18400650347636e-163	0.39080668056763	0.948	0.831	8.03547721282329e-159
Sh3rf3	1.87737156392677e-162	0.264945767429063	0.532	0.269	4.73792261588199e-158
Npas3	1.07475926544763e-161	0.35059802444298	0.452	0.216	2.71236995821019e-157
Tmod1	1.45309779278022e-161	0.272745451171071	0.535	0.275	3.66718289963943e-157
Tbl1xr1	1.49249555277924e-159	0.318702496047731	0.894	0.689	3.76661102654896e-155
Ypel2	3.88472027452682e-159	0.345537119080974	0.789	0.569	9.80386855682334e-155
Zfp697	9.45826985182812e-158	0.313469379947436	0.788	0.53	2.38698356250586e-153
Cdk5r1	2.08761019629295e-157	0.270411351877572	0.998	0.991	5.26850185238452e-153
Lpgat1	2.96935462897072e-157	0.323259353797274	0.957	0.867	7.49376027713341e-153
Gabra4	3.72983193305386e-157	0.314674958080068	0.933	0.793	9.41297684944802e-153
Ppp3cb	9.50721937158271e-157	0.290959818718537	0.988	0.938	2.39933695280633e-152
Shank2	1.0528836780283e-156	0.311352261735191	0.96	0.862	2.65716253824001e-152
Rab40b	9.99244980621582e-156	0.28826764558429	0.621	0.356	2.52179455759469e-151
Fgf12	1.28911467073227e-155	0.290446087974598	0.997	0.983	3.25333869452703e-151
Marcks	1.7709854059692e-155	0.298409610363407	0.992	0.972	4.46943586904447e-151
Celf4	1.97484654273893e-155	0.294127199104748	0.998	0.996	4.98392021991024e-151
Ube2e3	1.98319433656838e-155	0.339259836037552	0.872	0.692	5.00498754719761e-151
Mir124-2hg	7.53423219154821e-155	0.308724938069543	0.821	0.565	1.90141417818102e-150
Camkk2	3.19891308221396e-154	0.341732690355008	0.912	0.731	8.07309694558337e-150
Adamts17	4.51539823146788e-154	0.263140702186257	0.533	0.277	1.13955105167555e-149
Pgrmc1	4.524570384755e-154	0.314381545517612	0.973	0.896	1.14186582800062e-149
C2cd2l	3.26471005672561e-153	0.316972497858824	0.865	0.657	8.23914877015842e-149
Fam171a1	7.94786058250102e-153	0.280998857206381	0.699	0.427	2.00580157520578e-148
B230216N24Rik	3.84701586724891e-152	0.396791806666368	0.754	0.502	9.70871394417608e-148
Dapk1	4.21177669052198e-152	0.323092729339844	0.916	0.752	1.06292608338703e-147
Add1	7.01746839272807e-152	0.310018602389327	0.953	0.867	1.77099849827278e-147
Cul4a	4.17418077639081e-151	0.311496983306558	0.769	0.517	1.05343800253775e-146
Jun	6.94215599388383e-151	0.251968462939757	0.47	0.224	1.75199190817646e-146
Prmt8	2.75548975955537e-148	0.340900780323189	0.892	0.738	6.95402950618988e-144
Jph4	3.33657279391584e-148	0.32351256408651	0.926	0.805	8.42050876000541e-144
Stk32c	3.37450080834027e-148	0.252874732322376	0.553	0.295	8.51622769000833e-144
Gmfb	1.16805592156697e-147	0.319441596998688	0.884	0.696	2.94782272925856e-143
Arhgef9	6.40097338808437e-147	0.293907616587027	0.975	0.888	1.61541365395085e-142
Phf24	1.2518863734382e-146	0.311136608387893	0.958	0.843	3.15938564064599e-142
Itga8	1.76750162520498e-146	0.308626656985058	0.593	0.34	4.46064385152981e-142
Glra3	3.49841240837734e-143	0.445792403568324	0.713	0.491	8.82894339502189e-139
Rock2	5.50662762872798e-143	0.31129262665107	0.973	0.893	1.38970761466208e-138
Fbxl16	6.84254068649053e-143	0.303699075886766	0.935	0.813	1.72685199304961e-138
Plxna4	1.36270819328863e-142	0.281673699484152	0.658	0.396	3.43906666740252e-138
Cyfip2	1.60693152984322e-142	0.258803701329174	0.993	0.968	4.05541310186534e-138
Tnik	3.82163847528586e-142	0.27354787425779	0.978	0.924	9.64466902007893e-138
Ptpro	4.1651525966382e-142	0.31852170920326	0.519	0.283	1.05115956081358e-137
Stx1a	1.08500475389276e-141	0.328202550679844	0.894	0.717	2.73822649739916e-137
Gabbr2	1.59262124222415e-141	0.268693986754323	0.993	0.971	4.01929822900108e-137
Aplp1	2.22088237054237e-141	0.286474425968928	0.971	0.9	5.60484083853779e-137
Celf1	2.8074293066358e-140	0.266323155448386	0.991	0.964	7.08510934115676e-136
Fndc3a	1.7475567677182e-139	0.285763430099137	0.739	0.488	4.41030901469043e-135
Ptprr	1.8873706795011e-139	0.329347714643414	0.795	0.573	4.76315738385693e-135
Ak1	3.90369728120713e-139	0.253271228286679	0.67	0.404	9.85176082858245e-135
Ptprf	6.43618460168729e-139	0.305031456820058	0.818	0.608	1.62429990792782e-134
D630045J12Rik	4.89449618812466e-137	0.285553104760296	0.73	0.486	1.23522400299702e-132
Jpt1	2.32179571059861e-136	0.265484225744457	0.716	0.462	5.8595158348377e-132
Rgs7	4.40538698064741e-135	0.313340448614269	0.992	0.965	1.11178751230599e-130
Magi3	1.81567744293507e-134	0.315327626060699	0.743	0.512	4.58222516273524e-130
Man1a2	4.75689432885538e-134	0.295218679620517	0.882	0.695	1.20049742177323e-129
Megf9	3.14607449272497e-132	0.295048870662766	0.954	0.864	7.93974819729001e-128
Grem2	7.66830798687768e-131	0.262962781203001	0.677	0.42	1.93525088664832e-126
Gng2	1.18509248802434e-130	0.293532057323099	0.881	0.708	2.99081791202703e-126
Tiam1	2.17523244694003e-130	0.394960933388403	0.831	0.678	5.48963412634256e-126
Adgrl1	3.83979438173254e-130	0.278131476757263	0.985	0.938	9.6904890811784e-126
Lrpap1	1.050991643725e-129	0.280463649330376	0.79	0.561	2.65238761126879e-125
Elfn2	1.68704858745264e-129	0.28204248188102	0.751	0.519	4.25760452015424e-125
Wdr6	1.84288004539798e-128	0.252968419558559	0.68	0.427	4.65087637057088e-124
Ly6e	3.1876262193852e-128	0.313608036557012	0.868	0.684	8.04461228986243e-124
Rnf165	5.58923905840318e-128	0.306794998706132	0.894	0.735	1.41055626116921e-123
Alcam	6.3129361134654e-128	0.620409326316517	0.948	0.914	1.59319568695526e-123
Insyn1	1.43042144682759e-127	0.264424575821091	0.751	0.511	3.60995460535878e-123
Unc80	1.95678204424242e-127	0.272890816033416	0.97	0.899	4.93833084505458e-123
2010300C02Rik	5.23192323202779e-127	0.342585582032857	0.819	0.634	1.32038046606685e-122
Epha10	1.11149178380896e-126	0.320406647279416	0.861	0.681	2.80507181479868e-122
Stt3b	1.37245335039559e-126	0.285888559014633	0.812	0.572	3.46366052039335e-122
Npas2	7.96972471700992e-126	0.30413142991828	0.745	0.516	2.01131942683179e-121
Slit3	1.09764980704687e-123	0.300959302245531	0.956	0.881	2.77013881804418e-119
Oga	1.11088747202836e-123	0.281982466198583	0.932	0.804	2.80354671315798e-119
Mink1	4.07624592096053e-123	0.26317176249676	0.689	0.452	1.02872218307281e-118
Mapk4	5.71051764711622e-123	0.367374839188735	0.893	0.741	1.44116333860272e-118
Tmem200a	5.75959145868524e-122	0.280669918565873	0.756	0.518	1.45354809642839e-117
Robo2	7.05410065017294e-122	0.278430015779092	0.989	0.962	1.78024338108414e-117
Ildr2	4.0260754420943e-121	0.285326938199694	0.929	0.805	1.01606065932134e-116
Kcnf1	3.82427775268291e-120	0.313965692466862	0.884	0.723	9.65132976444586e-116
1700016P03Rik	1.92072021217517e-119	0.301674398594054	0.498	0.278	4.84732159946647e-115
Fgf13	4.95086875311445e-119	0.289659287618374	0.833	0.629	1.24945074722349e-114
Actn4	7.56955089385398e-119	0.262961735275477	0.722	0.488	1.91032755908193e-114
Btbd3	1.12626735737123e-118	0.285770458278664	0.705	0.469	2.84236092979776e-114
Sphkap	1.72449624848519e-118	0.255850731971391	0.984	0.943	4.35211118230208e-114
Mpp2	1.17215272511137e-117	0.267704914651495	0.792	0.576	2.95816183236356e-113
Nedd4	1.26902209726371e-117	0.273060257565707	0.932	0.816	3.20263106686443e-113
Mbp	2.97319598255712e-117	0.254919715353024	0.721	0.479	7.50345470117941e-113
Kcng1	2.01097204739463e-116	0.316679587078856	0.67	0.462	5.07509015600982e-112
Angpt1	1.47570415338986e-115	0.306111322793726	0.9	0.663	3.72423457191e-111
Ablim2	2.57752423694675e-114	0.301978741246338	0.812	0.622	6.50489791678252e-110
Wwp1	2.39646893213708e-113	0.251922549238353	0.651	0.415	6.04796864403436e-109
Homer1	1.41542654095722e-112	0.373526158195441	0.98	0.93	3.57211196141375e-108
Akap9	2.22117150203669e-112	0.273860497925141	0.862	0.696	5.60557051968999e-108
Calr	5.11147822686189e-112	0.254657754888455	0.961	0.868	1.28998376011313e-107
Gm32647	6.0529641267723e-112	0.582623617903539	0.6	0.409	1.52758655667352e-107
Lhx2	1.01538103103112e-111	0.299956770996508	0.573	0.369	2.56251710801324e-107
Dlg4	1.06484119595529e-111	0.263204646874485	0.947	0.846	2.68733972623238e-107
Astn1	9.74325533974582e-111	0.260566835612756	0.965	0.898	2.45890535009165e-106
Plxna2	1.17159224047639e-110	0.271321942165442	0.857	0.686	2.95674733729027e-106
Map2k1	1.24488647113301e-110	0.262666163545408	0.924	0.784	3.14171998719838e-106
Nrp1	1.78789854720559e-110	0.285846880452515	0.532	0.318	4.51211956358274e-106
Ap1s1	1.18636242770253e-109	0.291369430108165	0.942	0.858	2.99402285879287e-105
Agap1	1.51128343780289e-109	0.254142033123583	0.789	0.586	3.81402601198315e-105
Sez6	1.81592951617727e-109	0.268744581152674	0.815	0.612	4.58286131997658e-105
Lrp11	5.34971050652801e-109	0.268263826560887	0.846	0.658	1.35010644053247e-104
Ssbp2	8.04779597351238e-109	0.256471746150955	0.957	0.868	2.03102226983532e-104
Zbtb18	1.53434623336239e-108	0.27048599093527	0.972	0.946	3.87222958913666e-104
B230219D22Rik	2.98534450339149e-108	0.260632001260609	0.913	0.782	7.53411392320911e-104
Arhgap6	6.12863131686926e-108	0.265446332670133	0.579	0.357	1.5466826854383e-103
Pdzd4	2.99284966005865e-107	0.25155505985156	0.831	0.635	7.55305468709002e-103
Gm33228	6.34796643483309e-106	0.267968477245418	0.443	0.242	1.60203628915883e-101
Dgkz	2.77774528188317e-105	0.265928696447498	0.837	0.652	7.01019576788855e-101
Dgkh	5.17385448572112e-105	0.270294228018638	0.923	0.813	1.30572565656144e-100
Sgsm1	1.59528866011606e-103	0.267188856653409	0.865	0.696	4.02602999153491e-99
Nkain3	4.19053510625667e-103	0.327613502315411	0.551	0.346	1.057565344766e-98
Tnks2	7.7709206216945e-103	0.250436894555251	0.866	0.7	1.96114723729704e-98
Pgbd5	1.03876006730894e-102	0.258671002121099	0.86	0.682	2.62151878186758e-98
Pnmal2	1.5080376805405e-102	0.262771737916951	0.964	0.871	3.80583469438007e-98
Crim1	7.53526377016686e-102	0.280293821758161	0.896	0.752	1.90167451767701e-97
Ppp1r12a	6.42496954142741e-100	0.253739824769482	0.931	0.816	1.62146956317004e-95
Sipa1l1	9.74596693312965e-100	0.26336346534806	0.926	0.795	2.45958967491393e-95
Gm10419	1.03470295220269e-99	0.260649360545078	0.863	0.693	2.61127984047393e-95
Epha6	1.84729783381529e-99	0.264915672755056	0.993	0.971	4.66202554319964e-95
Gas7	2.31574407825498e-99	0.258686754644245	0.982	0.933	5.8442433302921e-95
Plxdc2	3.0131004295532e-99	0.250194973722189	0.962	0.892	7.60416155406341e-95
Pknox2	2.54664575753134e-98	0.263333342141481	0.858	0.711	6.42696989828185e-94
Scd2	1.16528587294607e-96	0.276950417345984	0.933	0.832	2.940831957554e-92
Egr3	1.60684632551808e-96	0.366622213032653	0.783	0.594	4.05519807170997e-92
Unc13b	1.93985259818628e-92	0.260902095857098	0.826	0.632	4.89560600204271e-88
Rps6ka3	2.29963879257278e-92	0.254796016518855	0.889	0.734	5.80359842081594e-88
Epha3	8.44215577024208e-91	0.291878475038397	0.767	0.586	2.13054685173599e-86
Plk2	1.35660962376118e-88	0.26315645374758	0.944	0.842	3.42367570748608e-84
Ptprn	5.26497161842731e-88	0.255441825447953	0.913	0.803	1.3287208873425e-83
Cap2	6.87363095274919e-88	0.252261978497056	0.96	0.914	1.73469824354531e-83
Camk1d	1.99157892568478e-87	0.250824034328747	0.933	0.809	5.02614773475067e-83
Actb	2.09005419291356e-83	0.275416516126368	0.998	0.992	5.27466976665596e-79
Vgf	2.92361359969744e-76	0.276972599349818	0.816	0.676	7.37832364155642e-72
Adarb2	2.63433068651333e-72	0.505656532786623	0.359	0.211	6.6482603535537e-68
Cntn4	5.42856541754837e-69	0.753771856967783	0.571	0.419	1.37000705442668e-64
Egr1	2.26912591205607e-64	0.261467593506584	0.892	0.732	5.7265930642559e-60
Lrp1b	3.16586723007727e-63	0.931651419101742	0.815	0.76	7.98969912854601e-59
Man1a	2.12528311437906e-60	0.253245988681828	0.92	0.841	5.36357699575842e-56
Lamp5	2.31800771494202e-59	0.282029882623526	0.832	0.68	5.84995607019918e-55
Nnat	1.12853795958175e-32	0.267550834365053	0.56	0.415	2.84809124859646e-28
Il1rapl2	9.00835562919223e-29	0.301151624068864	0.211	0.133	2.27343871013924e-24
Brinp3	1.89451202544085e-08	0.784541888323295	0.316	0.277	0.000478117999860507
Cntn5	0.000114916410150201	0.254793912583928	0.982	0.993	1
