# Supplementary material for: Single Cell Transcriptomic and Chromatin Profiles Suggest Layer Vb Is the Only Layer With Shared Excitatory Cell Types in the Medial and Lateral Entorhinal Cortex
Source: Front Neural Circuits. 2022 Jan 26;15:806154. doi: 10.3389/fncir.2021.806154 (PMC8826650; doi:10.3389/fncir.2021.806154)
Supplement: Supplementary file 15 [file Data_Sheet_2.ZIP › DE_LIII_MECvsLEC.csv]

p_val	avg_log2FC	pct.1	pct.2	p_val_adj
Igfbp5	0	1.5053433413602	0.993	0.914	0
Cdh20	0	1.03331912592786	0.946	0.731	0
9330185C12Rik	0	2.09084737604033	0.796	0.055	0
Cntnap5a	0	1.31502378901889	0.999	0.967	0
1110008P14Rik	0	0.74340547389239	0.998	0.995	0
Nr4a2	0	1.50789457115947	0.986	0.687	0
Fermt1	0	0.916858245465051	0.724	0.242	0
Plcb1	0	0.599097900511208	0.997	0.998	0
Ovol2	0	0.722366042526054	0.658	0.252	0
Tshz2	0	1.18514451624373	0.788	0.361	0
Hspa4l	0	0.54880267393134	0.968	0.954	0
Plch1	0	1.22074324111881	0.898	0.425	0
Rxfp1	0	1.51864769786273	0.872	0.352	0
Ntng1	0	0.563462495806784	1	0.998	0
Gm6602	0	0.503992715159103	0.375	0.047	0
St6galnac5	0	0.673961964010826	0.957	0.883	0
Fut9	0	0.576716787458432	0.98	0.963	0
Grin3a	0	0.96547622767888	0.823	0.478	0
Ptprd	0	0.458936117764691	1	1	0
Slc24a2	0	0.770112803400419	0.935	0.908	0
Elavl4	0	0.510898697143481	0.976	0.955	0
Agbl4	0	0.496631199397384	0.992	0.98	0
Hpca	0	0.910074108548801	0.93	0.733	0
Fndc5	0	0.658607656788041	0.629	0.277	0
Zfp804b	0	1.65097588077684	0.991	0.696	0
Lhfpl3	0	0.993280257499195	0.761	0.51	0
Nap1l5	0	0.665083350564205	0.989	0.966	0
Rerg	0	0.813040812411726	0.554	0.091	0
Scn1b	0	0.521288146405399	0.983	0.979	0
Nell1	0	1.77127284074805	0.975	0.608	0
Dkk3	0	1.21546260736239	0.879	0.432	0
Zmat4	0	1.14647485241667	0.821	0.361	0
Fgfr1	0	0.607544354320395	0.72	0.468	0
Nrg1	0	1.22026993001767	0.999	0.994	0
Tenm3	0	2.58220723941179	0.888	0.604	0
Spock3	0	1.22035736989297	0.892	0.507	0
Psd3	0	0.468076559661954	0.993	0.984	0
Nfix	0	0.683354022906463	0.961	0.907	0
Igsf9b	0	0.574242055930493	0.866	0.738	0
Opcml	0	0.460978787927659	1	0.999	0
Rora	0	0.555890433097374	0.987	0.975	0
Ephb1	0	0.686878736660001	0.612	0.258	0
Ust	0	0.891852462980155	0.795	0.447	0
Kitl	0	0.840951517932291	0.951	0.838	0
Insyn2b	0	0.486380002373689	0.395	0.038	0
Tenm2	0	0.767981659623902	1	0.999	0
Clmn	0	0.623245462177132	0.645	0.351	0
Meg3	0	0.326288557442027	1	1	0
Chrm3	0	1.03678373994683	0.999	0.931	0
Emb	0	0.646174109918189	0.772	0.557	0
Hcn1	0	0.701662770080475	0.935	0.848	0
Cacna2d3	0	1.16918833816495	0.987	0.936	0
Rb1	0	0.751578242756466	0.832	0.631	0
Itm2b	0	0.486386716857822	0.992	0.989	0
Pcdh9	0	1.00087798534642	1	0.998	0
Hs6st3	0	0.619593869076413	1	0.985	0
Cdh10	0	1.0383457668613	0.969	0.844	0
Efr3a	0	0.528406740471025	0.994	0.975	0
Lsamp	0	1.69790188667251	0.996	0.96	0
Cadm2	0	0.581531021031457	1	1	0
Mir99ahg	0	0.987012733761401	0.986	0.915	0
Pcp4	0	1.17715617078612	0.999	0.995	0
Ptchd4	0	1.06091822208756	0.957	0.722	0
Gm49906	0	0.627787954525381	0.814	0.626	0
Nrtn	0	0.827440000315696	0.501	0.043	0
Efna5	0	0.807603636255782	0.804	0.488	0
Slc8a1	0	0.516567645428065	0.999	0.996	0
Nrep	0	1.45882457563373	0.96	0.455	0
Tcf4	0	0.58376479559236	1	1	0
Rab27b	0	0.657070676783398	0.905	0.7	0
Sorbs1	0	0.687565320281414	0.926	0.832	0
Gm14507	3.99170086977276e-301	0.443931323255291	0.34	0.033	1.00738554850455e-296
Epb41	8.114136029725e-300	0.547906282842363	0.625	0.338	2.0477645098217e-295
Cd44	2.8275737371384e-299	0.589494467416921	0.847	0.675	7.13594784041617e-295
Oxr1	9.58627055189372e-291	0.340468781608103	1	1	2.41928709918142e-286
Asap1	8.35700643588501e-290	0.466539747338283	0.976	0.964	2.1090577142243e-285
Rims3	3.04527589444238e-283	0.514527415579646	0.441	0.128	7.68536277480423e-279
Man2a1	4.24521732761202e-283	0.582983481830028	0.656	0.422	1.07136549696944e-278
Cdh12	5.91663133451871e-283	0.528786821027351	0.984	0.947	1.49318024989249e-278
Fn1	3.49257379776693e-279	0.615861139020967	0.312	0.026	8.8142084934244e-275
Arap2	7.90431370722541e-279	0.523131066676063	0.901	0.86	1.99481165029248e-274
Lrrtm4	9.35408667912591e-279	0.650831114692092	0.999	0.994	2.36069085521101e-274
Epha4	2.51053346107466e-278	0.498153250268691	0.958	0.919	6.33583329571411e-274
Fbxo2	4.42676070044169e-278	0.551373635197549	0.792	0.605	1.11718159797047e-273
Kcnd2	1.14272881531541e-276	0.434808220796051	0.997	0.993	2.88390471121149e-272
Mctp2	1.10164531183557e-272	0.430646818253454	0.344	0.053	2.78022227347942e-268
A330102I10Rik	5.03577344640604e-271	0.587531987957351	0.546	0.252	1.27087814466949e-266
Fxyd6	4.33778036553631e-260	0.503601036754536	0.969	0.905	1.0947256308504e-255
R3hdm1	4.62903060274981e-260	0.440945972163864	0.991	0.992	1.16822845321597e-255
Adgra1	2.16439197865186e-259	0.543726296609037	0.767	0.617	5.46227603652369e-255
Snhg11	4.31683875924216e-259	0.276545092655315	1	1	1.08944059766994e-254
Cntnap2	3.2519561505847e-255	0.498400266017676	0.966	0.953	8.2069617372306e-251
Gm4258	7.64032600538839e-249	0.547363240026894	0.8	0.653	1.92818907397987e-244
Pou3f1	7.14752374176368e-248	0.511113342259261	0.501	0.199	1.8038205667089e-243
Egfem1	9.21479179394172e-247	1.04329502654685	0.74	0.516	2.32553700503707e-242
Shisal2b	3.35856899268586e-246	0.40680508388154	0.293	0.031	8.47602056684129e-242
Cntnap5b	3.72435306254536e-246	0.90736942470039	0.678	0.45	9.39914982394571e-242
Gm9989	9.10490027765048e-246	0.480321823913212	0.533	0.252	2.29780368307065e-241
Cbln4	2.15729270203533e-245	0.467653274262381	0.96	0.826	5.44435959212657e-241
Cit	1.23158826714114e-243	0.430278902213802	0.947	0.931	3.10815930978411e-239
Cntn3	1.36875858386424e-238	0.489803434484068	0.93	0.84	3.45433603809819e-234
Plcxd2	1.79020208270458e-238	0.480994564906809	0.921	0.872	4.51793299612155e-234
Pantr1	8.5594787451026e-237	0.536309835355128	0.675	0.48	2.16015565090154e-232
Pfdn2	5.85519309668028e-233	0.417402001940025	0.962	0.956	1.4776750818092e-228
Zfp804a	1.55201307604767e-229	0.550188979359148	0.699	0.488	3.91681540002151e-225
Grip1	7.54155296488961e-229	0.485037956306471	0.916	0.869	1.90326172174919e-224
Cacnb4	8.02949191903219e-229	0.330477803954983	0.997	0.997	2.02640287560615e-224
Tmeff1	1.65494434245432e-228	0.442470662296231	0.892	0.813	4.17658303705196e-224
Trhde	1.26679923067052e-226	0.505687813858203	0.871	0.798	3.19702121844319e-222
Pde4d	1.87879228026462e-225	0.506012947364429	0.934	0.867	4.74150807770383e-221
Mgll	2.29980523418528e-224	0.492980991511903	0.795	0.603	5.80401846951339e-220
Fat3	4.15963298044082e-222	0.429244890776772	0.981	0.968	1.04976657527385e-217
Bach2	2.83348364581722e-220	0.511623430809422	0.677	0.473	7.15086267694891e-216
Prickle1	1.76071568738671e-219	0.41708313940074	0.965	0.941	4.44351818025785e-215
Parm1	2.33681422727545e-219	0.531071196314187	0.654	0.466	5.89741806537505e-215
Xkr6	3.03223237477095e-219	0.46347411466155	0.503	0.241	7.65244484420944e-215
Nrgn	5.21397643236289e-218	0.333837590809305	0.998	0.988	1.31585123223542e-213
Pou3f3	5.38094474868617e-218	0.483959256923708	0.687	0.508	1.35798902622593e-213
Arhgap26	9.285223042253e-218	0.452770941730461	0.883	0.813	2.34331173917339e-213
Ptger3	1.05129530708065e-216	0.477758669179469	0.68	0.482	2.65315396647944e-212
Nrip1	2.59322105962766e-216	0.490772931497431	0.723	0.58	6.54451198818233e-212
Rnf227	1.14163708352692e-210	0.35053978011639	0.988	0.987	2.88114950769688e-206
Chrna4	4.85170996195532e-207	0.435506873380256	0.543	0.302	1.22442604309866e-202
Ccdc136	2.8234941775777e-204	0.442303887477123	0.838	0.772	7.12565225595283e-200
Necab1	2.36604374622193e-201	0.393929993032315	0.983	0.919	5.97118460234029e-197
Ankrd34b	6.45270235313351e-200	0.474373074728593	0.632	0.44	1.6284684928603e-195
Chchd10	3.35664888086491e-198	0.365292357727698	0.98	0.977	8.47117478063878e-194
Dmd	4.24935367249292e-198	0.377831775125997	0.992	0.993	1.07240938632704e-193
Sncb	2.52922656337938e-196	0.283117519280585	0.997	0.997	6.38300907800055e-192
Igf1	2.99350785716104e-194	0.421741337879021	0.247	0.029	7.55471577911732e-190
Frmd5	1.02030716829142e-192	0.450877417381621	0.884	0.837	2.57494920061706e-188
Ppm1l	1.16153753764578e-192	0.369039833583244	0.968	0.972	2.93137228375665e-188
Snca	8.35185953002499e-192	0.592106038397853	0.835	0.785	2.10775878959241e-187
Cux1	8.31049327897609e-191	0.469609106183602	0.855	0.817	2.0973191888152e-186
Bag1	5.76055306518713e-189	0.396757578408063	0.934	0.927	1.45379077706128e-184
Ly6g6e	1.26775237258786e-186	0.370931354081171	0.363	0.112	3.19942666269998e-182
Eif4a2	3.36090472296414e-185	0.327665216031971	0.996	0.995	8.48191524934461e-181
Cxcl14	4.57073997388338e-185	0.547344688521471	0.352	0.108	1.15351764720895e-180
Clstn2	8.19412779121144e-183	0.41002719364143	0.957	0.922	2.06795203066803e-178
Cadps2	1.53313362304819e-181	0.454672526567695	0.311	0.082	3.86916932448673e-177
Nt5dc3	3.05322838950559e-181	0.478445475355627	0.788	0.699	7.70543248659527e-177
Pam	1.84279848594287e-175	0.354093637485862	0.992	0.99	4.65067053897403e-171
Stard5	3.16465054911739e-174	0.314763835281131	0.253	0.043	7.98662859080756e-170
Ccdc60	2.75369331962464e-173	0.299432315880986	0.229	0.029	6.9494958307367e-169
Gm20063	1.19394316695881e-171	0.475807613560168	0.687	0.537	3.01315437045396e-167
Atp1b2	1.21165106153908e-171	0.365020954936725	0.925	0.898	3.05784378400618e-167
Plekhg1	4.4497416798748e-169	0.346618176571168	0.371	0.13	1.12298130775e-164
Cemip	6.68506411978206e-169	0.420872354172226	0.846	0.774	1.6871096319094e-164
Magi2	9.75476638767014e-169	0.290374643365031	0.997	0.997	2.46181039325631e-164
Socs6	2.01222652349986e-165	0.417255461122385	0.573	0.392	5.0782560773566e-161
Cfap52	3.51557636547731e-165	0.41848694236068	0.464	0.238	8.87226007355509e-161
Lgi2	1.01403357332387e-164	0.395230001820092	0.769	0.654	2.55911652899745e-160
Serinc2	1.75810819802309e-162	0.307859719215561	0.343	0.119	4.43693765935087e-158
Gm31698	2.5117616504572e-162	0.383091820790834	0.25	0.049	6.33893287725884e-158
Pip5k1b	3.26523230255709e-162	0.415330549003292	0.731	0.599	8.24046676196333e-158
Akain1	2.29256090538143e-161	0.313445135672564	0.201	0.018	5.78573595691113e-157
Slc25a4	1.05368549767359e-159	0.321524218625043	0.973	0.973	2.65918609047884e-155
Dscam	2.22606694956585e-158	0.310340243630541	0.986	0.98	5.61792516061933e-154
Zbtb20	2.55924951841351e-158	0.537908901263728	0.445	0.231	6.45877800962018e-154
Gria4	6.77374140249753e-156	0.291220255475538	0.998	0.999	1.7094891177483e-151
Bhlhe40	2.87447966249268e-155	0.426744488936561	0.684	0.523	7.25432432423278e-151
Kctd4	4.22606722622938e-154	0.39622235292999	0.57	0.387	1.06653258588351e-149
Peg3	2.18158325627391e-153	0.378156519975805	0.877	0.839	5.50566166385846e-149
Ndufa11	2.50860123734715e-153	0.397704685593782	0.821	0.779	6.33095694269301e-149
Gm28175	1.0687684155038e-152	0.348265736733676	0.35	0.141	2.69725085020695e-148
Dbx2	2.90142931424777e-152	0.357660896331544	0.42	0.211	7.3223371603671e-148
Cacna1i	7.75002314685223e-152	0.388423794441347	0.632	0.485	1.9558733415711e-147
Kcnab1	2.76459231858225e-150	0.334437022293357	0.96	0.947	6.97700163440601e-146
Ptpre	4.60118962501667e-150	0.419728441543794	0.591	0.434	1.16120222566546e-145
St8sia4	9.50751408334237e-149	0.362833599928601	0.37	0.16	2.39941132921311e-144
Gm48003	1.72105701223219e-148	0.369230058898245	0.464	0.259	4.34343158177037e-144
Etl4	2.77166993861902e-148	0.3712459609278	0.97	0.962	6.99486342409281e-144
Tpd52	4.07363584198169e-148	0.376238628269881	0.788	0.704	1.02806347744092e-143
Satb2	4.23006349374763e-148	0.412512405163199	0.731	0.62	1.06754112391709e-143
Kcnb2	7.94915141755512e-148	0.298417581426282	0.998	0.998	2.00612734324839e-143
Kalrn	3.13821161375617e-146	0.257317046078905	0.997	0.999	7.91990464963644e-142
Rell1	2.94013709108513e-145	0.337404933455684	0.414	0.206	7.42002397677155e-141
Lrfn5	1.45043032777565e-144	0.336211818917433	0.999	0.999	3.6604510182074e-140
Rasgrp1	1.16748338552855e-142	0.338395911976417	0.929	0.93	2.94637782005841e-138
Syndig1l	1.02056440244898e-139	0.30724457646043	0.286	0.094	2.5755983824605e-135
Stmn2	1.36809331683471e-139	0.273855737162909	0.984	0.983	3.45265710369576e-135
Wnt10a	1.49642282277661e-135	0.30955376584497	0.325	0.13	3.77652227784132e-131
Mei1	1.68302487105251e-135	0.333124040567855	0.311	0.119	4.24744986707522e-131
Plxdc1	1.88373490937583e-135	0.366977163929159	0.59	0.434	4.75398179079178e-131
Cav2	2.2030540438976e-135	0.358023274582484	0.545	0.371	5.55984749058438e-131
Dpp10	2.41637433607953e-135	0.258761991546394	0.99	0.999	6.09820391196391e-131
Hlf	5.74499480202016e-135	0.352981175107723	0.85	0.809	1.44986433818583e-130
Rpl17	5.86072600945959e-135	0.270080964579146	0.993	0.989	1.47907142300732e-130
Trpc5	9.95453744374048e-135	0.451978004207313	0.779	0.716	2.51222661467679e-130
Cox7a2l	3.38265653249738e-133	0.312192698683584	0.963	0.965	8.53681029106363e-129
Hrh3	7.23819095628269e-133	0.342415553271481	0.455	0.268	1.82670225163706e-128
Ndfip1	2.08705852598665e-131	0.25520291709983	0.993	0.996	5.26710960203251e-127
Rbms1	2.50510765764794e-129	0.315572197887246	0.374	0.184	6.32214019560612e-125
Adcy2	1.03661540867421e-128	0.363009714677861	0.858	0.821	2.6161063068711e-124
Asph	1.13506701529251e-128	0.357974554044038	0.804	0.754	2.86456862649372e-124
Susd4	6.03563369700101e-128	0.349089060144454	0.795	0.725	1.52321287611214e-123
Iqsec3	7.56291794446074e-128	0.365002533982973	0.563	0.412	1.90865360164356e-123
Rit2	1.04758893879906e-127	0.368318671399613	0.853	0.82	2.64380020484718e-123
Setbp1	1.32034650530909e-127	0.330558562082803	0.935	0.922	3.33215847544855e-123
Htr1b	8.88996852704954e-127	0.295447253754615	0.327	0.138	2.24356135717149e-122
Zbtb16	2.01637987561105e-124	0.372935296217192	0.643	0.506	5.08873789207961e-120
Sfxn5	5.67426639955241e-124	0.389446746206078	0.579	0.44	1.43201461125504e-119
Psmc5	7.39210013158488e-124	0.353455511070211	0.774	0.737	1.86554431020808e-119
Ubl3	4.29632338841716e-123	0.330116946471076	0.877	0.889	1.08426313353484e-118
H2afz	1.30432717784402e-122	0.29929273891538	0.953	0.948	3.29173049872495e-118
Slc1a2	5.57657667531793e-122	0.302557044614243	0.984	0.987	1.40736065554999e-117
Kcnn2	4.48417147672077e-120	0.384745707538648	0.593	0.467	1.13167035558002e-115
Trpc3	5.52616781297904e-120	0.289280696213792	0.322	0.138	1.39463897096152e-115
Pacsin2	1.57653844195673e-119	0.348767968152682	0.545	0.401	3.9787100659662e-115
Lmbrd1	1.42972907345998e-118	0.303738825257031	0.907	0.909	3.60820726269095e-114
Cabp7	6.73646881891309e-118	0.262205492530783	0.31	0.127	1.7000826358291e-113
Atp2a2	3.2166435260656e-115	0.255882794162818	0.99	0.996	8.11784326673176e-111
Serpini1	8.11812397026692e-115	0.262037035765323	0.984	0.987	2.04877094637626e-110
Khdrbs2	1.4332825068949e-114	0.369031915496329	0.88	0.853	3.61717506265067e-110
Cox6c	8.11327840556352e-114	0.251852587768219	0.988	0.989	2.04754807121206e-109
Fam174a	1.9986593558601e-113	0.2845321624476	0.949	0.951	5.04401661638414e-109
6330403K07Rik	2.28411424370812e-113	0.266918296419989	0.98	0.966	5.76441911684617e-109
Ralb	4.85362557410359e-112	0.316042427790443	0.455	0.293	1.22490948613652e-107
Cox7c	9.42476703308494e-112	0.252901971862633	0.992	0.991	2.37852845613965e-107
Rims4	1.38670406145394e-111	0.334044861558234	0.68	0.594	3.49962503989132e-107
Atp5md	3.13146778001905e-111	0.258769756789192	0.986	0.989	7.90288523643407e-107
Clvs1	7.44901099404601e-111	0.334912602817582	0.843	0.828	1.87990690456739e-106
Atf4	7.63527566309347e-111	0.339179181731455	0.822	0.806	1.9269145190949e-106
Kndc1	2.13377143216472e-110	0.33355082518167	0.617	0.505	5.3849989633541e-106
Garem1	1.1527281407755e-109	0.417469155778584	0.694	0.625	2.90914000887513e-105
Reps2	1.87006790646844e-109	0.286842990862352	0.939	0.95	4.7194903755544e-105
Mbnl2	9.63393648950167e-109	0.266422829781251	0.972	0.979	2.43131655185554e-104
Gsg1l	4.23699625419751e-107	0.364525324843627	0.67	0.578	1.06929074467183e-102
Klf6	9.55082960948953e-107	0.33164054178778	0.752	0.694	2.41034286854687e-102
Atp5g3	5.08508373681236e-105	0.294829825747776	0.881	0.86	1.28332258265934e-100
Luzp1	2.30957507486028e-104	0.301859546834906	0.837	0.811	5.82867461642488e-100
Galnt18	3.84086267916532e-103	0.334362087675952	0.902	0.887	9.69318514340951e-99
Gm28905	3.84891624304848e-103	0.387966643774674	0.61	0.464	9.71350992258146e-99
Slc38a1	4.48010209650197e-103	0.306907279527582	0.833	0.822	1.1306433660942e-98
Ctxn3	4.56315066650026e-103	0.316331069502691	0.149	0.02	1.15160233370467e-98
Lratd1	5.5399118992556e-103	0.347298660069451	0.676	0.579	1.39810756601514e-98
Bex3	6.33683154019247e-103	0.286685894928634	0.942	0.935	1.59922617579837e-98
Ndufa6	6.5929346442804e-101	0.295515901898177	0.905	0.898	1.66385891617704e-96
Dab1	8.86129897469296e-101	0.25595172288608	0.999	0.998	2.23632602224326e-96
Ttc9	5.47143370679711e-98	0.309818951478822	0.681	0.583	1.38082572458439e-93
Cdk19	2.13494471917551e-97	0.320828383751222	0.504	0.365	5.38795998778323e-93
Plcl1	2.12780535583702e-96	0.311283622383727	0.876	0.843	5.36994237652588e-92
Foxp1	1.19324497709904e-95	0.291334768822811	0.87	0.869	3.01139234870485e-91
Cend1	2.06236820119612e-95	0.267124376346727	0.923	0.927	5.20479862935864e-91
Pde4a	2.82837955026532e-95	0.295692381264653	0.842	0.804	7.13798147100458e-91
Adgrg6	5.2485068526116e-95	0.252022725450159	0.288	0.128	1.32456567439359e-90
Cst6	1.41502963642288e-94	0.303928683055602	0.587	0.472	3.57111029344043e-90
Atp5h	3.52817974184995e-94	0.278181305588004	0.915	0.917	8.90406721450671e-90
Ppargc1a	5.37603607949941e-94	0.321971979084945	0.772	0.731	1.35675022538327e-89
St6galnac3	1.88896282413918e-93	0.347906653897906	0.656	0.584	4.76717547928004e-89
Cox5a	4.85355391197823e-93	0.29666514681265	0.812	0.786	1.22489140076595e-88
Cyfip1	7.4259743943204e-93	0.322060716944415	0.638	0.551	1.87409315789464e-88
Klf9	1.24321859017599e-92	0.252664723793003	0.963	0.968	3.13751075602716e-88
Dsc3	3.19555675616277e-92	0.35251071703415	0.488	0.317	8.06462658552798e-88
Tuba1a	3.80874799107412e-92	0.27053209105316	0.916	0.926	9.61213730507376e-88
Tsc22d3	3.90408304692227e-92	0.313477621296422	0.582	0.478	9.85273438551773e-88
Ncam2	4.07984515512703e-92	0.29951023211734	0.968	0.959	1.02963052179941e-87
Focad	9.69067810198e-92	0.313091137327692	0.677	0.62	2.44563643259669e-87
Lurap1l	1.41993691982633e-91	0.292944312182206	0.52	0.386	3.58349480456572e-87
Klf12	5.30242572767302e-90	0.301831541063081	0.847	0.821	1.33817318089284e-85
Pkia	3.74452855817292e-89	0.293625590008721	0.882	0.884	9.450066722261e-85
Sertm1	1.02409721617231e-87	0.281952712458969	0.453	0.303	2.58451414445407e-83
9130024F11Rik	1.58671050059641e-87	0.303048641217073	0.474	0.339	4.00438129035517e-83
Hspe1	1.25949693716344e-86	0.278523843225089	0.882	0.872	3.17859242031936e-82
Sox5os4	1.35627992474258e-86	0.262895447563466	0.411	0.258	3.42284364607286e-82
Cntn2	6.30020723292072e-85	0.253046157434699	0.392	0.245	1.5899832993722e-80
Calb2	1.06951976920338e-84	0.296123399080516	0.131	0.021	2.69914704153856e-80
Ptn	1.24884569652058e-84	0.256929755965737	0.958	0.946	3.15171188430899e-80
Ssbp3	5.58280955960495e-83	0.272798105090651	0.889	0.901	1.4089336485575e-78
Uqcrb	1.07152455466624e-82	0.29318543728342	0.81	0.788	2.70420651861119e-78
Chn2	1.27334217324687e-82	0.259263573562886	0.371	0.22	3.21353364262312e-78
Lnpk	2.54255031715923e-82	0.28878134152856	0.751	0.724	6.41663423541475e-78
Samd5	2.06954984608331e-80	0.285599643867028	0.796	0.735	5.22292294656044e-76
Sod2	1.19456865655202e-78	0.253119372318223	0.916	0.926	3.01473291854034e-74
Arpc3	1.99927830459334e-78	0.297762424336232	0.683	0.647	5.04557865730221e-74
Sgcz	6.24695406172129e-78	0.268764211533138	0.995	0.995	1.5765437965566e-73
Ndufv3	3.72494068262648e-77	0.267046228635355	0.881	0.875	9.40063280074444e-73
Ramp1	7.10838273829779e-76	0.305115347215514	0.767	0.723	1.79394255166421e-71
Tnfaip8l3	6.4895310522274e-75	0.25155897190645	0.459	0.327	1.63776295165063e-70
Jam3	1.06421218218385e-74	0.305054440452294	0.536	0.438	2.68575228417738e-70
Kcnip1	3.55599856657417e-74	0.251765726486765	0.175	0.058	8.97427358246323e-70
Fyb2	4.10732968621703e-74	0.261551246831108	0.469	0.336	1.03656679291059e-69
Mpc2	5.51470917882668e-74	0.251441235410696	0.849	0.84	1.39174715546049e-69
Elavl2	1.40958695316221e-73	0.259370372835805	0.834	0.809	3.55737459369548e-69
Aamdc	3.75988797581738e-73	0.284953705769011	0.506	0.406	9.48882928457032e-69
Gm26782	1.49193054410895e-72	0.275651525189366	0.464	0.341	3.76518511416775e-68
Pou3f2	4.11530448776998e-72	0.274085506068221	0.394	0.266	1.03857939357851e-67
Ralyl	6.53809784074164e-72	0.264952200626942	0.996	0.997	1.65001975206797e-67
Arnt2	8.60007549332814e-72	0.253475849655381	0.804	0.777	2.17040105225122e-67
Sod1	9.78937819453604e-71	0.266165312119942	0.803	0.791	2.47054537495506e-66
Runx2	1.43900794688413e-70	0.290638694946681	0.542	0.447	3.63162435555149e-66
Ppp1r14c	3.16470660775773e-70	0.276547157684	0.69	0.652	7.98677006599817e-66
D430041D05Rik	1.29856847220557e-69	0.253104234432031	0.917	0.929	3.27719725330519e-65
Stx8	1.51228550290086e-69	0.26647030991245	0.63	0.565	3.81655492367089e-65
Cdh11	1.67137792576549e-68	0.275695524900094	0.773	0.748	4.21805647125438e-64
Arhgdig	6.71571669608201e-68	0.265848858017262	0.805	0.809	1.69484542259022e-63
Unc5c	8.26488640736174e-68	0.255021279346239	0.949	0.938	2.08580938262588e-63
Bdnf	2.02303392180207e-67	0.364385758365642	0.659	0.565	5.10553070845187e-63
Grm2	2.05833387443969e-67	0.26378311617293	0.731	0.706	5.19461719892346e-63
Rcn1	2.21624576933259e-67	0.285519012714271	0.45	0.337	5.59313944806467e-63
Chgb	1.05298512351076e-66	0.255249876502766	0.826	0.831	2.6574185562041e-62
Cox7b	1.14094196358997e-66	0.256258722869475	0.897	0.905	2.879395233512e-62
Prkd1	1.23943272489308e-66	0.288122338692398	0.357	0.226	3.12795636781265e-62
Uqcc3	1.89929964646013e-66	0.255930049314138	0.562	0.477	4.79326251777142e-62
Llph	3.13867721792639e-65	0.255403032744925	0.71	0.684	7.92107969488084e-61
Kat14	2.00532053100114e-64	0.263104835200449	0.538	0.461	5.06082742408758e-60
Nme2	4.84781458189674e-64	0.264935809325898	0.668	0.625	1.22344296603328e-59
Mtus2	1.04111181387744e-63	0.270307356529787	0.703	0.673	2.6274538846825e-59
Eml1	4.4760650255147e-62	0.259905192632097	0.579	0.517	1.12962453048914e-57
Mxi1	1.2812770230324e-61	0.264767468259302	0.629	0.578	3.23355882302687e-57
Lynx1	4.98785888991497e-61	0.264238713695385	0.727	0.651	1.25878594804784e-56
Rtl4	7.35987922684192e-61	0.297902886319007	0.802	0.788	1.8574127204781e-56
Nt5m	9.27812908576557e-61	0.261294286160508	0.548	0.474	2.34152143737466e-56
Mpped1	4.34868040947351e-60	0.276983034354564	0.929	0.918	1.09747647493883e-55
Foxp4	2.80108249783316e-59	0.251405702151518	0.513	0.429	7.06909189978154e-55
Crls1	1.60606184510846e-58	0.258974848886933	0.595	0.542	4.05321827850021e-54
Diras2	7.57051238491191e-58	0.285787759493614	0.608	0.574	1.91057021058022e-53
5330434G04Rik	2.77441235960398e-55	0.263850585837531	0.708	0.684	7.00178447193256e-51
Ier5	3.2657551384895e-55	0.261391019850141	0.542	0.455	8.24178624300596e-51
Pde7b	6.92552012390309e-55	0.273605145398867	0.645	0.563	1.74779351366942e-50
Dgcr6	1.48768087140325e-52	0.25519684732744	0.869	0.865	3.75446021516038e-48
Crip2	7.14013021416757e-51	0.252998826713252	0.703	0.704	1.80195466214947e-46
AI593442	1.78719926532572e-49	0.260856291328048	0.781	0.778	4.51035478590252e-45
C130073E24Rik	2.38622907678771e-47	0.303229849642506	0.145	0.06	6.02212632108914e-43
Meis2	5.25604205804414e-45	0.297789670450858	0.735	0.649	1.3264673341886e-40
Zfpm2	1.77061687582028e-44	0.411123798994986	0.292	0.204	4.46850580950765e-40
Thsd7a	6.63655118929617e-42	0.305827505477354	0.468	0.395	1.67486642364267e-37
Crym	3.49849784611265e-37	0.26401565302367	0.673	0.67	8.82915901423451e-33
BC025920	1.30638932336485e-35	0.259774040664116	0.191	0.111	3.29693473537588e-31
Xist	7.06762845515447e-35	0.331834531642432	0.617	0.625	1.78365739322733e-30
Pcdh15	1.97554570792324e-06	0.351008294761869	0.938	0.964	0.0498568470308588
