# Supplementary material for: Single Cell Transcriptomic and Chromatin Profiles Suggest Layer Vb Is the Only Layer With Shared Excitatory Cell Types in the Medial and Lateral Entorhinal Cortex
Source: Front Neural Circuits. 2022 Jan 26;15:806154. doi: 10.3389/fncir.2021.806154 (PMC8826650; doi:10.3389/fncir.2021.806154)
Supplement: Supplementary file 15 [file Data_Sheet_2.ZIP › DE_LVa_LECvsMEC.csv]

p_val	avg_log2FC	pct.1	pct.2	p_val_adj
Gm20754	0	1.68348499915361	0.762	0.174	0
6530403H02Rik	0	1.99252880980493	0.887	0.38	0
Dab1	0	1.25590072970281	0.996	0.948	0
Pdzrn4	0	2.16794129597217	0.92	0.249	0
Dio3	8.73504603012969e-299	0.832100686699007	0.526	0.036	2.20446356662383e-294
Tmem255a	5.51694752981366e-296	1.4957527397616	0.605	0.088	1.39231204809907e-291
Lingo2	5.22970033831315e-295	0.966117322313238	0.998	0.989	1.31981947438009e-290
Chst9	2.99321157466945e-292	1.44863861031248	0.604	0.083	7.55396805099328e-288
Reln	6.94010760072173e-286	1.37418811983629	0.712	0.19	1.75147495519414e-281
Id4	1.81761361891046e-285	1.40274311271566	0.538	0.056	4.58711149004432e-281
Gabra2	1.24233234951747e-281	1.19430887300138	0.98	0.873	3.13527415047724e-277
Kctd16	8.11568375195717e-281	1.57734529610404	0.974	0.789	2.04815510848143e-276
Tox3	2.7512526939208e-279	0.96504856903846	0.629	0.114	6.94333642364792e-275
Cadps2	1.10055649165867e-278	1.33706224959984	0.935	0.649	2.77747441799898e-274
Prkg1	7.03510775539428e-254	1.1669680523957	0.969	0.756	1.77545014422885e-249
5730522E02Rik	1.83275482105744e-253	1.10836241309403	0.965	0.887	4.62532334190267e-249
Nos1	3.07681987711894e-223	1.08580396177651	0.855	0.452	7.76497032388506e-219
Nlgn1	3.35383739949575e-219	0.656637783403085	1	0.997	8.46407944510743e-215
Nfib	1.89282190912588e-213	0.767249148071061	0.994	0.97	4.77691465206097e-209
Robo1	2.38345682594528e-213	1.28556653121157	0.884	0.583	6.01512999163811e-209
Camk2d	2.35476293180166e-209	0.97389599001658	0.966	0.82	5.94271521098785e-205
Doc2b	6.45279044641204e-208	0.845840258726399	0.659	0.208	1.62849072496101e-203
Fam155a	3.54525299371e-203	0.651471026774674	1	0.999	8.94715498022593e-199
Lypd1	5.98436333783952e-203	1.13279843113578	0.762	0.311	1.51027377557056e-198
Adamts2	1.06225771510086e-200	0.806746838089732	0.589	0.147	2.68081979560005e-196
Nr3c2	3.60818582671951e-197	0.849049927409897	0.726	0.275	9.10597857089202e-193
Cdh13	3.57219934473043e-196	1.10232252132668	0.945	0.626	9.01515948629618e-192
F730043M19Rik	3.90674983208219e-193	0.697958216244992	0.471	0.081	9.85946455122583e-189
Rfx3	6.75832991190581e-191	1.30000537847071	0.847	0.552	1.70559971986767e-186
Kirrel3	4.21948232832942e-186	0.913436018681633	0.985	0.961	1.0648707552005e-181
A830018L16Rik	6.32243180284295e-185	0.750326764337138	0.982	0.961	1.59559211408347e-180
Abca8a	1.46869831618992e-183	0.638719785781582	0.401	0.046	3.70655394056849e-179
Negr1	3.67399214987309e-182	0.783299061235962	0.998	0.981	9.27205398863473e-178
Pcdh7	1.57367522088833e-178	0.851769957534813	0.986	0.954	3.97148415495587e-174
Calb1	1.1580234330876e-176	1.01090444937189	0.495	0.112	2.92250373808318e-172
Ahcyl2	4.86865466662419e-174	0.934190019266377	0.924	0.801	1.22870237821595e-169
Atp2b4	1.24355683843836e-172	0.776838421162174	0.949	0.857	3.13836439316689e-168
C130073E24Rik	9.69489904573381e-169	0.632068380059668	0.403	0.057	2.44670167217184e-164
Hap1	8.1066713059637e-168	0.841700705065184	0.814	0.516	2.04588063748606e-163
Ptprz1	1.17007835408818e-166	1.02026719893719	0.808	0.435	2.95292674221234e-162
Slc1a3	5.52905995238701e-166	0.588591872037347	0.289	0.01	1.39536886018391e-161
Cdh9	3.33294249368854e-164	0.986802776204064	0.752	0.341	8.41134697132178e-160
Unc5d	1.83130123709854e-163	1.39412473650649	0.919	0.875	4.62165493206559e-159
Ptpn14	3.42467938941837e-159	0.441179873420749	0.359	0.043	8.64286337507513e-155
Dpyd	2.51557177229235e-158	0.964622634460421	0.696	0.352	6.34854848173422e-154
Dscaml1	3.39199198180324e-158	0.817607555676771	0.88	0.637	8.56037016447684e-154
Ncdn	5.64946402542746e-158	0.667710320408102	0.982	0.965	1.42575523609713e-153
9530026P05Rik	1.82740314940768e-156	0.740279072221132	0.283	0.014	4.61181732816017e-152
Il1rapl1	2.95063752746985e-149	1.06851744689038	0.973	0.882	7.44652392807567e-145
Trhr	2.56591557648421e-148	0.710014159831981	0.344	0.046	6.4756011403732e-144
Nkain3	5.01055549994555e-147	1.21925609467127	0.607	0.258	1.26451389152126e-142
Rbfox1	2.84310907806355e-145	0.683556255451484	0.993	0.998	7.17515438030898e-141
Rab3b	2.17044563437591e-144	0.900003978768506	0.764	0.472	5.47755364747447e-140
Ly6h	2.41259576719051e-144	0.754362151158522	0.985	0.961	6.08866793765868e-140
Gm1604a	3.06743101675105e-143	0.665222126727699	0.564	0.194	7.74127565697463e-139
Col23a1	1.45446002636819e-142	0.908117266037065	0.768	0.441	3.6706207685454e-138
Dok6	6.88078176856977e-140	0.686638882668484	0.955	0.908	1.73650289493395e-135
Mgp	4.84353062218327e-137	0.496922504078378	0.356	0.055	1.22236182312039e-132
Ccnd1	3.73985099165839e-135	0.735614298828931	0.513	0.154	9.43826194764829e-131
Adam33	3.30137575754845e-133	0.627912996221178	0.251	0.014	8.33168199932502e-129
Csmd1	4.95233641994917e-133	0.449290670716464	1	1	1.24982114230257e-128
Cpne7	1.1089839333164e-132	0.764562529074882	0.91	0.818	2.79874275251059e-128
Gabrb1	1.05856065205355e-131	0.585318191229123	0.987	0.977	2.67148951758755e-127
Lmo3	6.66680620816111e-131	0.784816892199101	0.629	0.296	1.68250188275362e-126
Gda	1.31582184268537e-130	0.516644189833418	0.988	0.979	3.32073958438506e-126
Usp29	1.37874730743466e-130	0.849654870859565	0.799	0.533	3.47954457977286e-126
Pcdh19	7.17840974071618e-129	0.796489372933254	0.85	0.63	1.81161526626454e-124
Kctd4	1.2708201289275e-128	0.741663111117083	0.731	0.42	3.20716875937432e-124
Bcl11b	3.71879724879162e-128	0.770967206744429	0.682	0.347	9.3851286167754e-124
Ccn3	2.21512128747706e-127	0.820352321254746	0.859	0.703	5.59030159320585e-123
Rasl10a	3.20931919663488e-125	0.83892497615532	0.821	0.539	8.09935885654744e-121
Frmd4b	7.2994045093653e-125	0.616588095586758	0.435	0.12	1.84215071602852e-120
Cacna1c	4.70414207884417e-124	0.632690714243231	0.957	0.914	1.1871843364379e-119
Dgkg	7.13184396093695e-123	0.690350892371782	0.935	0.833	1.79986346042166e-118
Meg3	3.20847997626313e-122	0.425424922015298	1	1	8.09724091609526e-118
Bace2	3.41435479916708e-122	0.415895241846321	0.255	0.022	8.61680720665797e-118
Shisa6	2.17739268725277e-121	0.680270520226861	0.415	0.112	5.49508592481981e-117
Anks1b	8.89396846146801e-121	0.435796580815572	1	0.998	2.24457082062068e-116
2010204K13Rik	8.92970027783602e-121	0.630688304255599	0.547	0.217	2.25358845911748e-116
Cadm1	1.35159542230209e-119	0.53301194861825	0.994	0.976	3.41102136726379e-115
Diaph2	1.85034555451767e-118	0.830355268961395	0.774	0.579	4.66971707593626e-114
Glra3	1.50847198376525e-117	0.425375574261829	0.344	0.067	3.80693074542835e-113
Car12	2.34189422565236e-117	0.635083259760214	0.435	0.126	5.91023845727886e-113
Necab2	5.32019298692494e-117	0.615058906374559	0.569	0.25	1.34265710411025e-112
Ryr3	1.01587039828132e-116	0.655273547996423	0.94	0.848	2.56375212414257e-112
Mctp1	1.85004637523951e-116	0.732095410603666	0.917	0.808	4.66896203719195e-112
Gm32647	1.16008848529291e-115	1.67853765885465	0.345	0.075	2.92771531033371e-111
Cntnap5c	4.82392327613344e-115	0.607016151541126	0.447	0.133	1.2174135171978e-110
Dlk1	3.7287555925283e-114	0.86073812779895	0.265	0.031	9.41026048886367e-110
Gm26871	5.11094591207648e-114	0.559899733927273	0.974	0.951	1.28984941983074e-109
Lcorl	1.24963845173731e-113	0.748209511082977	0.77	0.549	3.15371256064945e-109
Pnmal2	1.43819761968663e-113	0.639351392900914	0.935	0.853	3.62957933280316e-109
Arhgap6	1.66725707483524e-113	0.68316124083407	0.371	0.088	4.20765667976169e-109
Specc1	1.42498894383068e-112	0.69670422286501	0.748	0.479	3.5962445975455e-108
Dlgap1	1.49357728894969e-112	0.400787856068801	0.997	0.998	3.76934100412232e-108
Gm10605	5.6041697894484e-112	0.410538805166558	0.371	0.086	1.41432432976309e-107
Tgfbr3	2.5461166355227e-111	0.638464850603651	0.405	0.117	6.42563455306865e-107
Neurod1	5.59175115553721e-111	0.615929581640731	0.589	0.272	1.41119023912292e-106
Cplx2	9.83824779842607e-109	1.06436262637331	0.856	0.708	2.48287859688879e-104
Limch1	2.73742222003906e-108	0.680263669925416	0.762	0.557	6.90843245671258e-104
Cacnb2	5.78457605248238e-108	0.80725891664399	0.899	0.767	1.45985345836498e-103
Ahi1	5.21449472210541e-107	0.601362659389305	0.954	0.899	1.31598203301774e-102
Cacna1e	1.08237503488517e-106	0.518884078290844	0.974	0.96	2.73158987553971e-102
Itga4	5.23122257181899e-106	0.524789854211404	0.441	0.144	1.32020364044996e-101
Sipa1l1	1.28877655934111e-105	0.554548063193124	0.946	0.907	3.25248540280915e-101
Tmem132e	8.34363272954893e-104	0.36741859075961	0.296	0.054	2.10568259195626e-99
Eml6	1.07947159979248e-103	0.658634713346641	0.922	0.851	2.72426247639629e-99
Serinc5	1.12808729661767e-103	0.475934965531659	0.446	0.156	2.84695391047401e-99
Tafa1	6.12170360336088e-103	0.814572793334403	0.949	0.786	1.54493433838019e-98
Tafa5	1.30954633196395e-102	0.684853395341802	0.789	0.611	3.30490207797742e-98
Tcerg1l	3.20327550339347e-102	0.62926423451795	0.26	0.037	8.0841063879141e-98
Kcng1	4.23712621314547e-102	0.645348096568924	0.851	0.685	1.06932354241152e-97
Adra2a	4.75315000715414e-102	0.361393119746706	0.279	0.046	1.19955246730549e-97
Xkr4	1.87518787069806e-101	0.534080194261923	0.977	0.98	4.73241162928068e-97
Ust	5.85969703612255e-101	0.596142005770202	0.65	0.361	1.47881174100625e-96
Rtn4rl1	3.05644515701875e-100	0.718217854791675	0.715	0.464	7.71355064276821e-96
Pde7b	5.8334136617992e-98	0.556762835166969	0.31	0.068	1.47217860582827e-93
Tenm2	8.05514562401908e-98	0.649394223903261	0.998	0.997	2.0328771011337e-93
Dgkk	2.49226442714551e-96	0.359145900489835	0.164	0.003	6.28972773478713e-92
P3h2	4.15954382921575e-96	0.40390630037618	0.357	0.096	1.04974407617918e-91
Atrnl1	8.53619644684685e-96	0.585272109748264	0.907	0.889	2.15427989729074e-91
Ppfia2	1.20075242954611e-95	0.578428380046476	0.962	0.919	3.03033890644552e-91
Fkbp1a	7.64935241798659e-95	0.485433235617111	0.986	0.976	1.93046706972728e-90
Fam126a	1.0137866105402e-94	0.431840250679603	0.476	0.186	2.55849326902031e-90
Ptprt	1.43819833372135e-94	0.743523790497549	0.843	0.697	3.62958113481256e-90
Slit3	3.16292783073756e-94	0.556158103171479	0.972	0.96	7.98228096643237e-90
Smarca2	3.47239942559639e-94	0.586283989028139	0.895	0.782	8.76329443037762e-90
Arl15	5.32438950771608e-94	0.53640183047109	0.917	0.869	1.34371618006231e-89
Sdk1	6.02189447378353e-94	0.736959673881041	0.629	0.35	1.51974550834875e-89
Ptpro	9.08312260926483e-94	0.575449326071807	0.371	0.114	2.29230765290017e-89
Myh7	4.01157211442168e-93	0.530048051958287	0.381	0.118	1.0124004545166e-88
Cntnap5a	4.22650721031499e-93	0.535608156258734	0.989	0.94	1.06664362466719e-88
Gng7	1.34935157569126e-90	0.399985384886846	0.385	0.121	3.40535857157202e-86
C1qtnf7	6.2337077047393e-90	0.30914073197592	0.146	0.001	1.57320081344506e-85
Apaf1	3.14318268795044e-89	0.529439952890106	0.586	0.314	7.93245014958053e-85
4930509J09Rik	1.72089664164647e-88	0.305776469815944	0.208	0.024	4.34302685452318e-84
Mapk1	2.46660332597997e-88	0.421273048668592	0.979	0.976	6.22496681377564e-84
Npr3	8.78958664059959e-88	0.394113401872169	0.389	0.126	2.21822798048812e-83
Dcn	1.93928421722809e-87	0.862372013386899	0.779	0.635	4.89417157901853e-83
Sox6	2.81338265058927e-87	0.395741411996281	0.229	0.033	7.10013379529213e-83
C030017B01Rik	1.962133324844e-86	0.599327165803156	0.577	0.313	4.95183587190881e-82
Gria1	1.08058488342919e-85	0.430680657611508	0.987	0.985	2.72707207031024e-81
Slc44a5	9.2893307750172e-85	0.565655621230494	0.677	0.426	2.34434840769109e-80
Ap1s2	2.66131005575432e-84	0.525488839026357	0.387	0.137	6.71634818770719e-80
Dbpht2	4.44605614628241e-84	0.654673964168364	0.744	0.543	1.12205118963729e-79
Galnt16	4.69952520226869e-84	0.578279673736591	0.736	0.544	1.18601917529655e-79
Grin2b	7.49511642964376e-84	0.300534222764976	0.996	0.998	1.89154253334919e-79
Ntf3	1.50361022162717e-83	0.308340370654924	0.188	0.019	3.79466111632049e-79
Trpc4	1.79899589634031e-83	0.60994484568105	0.5	0.23	4.54012594359403e-79
Cdh7	5.91337700970397e-82	0.43556355513303	0.303	0.078	1.49235895593899e-77
Frmd4a	9.79882504353691e-82	0.455442143314808	0.982	0.942	2.47292947623741e-77
Ntng1	3.16178477030577e-81	0.67087506617107	0.947	0.899	7.97939622482067e-77
Pcdh8	1.05575018426203e-80	0.359342462702524	0.382	0.126	2.66439674002208e-76
Nhs	2.52507858402961e-80	0.52150199977122	0.244	0.049	6.37254082251554e-76
Ano2	1.68520457984907e-79	0.394180503250289	0.272	0.063	4.25295079816509e-75
Arhgef26	6.26323880270309e-79	0.260087752662573	0.226	0.037	1.58065357663818e-74
Thra	3.5076657858805e-78	0.390400187812534	0.982	0.971	8.85229614382662e-74
Trerf1	6.35510707392057e-78	0.530674817113089	0.82	0.693	1.60383837224533e-73
Kcnd3	2.74309373648675e-77	0.546180360401972	0.866	0.798	6.92274566277161e-73
Zfp462	2.77872584451283e-77	0.513621802163559	0.592	0.337	7.01267041379703e-73
Edil3	6.20283470103936e-77	0.491293112956856	0.945	0.88	1.5654093935013e-72
Zfp608	1.25106099476058e-75	0.383848199772163	0.35	0.118	3.15730263247727e-71
Slc7a14	2.40077808216299e-75	0.594970837873887	0.791	0.645	6.05884364595474e-71
Slc16a2	2.78117895173762e-75	0.535618055968468	0.732	0.549	7.01886132050024e-71
Kndc1	2.84655696285089e-75	0.54017837130251	0.621	0.398	7.18385580714679e-71
Gm12371	1.15766878953035e-73	0.32559469062839	0.345	0.112	2.92160872413775e-69
Auts2	7.59989038234528e-73	0.65645283525657	0.994	0.981	1.91798433579248e-68
Rgl1	2.16550294459486e-72	0.504077234569439	0.778	0.612	5.46507978127404e-68
Spock3	1.22724448743593e-71	0.524370335333403	0.64	0.362	3.09719691294205e-67
Upp2	1.86098543878256e-71	0.457492055900496	0.907	0.845	4.69656895185554e-67
Acvr2a	2.64692577991294e-70	0.53684230836052	0.82	0.7	6.68004659076629e-66
Grm5	2.69972022720431e-70	0.344688781994307	0.996	0.994	6.81328393739551e-66
Cdh20	3.21294283542042e-70	0.522013418741701	0.288	0.083	8.10850383375052e-66
Gm10649	1.23463604578069e-69	0.300459810684379	0.278	0.074	3.11585098873674e-65
Rph3al	1.98526654701669e-69	0.281707183334813	0.22	0.044	5.01021718470603e-65
Ghr	2.79686244277458e-69	0.433871276670338	0.458	0.215	7.0584417468302e-65
Rhbdl3	4.92174231289446e-69	0.532472143419775	0.595	0.359	1.24210010750517e-64
Efnb3	6.71561027970256e-69	0.441955846939507	0.563	0.304	1.69481856628853e-64
Igfbp3	1.56053738472113e-68	0.50719909606319	0.404	0.174	3.93832819782071e-64
B3gat2	3.57698137985506e-68	0.467922750393061	0.25	0.065	9.02722790834021e-64
Ano4	3.3873217512256e-67	0.567783407963217	0.356	0.14	8.54858390356805e-63
Cdh4	4.64255729461303e-67	0.438448180464259	0.448	0.202	1.17164218444149e-62
Sowaha	4.7604009442937e-67	0.50453026907058	0.622	0.413	1.2013823863114e-62
March1	1.77296426555709e-66	0.502212630784427	0.961	0.978	4.47442991698642e-62
Dnah9	1.85079899140179e-66	0.328558010889088	0.266	0.073	4.67086141460069e-62
Sez6l	4.26991840809987e-66	0.461836426209106	0.899	0.822	1.07759930865216e-61
Gxylt2	8.82406157077111e-66	0.443092432065959	0.402	0.174	2.22692841861551e-61
Pard3	5.22278499169034e-64	0.354866896187847	0.287	0.089	1.31807424835289e-59
Dpp6	3.34585716027053e-63	0.406831331859402	0.962	0.939	8.44393971537474e-59
Pip5k1b	3.80715273596156e-63	0.534524794159563	0.724	0.577	9.6081113597462e-59
Pde11a	4.56089518074291e-63	0.503725622657303	0.376	0.151	1.15103311676409e-58
Cdon	1.62979088817514e-62	0.426247614226224	0.435	0.205	4.11310326448759e-58
Ftx	1.72856068418626e-62	0.491931506250726	0.903	0.846	4.36236859868086e-58
Dcaf6	6.43422849921758e-61	0.462725775803696	0.858	0.797	1.62380624634754e-56
Btbd11	5.18175637018724e-60	0.255329369107901	0.2	0.041	1.30771985514415e-55
Kif26b	3.4871593551354e-59	0.451819869024342	0.53	0.322	8.80054406455521e-55
Ntng2	8.65302109375674e-59	0.54316100290314	0.475	0.25	2.18376293343139e-54
Igsf11	9.80209072840095e-59	0.255262595294428	0.264	0.08	2.47375363712655e-54
Jph4	1.11624471499789e-58	0.407851199643294	0.885	0.84	2.81706678724018e-54
Mapk3	1.26919694955961e-58	0.438220798108418	0.772	0.631	3.20307234160358e-54
Gm31816	1.35346085670905e-58	0.255954195412211	0.223	0.055	3.41572916407663e-54
Adcy9	7.12997246457715e-58	0.474822990588252	0.766	0.623	1.79939115088533e-53
Peg3	7.32985592008083e-58	0.417648370741494	0.872	0.846	1.8498357385508e-53
Hspa12a	9.38360834325546e-58	0.426032788584771	0.826	0.735	2.36814123758738e-53
Ak5	2.21924277109573e-57	0.368205848334554	0.957	0.963	5.60070298141428e-53
E430024P14Rik	4.05179294302913e-57	0.329545774805256	0.343	0.136	1.02255098503226e-52
Ncam1	7.75613322728294e-57	0.326049425689901	0.978	0.984	1.9574153425694e-52
Tnfaip8l3	1.93904269636659e-56	0.336978464575122	0.388	0.176	4.89356205282035e-52
Fgf13	4.53431695687548e-55	0.517748272840758	0.676	0.49	1.14432557040666e-50
Pea15a	7.62659063668459e-55	0.364836701131504	0.935	0.93	1.92472267898009e-50
Rassf8	8.98897264996651e-55	0.362469664091911	0.41	0.194	2.26854702767205e-50
Gria3	1.02930981523904e-54	0.391541772872535	0.979	0.973	2.59766918071875e-50
Stxbp6	2.66765003708266e-54	0.567231350945896	0.272	0.095	6.73234839858551e-50
Snhg11	2.89483098811547e-54	0.269089334229309	1	0.999	7.30568496470702e-50
Tiam1	8.45569849543814e-54	0.485669373791819	0.774	0.671	2.13396462929372e-49
Ssbp2	3.17212882351003e-53	0.379038656989464	0.935	0.915	8.00550151189226e-49
Eml5	4.34934349843895e-53	0.509967772046815	0.838	0.75	1.09764381870104e-48
Hs6st3	1.30147020919836e-52	0.415988967577717	0.952	0.932	3.28452036695391e-48
Cpne6	2.00082335679053e-52	0.431391491143014	0.685	0.534	5.04947790553227e-48
Tmsb4x	4.05841347032303e-52	0.332737713263425	0.999	0.993	1.02422180750542e-47
Cdkl4	9.70556354123645e-52	0.414136114033898	0.534	0.336	2.44939307090184e-47
Flrt3	1.43256851201767e-51	0.422632399047255	0.447	0.243	3.61537315377899e-47
Ncoa1	2.1454945342613e-51	0.425552224765875	0.898	0.862	5.41458455611525e-47
Nrg1	2.3456420623129e-51	0.381257226979376	0.997	0.997	5.91969687265905e-47
D430019H16Rik	1.20963806089847e-50	0.391282031181448	0.578	0.39	3.05276357428947e-46
Bbx	2.29109185507746e-50	0.346147453389927	0.433	0.23	5.78202851465897e-46
Ildr2	2.68256169693887e-50	0.405281750916647	0.748	0.586	6.76998095456462e-46
Agap1	2.74089139421912e-50	0.396498164933912	0.768	0.664	6.9171876115908e-46
Pacsin2	3.43404629347948e-50	0.319773862037781	0.37	0.172	8.66650263085416e-46
Trps1	3.77320470950754e-50	0.660967840999573	0.502	0.312	9.52243672538419e-46
Btbd3	3.92014076958287e-50	0.409248174874904	0.526	0.333	9.89325926019629e-46
Otud7a	5.9559358581652e-50	0.387651074662383	0.958	0.947	1.50309953252515e-45
Arhgef28	6.28697292076486e-50	0.434602886767729	0.64	0.471	1.58664335601343e-45
Rab27a	2.81451539996499e-49	0.286708194590052	0.24	0.078	7.10299251489166e-45
Lratd1	8.09565342481996e-49	0.272895932610473	0.327	0.134	2.04310005482181e-44
Nyap2	8.16977908922653e-49	0.445202699640416	0.864	0.807	2.0618071487481e-44
Prkag2	1.39651466171351e-48	0.393674408967171	0.885	0.879	3.52438405176639e-44
Gsg1l	3.05248931923021e-48	0.375439428172052	0.428	0.233	7.70356729494127e-44
Btg1	1.00977539148735e-46	0.40078757741803	0.442	0.245	2.54837015549662e-42
Plce1	5.44138719628571e-46	0.260714225156688	0.244	0.083	1.37324288672662e-41
St6galnac3	2.26433769521293e-45	0.403148048994157	0.764	0.667	5.71450904140888e-41
Nsun7	3.25890826723021e-45	0.285485334140191	0.223	0.073	8.22450679400889e-41
Rgs9	3.85372038068395e-45	0.282378976443125	0.293	0.119	9.72563412473208e-41
Syne1	1.05551905384787e-44	0.328307510031836	0.95	0.91	2.66381343619586e-40
Dock4	2.15874489070684e-44	0.434349063700761	0.855	0.836	5.44802448067685e-40
Rasgrf2	2.60812516409417e-44	0.45416261607215	0.43	0.238	6.58212547662445e-40
Rgma	2.87512219649034e-44	0.282376336017816	0.245	0.088	7.25594588728267e-40
B130024G19Rik	4.8502812748038e-44	0.322822037728536	0.406	0.213	1.22406548532224e-39
Cntn6	1.17742616170405e-43	0.382279630672123	0.196	0.059	2.9714704042925e-39
Lpp	2.24946261726055e-43	0.260613917007454	0.29	0.12	5.67696880718044e-39
Abat	5.15994640058912e-43	0.394454388017832	0.587	0.423	1.30221567311668e-38
Car10	6.26098842355072e-43	0.415918411561462	0.903	0.901	1.5800856484515e-38
Plpp3	9.17013726334122e-43	0.310597321116059	0.351	0.173	2.31426754114942e-38
March3	1.82149647132128e-42	0.393365998327347	0.526	0.349	4.59691064467352e-38
Ablim2	2.33822883660964e-42	0.347183484427213	0.808	0.752	5.90098811495175e-38
Rbm39	1.74448501204836e-41	0.300459408827632	0.963	0.965	4.40255682490644e-37
Ptprk	2.99889459902099e-41	0.839050809858791	0.639	0.499	7.56831029954926e-37
Csmd3	3.43637903540479e-41	0.268674603430004	0.985	0.99	8.67238977165107e-37
Parm1	4.01899031411375e-41	0.40492535531864	0.688	0.548	1.01427258557289e-36
Airn	4.66648924565489e-41	0.451698239177049	0.3	0.137	1.17768189092592e-36
Grk3	7.66909253057689e-41	0.396612685101892	0.67	0.568	1.93544888194169e-36
Abr	2.24070690336417e-40	0.320120976475945	0.925	0.914	5.65487201202016e-36
Gm13889	3.79517240483255e-40	0.361405673350897	0.444	0.26	9.5778765980759e-36
Sobp	4.17194679527662e-40	0.312244035682335	0.928	0.933	1.05287421272396e-35
Pias1	4.80723992589585e-40	0.406959285867858	0.765	0.678	1.21320314009833e-35
Fgfr2	1.14396832493057e-39	0.396721095522939	0.707	0.594	2.88703286162727e-35
Cdk17	1.27605212874343e-39	0.351367682471746	0.902	0.885	3.2203727573098e-35
Kcnj3	1.37477705874e-39	0.368376088110858	0.837	0.799	3.46952486314214e-35
Ttc28	1.79307200632259e-39	0.368906839934246	0.418	0.239	4.52517582235632e-35
Tmem132d	2.06803162704025e-39	0.356999624672849	0.699	0.52	5.21909141716147e-35
Dapk1	2.29683355163316e-39	0.480341893481051	0.901	0.873	5.79651883425661e-35
Hcn1	2.38234699471049e-39	0.374854534073556	0.964	0.962	6.01232911055087e-35
Cacna2d1	5.38745438116844e-39	0.315518904829501	0.97	0.979	1.35963186217548e-34
Shroom2	9.60457218179497e-39	0.32571049838715	0.504	0.327	2.4239058815196e-34
Camk2n2	1.26789565092396e-38	0.354795478218369	0.709	0.58	3.19978825423681e-34
Plppr1	3.97372367986219e-38	0.347741248010576	0.417	0.24	1.00284864508682e-33
Nbea	4.63874075528819e-38	0.269258556253543	0.991	0.989	1.17067900441208e-33
Nrgn	4.72219741916241e-38	0.295226823913449	0.986	0.986	1.19174096267402e-33
Rps29	8.46099086295694e-38	0.300252205904361	0.991	0.985	2.13530026408444e-33
Nr2f2	2.41394083027832e-37	0.350045945339107	0.729	0.563	6.0920624733734e-33
Pam	2.62991872461601e-37	0.453772365155053	0.824	0.762	6.63712588531343e-33
Sox5	7.10959174609717e-37	0.465886274898704	0.926	0.882	1.79424766896254e-32
Lzts1	9.33936532532392e-37	0.332329507972464	0.839	0.788	2.356975627152e-32
Exoc1	1.08405284497438e-36	0.409267374410735	0.618	0.487	2.73582416486185e-32
Mtss1	1.1159561833738e-36	0.344233261591827	0.585	0.436	2.81633861998046e-32
Arhgap18	2.55391164169996e-36	0.2509529684242	0.296	0.136	6.4453068101582e-32
Penk	6.89492596726347e-36	0.368381648318908	0.151	0.041	1.74007246635828e-31
Nectin1	7.60873138682909e-36	0.359238926068265	0.661	0.526	1.92021554009406e-31
Grik2	9.6049620640879e-36	0.451867258004586	0.915	0.906	2.42400427611386e-31
Pygb	1.36526917522681e-35	0.302018424909615	0.49	0.327	3.44552981751989e-31
Brinp3	1.934318492919e-35	0.326922404610656	0.516	0.319	4.88163958057969e-31
Unc79	2.1574683786109e-35	0.322686407880242	0.911	0.889	5.44480294710034e-31
Adcy10	2.82908565651257e-35	0.280922223683173	0.249	0.107	7.13976347134077e-31
Nt5dc3	1.17993012733753e-34	0.341252450862515	0.7	0.608	2.97778966236173e-30
Cntn3	1.60026891714701e-34	0.417552822464726	0.899	0.814	4.03859866620392e-30
Cacna1d	1.71995226407215e-34	0.328712439692657	0.868	0.816	4.34064352883887e-30
Zfp831	2.39458025843049e-34	0.291981312089945	0.51	0.347	6.04320219820104e-30
Tmem178b	2.51588495452259e-34	0.292019671083566	0.905	0.902	6.34933885972866e-30
Zfp706	2.67082642667511e-34	0.282274752967397	0.946	0.938	6.74036465299997e-30
Gramd1b	2.71290772102792e-34	0.380523197735114	0.85	0.813	6.84656521555816e-30
Baiap2	3.40408606141696e-34	0.31320770487903	0.938	0.94	8.59089199319799e-30
Kctd12	5.05050633596866e-34	0.324583066546581	0.464	0.298	1.27459628400841e-29
Prex1	7.55845403820788e-34	0.320936783019937	0.471	0.306	1.90752704562252e-29
Camta1	8.51595545220832e-34	0.318611610068841	0.938	0.929	2.14917167747381e-29
Sntb2	8.92536705046855e-34	0.394692557201325	0.661	0.525	2.25249488252675e-29
Cep112	1.22737852062237e-33	0.410485393797173	0.589	0.441	3.09753517249468e-29
Rps15a	1.57942447736996e-33	0.283278744779467	0.978	0.967	3.98599355353858e-29
Zmym1	2.40897692933314e-33	0.438298525375021	0.633	0.501	6.07953507655804e-29
Magi1	3.94864618748251e-33	0.407742574096132	0.878	0.828	9.96519838334961e-29
Rbms3	1.42024214829895e-32	0.375100638340519	0.358	0.204	3.58426510966206e-28
Gnal	2.3838924216856e-32	0.314984752273225	0.609	0.467	6.01622930460794e-28
Rapgef2	3.46100476887087e-32	0.285698233989776	0.925	0.935	8.73453773519942e-28
Rere	5.84525753028946e-32	0.310298078151586	0.903	0.892	1.47516764291915e-27
Unc5a	8.34273763174542e-32	0.319867470719674	0.743	0.662	2.10545669612359e-27
Syt17	1.35453935861272e-31	0.276183624311998	0.833	0.725	3.41845097933091e-27
Rps6ka5	2.57185437805481e-31	0.343015088454051	0.562	0.404	6.49058889389692e-27
Id2	3.40239012764354e-31	0.506414843786103	0.736	0.635	8.58661196513401e-27
Rps18	4.78001954708231e-31	0.255100855358206	0.98	0.973	1.20633353309716e-26
Sphkap	5.04780485941898e-31	0.371640849391743	0.928	0.918	1.27391451237157e-26
Rpl37a	5.52071257844885e-31	0.269948976000982	0.988	0.983	1.39326223342314e-26
Lyst	8.94324122195361e-31	0.330273520438842	0.563	0.44	2.25700578718443e-26
Akap6	1.65073121547915e-30	0.259689934380552	0.97	0.961	4.16595036850474e-26
Ntrk3	2.62832019277564e-30	0.281200690098244	0.896	0.839	6.63309167050788e-26
Hrk	1.01639800997409e-29	0.332108822973013	0.683	0.603	2.56508365777161e-25
Rpl35a	1.5240688577748e-29	0.262548673005516	0.986	0.978	3.84629257636626e-25
Ccdc88c	6.77230309540915e-29	0.266410996985242	0.395	0.248	1.70912613218841e-24
Ttc8	1.10415898310289e-28	0.349952855900428	0.63	0.506	2.78656602565676e-24
Mbnl2	1.24854103784049e-28	0.251996652352316	0.939	0.951	3.15094301719805e-24
Tspan33	1.39027233258687e-28	0.275666060587147	0.452	0.301	3.50863028574948e-24
Khdrbs2	2.50109953573251e-28	0.320706864929733	0.932	0.915	6.31202489832814e-24
Kcnip2	2.83152766298628e-28	0.366365731676746	0.431	0.288	7.14592636307846e-24
Fgf12	3.07528754550046e-28	0.263893538284406	0.985	0.986	7.76110317857951e-24
Magi3	4.78746186845001e-28	0.34546096131902	0.726	0.7	1.20821175174073e-23
Tpm1	5.17267534250253e-28	0.283588350043657	0.847	0.821	1.30542807618736e-23
Pdcd4	1.20171354289074e-27	0.34806841181525	0.808	0.79	3.03276446819336e-23
Tnr	1.91072619502809e-27	0.313337307455367	0.914	0.888	4.8220996983924e-23
Ccdc148	7.39624136215571e-27	0.346809107274577	0.581	0.47	1.86658943256724e-22
Wipf3	2.9396662166879e-26	0.356382743080636	0.604	0.488	7.41883563105525e-22
A230006K03Rik	3.64284798479563e-26	0.256724264489585	0.912	0.865	9.19345545922872e-22
Sorbs2	2.50946026529818e-25	0.302552509929532	0.974	0.976	6.33312487153302e-21
C2cd2l	2.66119647637403e-25	0.306637270167251	0.722	0.657	6.71606154742514e-21
Gpc4	1.96015813452725e-24	0.259071987380528	0.49	0.346	4.94685108410643e-20
Rhob	2.37665795339479e-24	0.272297461808345	0.823	0.81	5.99797167698243e-20
Tead1	2.5924777805289e-24	0.310482176791064	0.264	0.143	6.5426361747208e-20
Epb41l4b	2.83590272420195e-24	0.355559474793169	0.59	0.49	7.15696770506846e-20
Map2k6	4.95085247535323e-24	0.303581916436034	0.638	0.542	1.2494466392049e-19
Trpm3	5.85317861938682e-24	0.814282528296959	0.549	0.427	1.47716668817465e-19
Mamld1	7.01969520939206e-24	0.290928880369126	0.74	0.692	1.77156047999427e-19
Robo2	1.32005097516887e-23	0.310370196500366	0.849	0.89	3.33141264603369e-19
Miat	1.48150030977071e-23	0.298566260885628	0.777	0.748	3.73886233176835e-19
Rps6ka2	1.98858572009771e-23	0.313927478359829	0.628	0.53	5.01859378181058e-19
Mok	2.11895353593951e-23	0.282070224268267	0.372	0.245	5.34760303865053e-19
Jun	4.11567273835803e-23	0.315850142046994	0.724	0.659	1.03867232897942e-18
2010300C02Rik	6.78850816495465e-23	0.283280891163168	0.787	0.784	1.71321580558961e-18
Kctd6	7.23743918537644e-23	0.3021597083237	0.537	0.42	1.82651252721345e-18
Bhlhe41	8.10044874140768e-23	0.306644801739463	0.383	0.253	2.04431024886906e-18
Hlcs	8.1317603007946e-23	0.29552528743145	0.445	0.322	2.05221234711153e-18
Prtg	8.67646598544705e-23	0.252517838155059	0.244	0.129	2.18967972074727e-18
Dyrk2	8.79189213130814e-23	0.286532149974867	0.677	0.616	2.21880981717824e-18
Mgat5b	1.21499636276375e-22	0.266640314561973	0.459	0.336	3.06628632070688e-18
Ascc1	1.73858411833279e-22	0.288408256005141	0.408	0.284	4.38766473943647e-18
Trim35	2.15300572324534e-22	0.288985039697594	0.827	0.814	5.43354054375426e-18
Phf21a	2.2085035660745e-22	0.274192131431789	0.8	0.763	5.57360044970221e-18
Zeb1	2.44064827196902e-22	0.304769910474197	0.637	0.519	6.15946404396821e-18
Rilpl1	2.93394650225165e-22	0.291574421861705	0.49	0.375	7.4044007877325e-18
Nebl	7.81504249224574e-22	0.351842351113759	0.802	0.752	1.97228227376806e-17
Wbp11	1.02581976724628e-21	0.274020007328058	0.773	0.761	2.58886134659945e-17
Ptk2b	1.04856194088645e-21	0.284212342944897	0.86	0.869	2.64625577021513e-17
Acp1	1.34556802449881e-21	0.284019491965916	0.872	0.843	3.39581002342765e-17
B230216N24Rik	1.37890746413025e-21	0.282634055293872	0.353	0.232	3.47994876722552e-17
Ube2e3	1.41346010123255e-21	0.305730723209619	0.693	0.632	3.56714925748059e-17
Babam2	2.05875300843507e-21	0.321593967927754	0.608	0.519	5.1956749673876e-17
Arhgap21	2.7215194352874e-21	0.254793962981472	0.822	0.8	6.86829859883482e-17
Htr2c	6.75837281750498e-21	0.497917896744035	0.217	0.113	1.70561054795373e-16
Gkap1	2.44811928323808e-20	0.257233509580588	0.381	0.263	6.17831863510794e-16
Fbxo21	4.39009808644107e-20	0.254892326281921	0.735	0.7	1.10792905407513e-15
1110051M20Rik	7.83264170888503e-20	0.252393312469522	0.822	0.801	1.97672378807131e-15
Faap20	1.12024642752007e-19	0.254264995094502	0.428	0.316	2.8271659091324e-15
Cntn4	1.48284689765001e-19	1.11244914230444	0.486	0.411	3.74226071559933e-15
Mpdz	1.49606519287603e-19	0.279928391258185	0.633	0.562	3.77561972726122e-15
Rnf165	1.55151989587152e-19	0.25321445675531	0.831	0.785	3.91557076121095e-15
Mir100hg	1.72473639149631e-19	0.251970254997715	0.797	0.801	4.35271723121925e-15
Elk1	3.25942012462125e-19	0.254163519765165	0.53	0.422	8.22579856850664e-15
Gm19938	4.99760902938087e-19	0.276002501032628	0.651	0.593	1.26124659074485e-14
Lhx2	5.17301675443886e-19	0.267142157527182	0.542	0.44	1.30551423831774e-14
Lifr	1.25444935617169e-18	0.275815055514854	0.517	0.412	3.1658538401705e-14
Psmb2	1.39963896278966e-18	0.278156281550715	0.525	0.424	3.53226885039227e-14
Adcy8	1.70081843706853e-18	0.270586134100182	0.745	0.675	4.29235548962984e-14
Ralgps2	2.05139474810277e-18	0.250759413232526	0.647	0.57	5.17710492578695e-14
Fyco1	2.46403714736152e-18	0.271804276514332	0.548	0.453	6.21849054879628e-14
Man1a2	3.71222759102591e-18	0.252012068099525	0.796	0.799	9.36854877147208e-14
Lrrtm4	1.25833764804248e-17	0.274085080872783	0.997	0.99	3.17566672236481e-13
Cemip	4.98695675611267e-17	0.251790543455148	0.237	0.14	1.25855827654016e-12
Tpd52l1	5.76723513438275e-17	0.255549571187274	0.571	0.485	1.45547713086417e-12
Sptb	6.32256020947196e-17	0.265198649468636	0.434	0.335	1.59562452006444e-12
Stk3	9.71141222029789e-17	0.253133343154534	0.5	0.403	2.45086910203658e-12
Pop5	1.04233636553612e-16	0.295252401544238	0.763	0.735	2.6305442857035e-12
Ramp1	3.86125697895967e-16	0.311443244849819	0.536	0.45	9.74465423780052e-12
Sertm1	9.1130171287286e-16	0.298769563042289	0.322	0.222	2.29985213277724e-11
Efnb2	1.1651455384577e-15	0.285177344692793	0.72	0.686	2.9404777954057e-11
Plxdc2	1.33737774880816e-15	0.254562851939965	0.732	0.742	3.37514022466716e-11
Zfp804a	1.65257138672892e-15	0.268319901468896	0.498	0.399	4.17059440868776e-11
Dusp18	1.30960476562097e-14	0.253058111962934	0.505	0.431	3.30504954699763e-10
Fam174a	3.87352480600998e-14	0.257258505664353	0.757	0.739	9.77561455292738e-10
A330102I10Rik	2.33617517762542e-13	0.306964773959966	0.447	0.365	5.89580529577326e-09
Cntn5	2.14292004721721e-12	0.371805471042097	0.921	0.926	5.40808732316207e-08
Fibcd1	3.0926068124335e-11	0.631431607017628	0.351	0.284	7.80481181253843e-07
Atf7	3.99316499104062e-11	0.251760188292532	0.567	0.512	1.00775504878892e-06
Xist	8.73380438957772e-10	0.472257360193552	0.577	0.57	2.20415021379773e-05
Kitl	1.20675048642145e-09	0.298123038873662	0.431	0.377	3.04547620258182e-05
Npas3	7.06238282397265e-08	0.44859828384763	0.599	0.626	0.00178233355328598
Synpr	1.15227713712306e-07	0.296546062007473	0.214	0.156	0.00290800181095748
Gabrb2	1.56264396165022e-07	0.327750507246076	0.585	0.577	0.00394364456601666
Egfem1	1.59156633132616e-07	0.383984769162003	0.554	0.53	0.00401663595036783
Nrip3	2.72798047010115e-06	0.393033335296937	0.513	0.549	0.0688460431239428
Sorcs1	3.0481981748378e-06	0.255244304068862	0.451	0.397	0.0769273773383816
Inpp4b	4.19526372658278e-06	0.370367212651486	0.327	0.285	0.10587587066777
Adarb2	8.26445681967028e-06	0.674658789005818	0.191	0.144	0.208570096758019
Nrxn3	1.53489493105476e-05	0.371366711777909	0.871	0.859	0.387361433750289
Sox4	0.000476611197670015	0.281972557552732	0.395	0.377	1
Zmat4	0.0262556680110087	0.282366579750419	0.563	0.582	1
Erbb4	0.159845150927128	0.348546199887468	0.203	0.196	1
