# Supplementary material for: Single Cell Transcriptomic and Chromatin Profiles Suggest Layer Vb Is the Only Layer With Shared Excitatory Cell Types in the Medial and Lateral Entorhinal Cortex
Source: Front Neural Circuits. 2022 Jan 26;15:806154. doi: 10.3389/fncir.2021.806154 (PMC8826650; doi:10.3389/fncir.2021.806154)
Supplement: Supplementary file 15 [file Data_Sheet_2.ZIP › DE_LVa_MECvsLEC.csv]

p_val	avg_log2FC	pct.1	pct.2	p_val_adj
Etl4	0	1.52791805498023	0.969	0.594	0
Adgrl3	0	1.07837449323293	1	0.938	0
Dkk3	0	1.58919973268944	0.85	0.196	0
Prkcb	0	1.26445788596198	0.996	0.827	0
Pde4d	0	1.60897150484671	0.956	0.556	0
Gpc6	0	1.95726737670187	0.89	0.247	0
Il1rapl2	0	2.00700456910108	0.895	0.243	0
Fat3	2.61434952191761e-246	1.2243185792947	0.908	0.566	6.59783388846347e-242
Dpp10	9.41525400943556e-246	1.0114867308149	1	0.901	2.37612765436125e-241
Pcdh10	4.25620054203276e-245	1.05273483673545	0.877	0.393	1.07413733079281e-240
Phactr1	1.95883549323763e-242	0.742597251007191	0.999	0.991	4.94351313428382e-238
Hs3st2	6.94967887079294e-242	1.01965408639367	0.8	0.275	1.75389045662201e-237
Cacnb4	2.23524140659157e-239	0.862749284086733	0.988	0.901	5.64107873781514e-235
Tspan7	3.6650757543316e-224	0.785127798804825	0.986	0.881	9.24955168120666e-220
Gabrg3	6.35906506162788e-217	1.13413496173051	0.786	0.248	1.60483724960303e-212
Ncald	1.68580169524389e-215	0.947923156077403	0.974	0.771	4.254457738287e-211
Lrp1b	3.54517650144845e-210	0.913671674251082	0.999	0.937	8.94696193670545e-206
Neurod6	2.04734406741246e-209	0.863601432671631	0.873	0.407	5.16688222292882e-205
Rasgrp1	4.29078122093918e-204	0.907559606798362	0.955	0.652	1.08286445672842e-199
Lsamp	5.06255173068946e-203	1.00349107627737	0.997	0.882	1.2776361802741e-198
Nrsn1	2.77972159169109e-201	1.0215316943688	0.949	0.788	7.01518338095081e-197
Ext1	6.6120715206273e-197	0.922240428283449	0.957	0.785	1.66868848966071e-192
Cdh10	3.77552814341153e-192	0.919976254047564	0.944	0.648	9.52830037552767e-188
Pcp4	1.91203043384356e-187	1.44954052811952	0.948	0.789	4.82539120589098e-183
Pou6f2	6.82242998877433e-185	0.736783370143634	0.531	0.039	1.72177665626698e-180
Dclk1	6.9474264752853e-185	0.630368109199149	0.997	0.973	1.75332201956775e-180
Sept7	1.69583099940664e-184	0.796140089716219	0.974	0.855	4.27976869320254e-180
Fut9	1.48222284873053e-179	0.828059268811755	0.974	0.826	3.74068580334125e-175
Satb2	3.67288843480738e-178	0.837213862907088	0.918	0.542	9.26926854292339e-174
Rorb	3.6440237122764e-177	1.38948827805429	0.765	0.407	9.19642264267195e-173
Hivep1	3.04468672303724e-176	0.707819377284527	0.644	0.169	7.68387588292908e-172
Nrn1	6.44860650390848e-175	0.955211281531217	0.926	0.707	1.62743482339138e-170
Rmst	3.14043870475595e-173	1.19874893016135	0.693	0.261	7.9255251591926e-169
Ptn	5.91042445797913e-167	1.15218174425519	0.821	0.458	1.49161382046019e-162
Grm3	7.44536728748443e-164	0.854557940772564	0.739	0.308	1.87898734234244e-159
Pid1	1.5837760708411e-159	0.872794321747663	0.883	0.547	3.99697566998169e-155
Satb1	1.81971962078153e-159	0.977948564551054	0.747	0.361	4.59242640696634e-155
Dlc1	8.09761724851534e-158	0.850254416421713	0.793	0.395	2.04359566500782e-153
Pcdh17	1.85922383285556e-154	0.987843096871105	0.902	0.579	4.69212318697757e-150
Rims3	1.8619583403661e-154	0.61565454324925	0.524	0.081	4.69902426358193e-150
Tbr1	2.19704466410427e-154	0.701539409379097	0.766	0.324	5.54468161879995e-150
Gfra2	6.74029882824192e-153	0.777301757208886	0.599	0.161	1.70104921528341e-148
Adgrb3	2.36054754913921e-150	0.510966449498369	1	0.996	5.95731384976262e-146
Syngr1	8.74128577035674e-147	0.592895164801103	0.976	0.9	2.20603828986493e-142
Ly6e	4.84921639123444e-144	0.749641082498403	0.89	0.632	1.22379674065583e-139
Deptor	2.44457279627731e-143	0.635895750968112	0.602	0.176	6.16936836596504e-139
Thrb	1.61654650240319e-142	0.745136154035537	0.965	0.792	4.07967840811492e-138
Scube1	5.19503707734527e-140	0.738150068126609	0.626	0.213	1.31107150720963e-135
Cdh12	1.45066744915903e-138	0.650038718749598	0.745	0.28	3.66104944144266e-134
Tex2	1.31648562419739e-137	0.61894756243101	0.759	0.377	3.32241476978695e-133
Vxn	1.8630745633617e-137	0.715867420195158	0.917	0.669	4.70184127555591e-133
Pfdn2	5.34576062874031e-133	0.625854627838087	0.963	0.83	1.34910960987519e-128
Pcdh15	5.14567714742969e-132	0.82584672443171	0.989	0.782	1.29861454169683e-127
Itpr1	7.18895953869883e-132	0.627507627296084	0.954	0.778	1.81427771878142e-127
Diras2	1.37025835203238e-131	0.729443631001343	0.786	0.444	3.45812100302412e-127
Man1a	2.20077952625739e-130	0.703935002511163	0.546	0.142	5.55410729041577e-126
Kcnt2	3.61728598660419e-128	0.728197288044504	0.951	0.642	9.12894464439299e-124
Slc1a2	2.35673265458365e-127	0.848306387399215	0.914	0.788	5.94768620037276e-123
Arhgdig	5.8754397547432e-127	0.645073606158185	0.892	0.642	1.48278473090454e-122
Rph3a	4.34402853909697e-126	0.81860847675234	0.729	0.364	1.0963024824119e-121
Mgll	2.39763260554446e-125	0.68532307550204	0.553	0.169	6.05090540661255e-121
Ssbp3	6.96367402652485e-125	0.612679885404879	0.958	0.753	1.75742241407408e-120
Bok	7.50635046981952e-124	0.57670354024617	0.53	0.136	1.89437766806835e-119
Dpy19l1	4.14421167979494e-123	0.718072350929583	0.841	0.528	1.04587470162985e-118
Tshz2	3.843029510249e-122	1.80811387418537	0.609	0.26	9.6986535750154e-118
Aplp2	8.90678122904519e-121	0.590091192055155	0.951	0.812	2.24780437877413e-116
Grik3	1.88536571133148e-120	0.748776604170438	0.752	0.429	4.75809744568727e-116
Basp1	1.10688335853734e-119	0.396762581716798	0.993	0.987	2.79344153194069e-115
Grm8	3.6570573714608e-119	0.785200895342341	0.945	0.72	9.22931568835561e-115
Slc6a17	6.08509190550617e-119	0.583780206608342	0.962	0.839	1.53569464419259e-114
Fbxw7	3.29733992382125e-117	0.56685880470829	0.966	0.876	8.32149676574769e-113
Vamp2	2.05870374926726e-116	0.427001937913012	0.99	0.98	5.19555065202579e-112
Asap1	2.31130523401754e-116	0.711141884844265	0.899	0.696	5.83304101909008e-112
Stx1a	1.13365077298343e-115	0.626279310998239	0.909	0.685	2.86099445577828e-111
Tubb4a	1.46589084223101e-115	0.549215620138986	0.962	0.855	3.6994687185384e-111
Zfp804b	3.23520511204869e-115	0.892607811089272	0.618	0.224	8.16468714127727e-111
Sulf2	1.71718186763979e-114	0.493298001656719	0.441	0.081	4.33365187936254e-110
Khdrbs3	5.42515365695338e-114	0.565511726144729	0.976	0.831	1.36914602840533e-109
Atp2a2	8.3132024787358e-114	0.531137505373513	0.98	0.916	2.09800290955855e-109
Stxbp1	1.16925822707424e-113	0.447780993315949	0.987	0.963	2.95085698766726e-109
Pgm2l1	2.32836293311592e-113	0.517089507678264	0.986	0.97	5.87608953430465e-109
Rap1gds1	8.91115363507207e-113	0.583155665155724	0.926	0.74	2.24890784288314e-108
Pak1	1.01588825215029e-112	0.630950628625195	0.943	0.85	2.56379718195168e-108
Lingo1	2.79207111100243e-112	0.581186538374748	0.957	0.827	7.04634986283682e-108
Cacna1a	1.17379715569843e-111	0.611723962690263	0.937	0.791	2.96231188183612e-107
Dusp3	2.05661290444354e-111	0.644498428706786	0.86	0.598	5.19027398694417e-107
Ntrk2	3.19721816970562e-110	0.587133418865433	0.968	0.88	8.06881949488608e-106
Nptx2	4.53791534361128e-110	0.851604023187594	0.515	0.142	1.14523369526718e-105
Chsy3	3.25379401194577e-109	0.687849213512115	0.918	0.762	8.21159994794754e-105
Kcnmb4	1.91803954892382e-107	0.548503597348826	0.728	0.395	4.84055640961905e-103
Spry2	2.22229885192949e-106	0.701494740100602	0.633	0.263	5.60841561261444e-102
Pcsk1	1.72863583789679e-105	0.65750432744744	0.547	0.193	4.36255826410014e-101
Snap91	2.71208788432584e-105	0.457428771102562	0.988	0.922	6.84449619367312e-101
Aff3	6.1277930687466e-105	0.605734155698103	0.913	0.749	1.54647113675958e-100
Elavl2	1.10747908678485e-104	0.572573383347897	0.919	0.645	2.79494497131893e-100
Dkkl1	1.37787180013678e-104	0.484700665494035	0.423	0.084	3.47733506200518e-100
R3hdm1	2.04053841383087e-104	0.639473247506419	0.98	0.938	5.14970679498497e-100
Ier5	1.29827869066454e-103	0.563113724100171	0.603	0.243	3.27646593163011e-99
Nudt4	1.36882478552331e-102	0.655214268135045	0.801	0.552	3.45450311122517e-98
Syndig1	1.77992024011487e-102	0.506573832185972	0.436	0.09	4.49198470997791e-98
Egr1	3.95965917490888e-102	0.906562560324604	0.775	0.494	9.99299185971754e-98
Rab6a	5.81905255790788e-102	0.41319151456079	0.989	0.968	1.46855429403921e-97
Syt1	5.864103447934e-102	0.425451091212949	1	0.999	1.4799237871551e-97
Gnas	6.16154944900864e-102	0.443244347703723	0.981	0.926	1.55499023444631e-97
S100b	7.13035900416779e-102	0.610481002244292	0.523	0.182	1.79948870188183e-97
Fxyd6	1.9341694499812e-101	0.561820658806494	0.951	0.774	4.88126344091755e-97
Map1lc3a	2.58715334838088e-101	0.501770484098341	0.975	0.925	6.52919890530882e-97
Tppp	4.71927342317848e-101	0.524619549323427	0.95	0.784	1.19100303380755e-96
Ankrd33b	4.95297426403219e-101	0.584159556766718	0.825	0.542	1.2499821150138e-96
Etv1	1.38772287972715e-100	0.804721154533912	0.904	0.68	3.50219623156741e-96
Stmn1	1.77638593908666e-100	0.476725728883217	0.978	0.931	4.483065194473e-96
9130024F11Rik	1.92155165938e-100	0.521296013046833	0.654	0.315	4.84941992277729e-96
Sncb	2.54055224430581e-98	0.443635240674326	0.987	0.96	6.41159169895458e-94
Etv5	9.91997524149527e-97	0.523498519355008	0.615	0.26	2.50350415169616e-92
Atp6v0c	2.20742853672748e-96	0.408138172018764	0.989	0.969	5.57088739813915e-92
Adcy2	5.42153373312273e-96	0.673549478265991	0.746	0.444	1.36823246822818e-91
Igsf9b	9.0605850585798e-94	0.566852298201453	0.736	0.421	2.28661985123378e-89
Ldb2	2.18330860730108e-93	0.55556622637463	0.974	0.806	5.51001593224572e-89
Ptprd	9.43722086414075e-93	0.356192059897698	1	0.999	2.3816714294832e-88
Schip1	1.86208539413066e-92	0.519589200667716	0.99	0.958	4.69934490916755e-88
Cxxc5	1.94127531050338e-92	0.535108580818607	0.708	0.395	4.89919650111739e-88
Ovol2	2.83183785133233e-92	0.428298897686061	0.445	0.117	7.1467091854074e-88
Galnt17	4.03681790756933e-92	0.576358135917999	0.872	0.708	1.01877173533327e-87
Klhl29	5.21905955153377e-92	0.625935247960365	0.832	0.604	1.31713405902058e-87
Plcxd2	7.64632827751107e-92	0.698407153046611	0.678	0.371	1.92970386739547e-87
Fhod3	2.77581588433327e-91	0.537939311178329	0.722	0.417	7.00532654729187e-87
Cit	2.95803570665807e-91	0.485549471177122	0.675	0.329	7.46519471289297e-87
Gm2694	3.22830938897835e-91	0.506192866331745	0.763	0.423	8.14728440496467e-87
Adora1	2.09962205734998e-90	0.538520496588067	0.788	0.507	5.29881618613415e-86
Sh3gl2	6.09093358398175e-89	0.433314714948619	0.991	0.935	1.53716890858947e-84
Ptprr	7.70027118071508e-89	0.505387467815745	0.744	0.452	1.94331743787707e-84
Efhd2	1.15515392977904e-88	0.568640836247393	0.863	0.621	2.91526197258336e-84
Cask	1.17466697085859e-88	0.496148162674569	0.906	0.711	2.96450703435583e-84
Tspan5	2.91434580760789e-88	0.569062144005348	0.932	0.767	7.35493451466004e-84
Gm13601	7.42339353688414e-87	0.345229623367512	0.33	0.043	1.87344182690345e-82
Slc17a7	7.77318548378539e-87	0.40865045745316	0.994	0.978	1.96171882054292e-82
Osbpl1a	3.95721468702782e-86	0.505134030940151	0.878	0.68	9.9868227056521e-82
Nhsl2	6.05238267034061e-86	0.511718187641882	0.73	0.423	1.52743981451386e-81
Pcdh9	7.36832240772201e-86	0.564836176536448	0.999	0.99	1.8595435260368e-81
Cadm2	9.79840507262692e-86	0.499834504122947	0.999	0.907	2.47282348817886e-81
1110008P14Rik	2.14664988398519e-85	0.636746977451349	0.972	0.925	5.41750031221343e-81
Frmpd4	2.5439826680768e-85	0.815523435437044	0.91	0.776	6.42024905942543e-81
Tspan17	4.57757187432085e-85	0.427588404009122	0.596	0.279	1.15524181392235e-80
Slc5a5	8.77297889699859e-85	0.465379444481865	0.658	0.324	2.21403668423553e-80
Rab6b	9.23181068102053e-85	0.403958120828198	0.979	0.935	2.32983206156915e-80
Lmo4	1.61391385974355e-84	0.57034198809082	0.953	0.841	4.07303440783481e-80
Tpd52	3.99664507038145e-84	0.475646706858877	0.864	0.619	1.00863331641217e-79
Kcnq3	6.81183921803261e-84	0.476102380989447	0.986	0.874	1.71910386345489e-79
Pclo	7.05283597450919e-84	0.393889273324839	0.992	0.935	1.77992421488689e-79
Bdnf	1.72778400256526e-83	1.0578951527057	0.473	0.169	4.36040848727394e-79
Foxp1	9.38762480125375e-83	0.469462839142994	0.965	0.879	2.36915487109241e-78
Fnbp1l	1.27705868073854e-82	0.49239242671624	0.901	0.704	3.22291299257985e-78
Cdh18	1.4991522624869e-82	0.706112633324607	0.75	0.458	3.78341056483819e-78
Tox	2.36783531089478e-82	0.58109993970513	0.668	0.315	5.97570597410516e-78
Cadps	3.71964090182856e-82	0.401096719739343	0.989	0.927	9.38725774394474e-78
Mef2c	1.27632704079093e-81	0.428132195496759	0.995	0.935	3.22106655284406e-77
Iqsec1	2.75669564081611e-81	0.483702356582183	0.91	0.69	6.95707278872761e-77
Mgat5	7.54130669660368e-81	0.522561314439864	0.85	0.596	1.90319957102187e-76
Clstn1	1.26712949096067e-80	0.376072022515057	0.987	0.968	3.19785469633745e-76
Vsnl1	2.5109657361404e-80	0.471554009094228	0.978	0.848	6.33692422829754e-76
Gap43	3.65241435195887e-80	0.484363611059449	0.978	0.94	9.2175981000386e-76
Cpne4	1.9779893996099e-79	0.813974842289016	0.683	0.438	4.99185184779551e-75
Pbx1	2.10058521805088e-79	0.58110029582767	0.976	0.919	5.301246914795e-75
Cflar	2.22882153673761e-79	0.38142801772963	0.376	0.089	5.62487691226469e-75
Mapk8	2.34743864304713e-79	0.471038639926289	0.897	0.729	5.92423090345805e-75
Ywhag	4.05552914611969e-79	0.350351990552829	0.989	0.982	1.02349389060623e-74
Kcnh7	8.06924372844495e-79	0.517135282213419	0.934	0.759	2.03643503974765e-74
Pde4b	1.18508517234075e-78	0.607687774126817	0.897	0.733	2.99079944943636e-74
Syp	1.75089300005547e-78	0.409917815867519	0.991	0.973	4.41872866424e-74
Zwint	4.66791684679863e-78	0.375155766489632	0.988	0.967	1.17804217462657e-73
Psmc5	5.28183550593363e-78	0.477829952601189	0.838	0.597	1.33297682663247e-73
Fam126b	5.93703681404382e-78	0.455429339989593	0.952	0.817	1.49832998076024e-73
Nrep	7.36879648422022e-78	0.54112623073764	0.456	0.159	1.85966316872266e-73
Slc39a10	1.29012124669177e-77	0.5220252540418	0.905	0.742	3.25587899027601e-73
Pak7	1.47860184514366e-77	0.489895748657602	0.86	0.631	3.73154747658905e-73
Cfl1	3.99626527612156e-77	0.405172867432573	0.983	0.97	1.0085374677348e-72
Ppm1h	1.13198203687247e-75	0.540181197878752	0.836	0.594	2.85678306645504e-71
Chrm2	3.09319634244035e-75	0.428635564170294	0.31	0.046	7.8062996094167e-71
Ipcef1	1.06294393545692e-74	0.461185706039362	0.827	0.562	2.68255160991262e-70
Klf9	1.31120501791306e-74	0.455012303966506	0.952	0.85	3.3090881037072e-70
Morf4l1	1.58032687672697e-74	0.351595001219529	0.983	0.955	3.98827093879585e-70
Rtn4	3.00638742128957e-74	0.406090835833392	0.98	0.895	7.58721993510848e-70
Olfm1	7.51871195888526e-74	0.366931687206049	0.99	0.979	1.89749733706387e-69
Pip5k1c	5.79574756914141e-73	0.452028623611854	0.897	0.734	1.46267281402422e-68
Homer1	9.63502331485747e-73	0.631537572285016	0.921	0.798	2.43159083397058e-68
Dgkz	3.02164831522233e-72	0.457668354343351	0.811	0.57	7.6257338531266e-68
Chrm3	3.62197217303796e-72	0.708155678530227	0.666	0.395	9.1407711730959e-68
Ptprg	3.6378231971435e-72	0.493287109615622	0.939	0.772	9.18077440263105e-68
Sema3c	4.40895880633334e-72	0.492548881569171	0.334	0.072	1.11268893395435e-67
Tyro3	2.21966842087493e-71	0.469598519016202	0.797	0.56	5.60177719376207e-67
Syn1	3.24308436981964e-71	0.351813046279886	0.988	0.949	8.18457202411382e-67
Numb	8.27038060722468e-71	0.446457496373576	0.794	0.553	2.08719595384529e-66
Nr4a1	1.0716663904929e-70	0.495036104191735	0.468	0.184	2.70456446968694e-66
Tagln3	1.07360860242527e-70	0.446014185594289	0.911	0.732	2.70946602994065e-66
Cpe	1.41582215894519e-70	0.338376014935363	0.995	0.971	3.57311038252998e-66
Sept8	5.92541700776454e-70	0.422062470574038	0.903	0.734	1.49539749024954e-65
Arpp19	9.94854922937725e-70	0.479881245039689	0.947	0.849	2.51071536901794e-65
Syt4	4.98708028018881e-69	0.549154551212427	0.976	0.885	1.25858945031125e-64
Ppp2r2c	4.34296528019866e-68	0.355165351475518	0.968	0.923	1.09603414776374e-63
Ndfip1	5.52559290247974e-68	0.368764673416636	0.985	0.958	1.39449388079881e-63
Fstl4	1.02205207537293e-67	0.579377008988653	0.81	0.592	2.57935282261866e-63
Sec62	1.83217720431042e-66	0.378498592699907	0.964	0.903	4.6238656105182e-62
Slc24a3	3.45975861732936e-66	0.607929089998413	0.874	0.689	8.7313928225541e-62
Epha3	3.90970406368311e-65	0.491758041931799	0.735	0.467	9.86692014551705e-61
Srcin1	5.65555903826176e-65	0.419168339742578	0.943	0.822	1.42729343448612e-60
Tmsb10	2.40500922794414e-64	0.43960806698349	0.978	0.985	6.06952178856264e-60
Fhl2	2.54993006811626e-64	0.333668638763318	0.435	0.164	6.43525851290502e-60
Stum	1.03866109017083e-63	0.474256112050167	0.91	0.736	2.62126899326413e-59
Cadm4	1.04605521755141e-63	0.401325489958878	0.741	0.487	2.6399295525345e-59
Fezf2	1.80129357706957e-63	0.311780774349265	0.426	0.154	4.54592460045048e-59
Eid1	7.56211823832937e-63	0.411453988985407	0.961	0.893	1.90845177980718e-58
Lynx1	1.33838817134054e-62	0.461244893785177	0.659	0.387	3.37769022801211e-58
Oip5os1	1.54768914426191e-62	0.477001142048463	0.948	0.845	3.90590309337378e-58
Stmn2	3.30278138031167e-62	0.348926527521175	0.98	0.934	8.33522936949255e-58
Dnajc6	3.9999258538856e-62	0.347863442266599	0.972	0.913	1.00946128774511e-57
Rasl11b	6.39376825235291e-62	0.368173240811561	0.524	0.254	1.6135952938463e-57
Cbarp	7.26136867593914e-62	0.427222087024	0.926	0.82	1.83255161274676e-57
Cdh11	1.07749627852009e-61	0.443143194609831	0.82	0.615	2.71927735810115e-57
Ndrg4	1.49215401704256e-61	0.328682603950722	0.989	0.975	3.7657490928103e-57
Tmem163	3.10374080857969e-61	0.580221969733521	0.467	0.214	7.83291067861257e-57
Smap1	5.67270560086983e-61	0.40143550072614	0.902	0.744	1.43162071249152e-56
Vgf	1.66750744654495e-60	0.481644276603553	0.594	0.322	4.20828854284548e-56
Dner	1.92530300520015e-60	0.45408942558481	0.895	0.701	4.85888719422361e-56
Zfp365	2.05030648070515e-60	0.40466398296403	0.921	0.763	5.1743584653556e-56
Cntnap4	5.83826862141937e-60	0.352143324941972	0.454	0.181	1.47340385198761e-55
Phf24	7.29323856342758e-60	0.391531260497996	0.904	0.725	1.84059461625222e-55
Sept9	7.81217797302612e-60	0.36398672799481	0.632	0.366	1.9715593550526e-55
Kif1b	9.53918477511606e-60	0.319608523660543	0.992	0.949	2.40740406169604e-55
Cntnap5b	9.64974909162323e-60	0.45278613419537	0.523	0.244	2.43530717825295e-55
Nmt2	1.08455405168489e-59	0.381846008690308	0.859	0.649	2.73708906023715e-55
Nrg3	1.89638384684315e-59	0.265305748681029	1	1	4.78590391427805e-55
Serinc1	3.33894308523568e-59	0.333177524792792	0.988	0.97	8.42649066420929e-55
Iqsec3	8.66018598069392e-59	0.359917725293593	0.668	0.404	2.18557113594772e-54
Peak1	2.74031305155415e-58	0.443516242361053	0.714	0.456	6.91572804820722e-54
Oxr1	3.36781157071196e-58	0.378899990031509	0.996	0.98	8.49934606100578e-54
Ppm1k	5.68746982429016e-58	0.381070929000441	0.731	0.478	1.43534675955611e-53
Olfm3	8.70399685184535e-58	0.520370874459547	0.414	0.176	2.19662768550021e-53
Trmt9b	9.30807582417003e-58	0.25218509708248	0.267	0.049	2.34907909574579e-53
Nell1	2.59485962444662e-57	0.495095745769048	0.843	0.59	6.54864723421594e-53
Gabra5	3.92219398412751e-57	0.45227301601785	0.626	0.385	9.8984409577426e-53
Hpca	7.03352276256532e-57	0.436790180580605	0.867	0.665	1.77505013958861e-52
Mmp16	7.48996928458841e-57	0.48344397518962	0.959	0.849	1.89024354835158e-52
Plcl2	8.84889397129054e-57	0.376770344697814	0.741	0.499	2.23319537153459e-52
Slc20a1	9.32535241145846e-57	0.367939578110746	0.712	0.453	2.35343918807977e-52
Trib2	2.42035479003963e-56	0.368331867462825	0.467	0.216	6.108249383623e-52
Sult4a1	2.55024483743256e-56	0.379056131693178	0.938	0.819	6.43605289622855e-52
Kcnv1	6.42445378071513e-56	0.338844375900336	0.472	0.209	1.62133940063908e-51
Osbp2	7.02485081199414e-56	0.378655663115461	0.732	0.496	1.77286159942296e-51
Ywhah	1.67645852797705e-55	0.281035969141205	0.989	0.986	4.23087838705568e-51
B3glct	2.37864818492097e-55	0.377560944130462	0.669	0.421	6.00299442428504e-51
Fxyd7	2.80488199692126e-55	0.405307965798453	0.85	0.629	7.07868069563019e-51
Astn2	3.07204267005362e-55	0.429637381013077	0.906	0.728	7.75291408641433e-51
Arrb1	3.46646657444507e-55	0.368908456626101	0.762	0.526	8.74832169392703e-51
Serpini1	3.92632281908245e-55	0.416644150526138	0.95	0.859	9.90886089851838e-51
Ctnnbip1	4.31506518809523e-55	0.350902144047028	0.674	0.43	1.08899300151959e-50
Hecw1	4.91656307458517e-55	0.421116755129291	0.949	0.855	1.24079302313306e-50
Prkaa2	8.50422889960435e-55	0.34595244400039	0.706	0.442	2.14621224739315e-50
Tmem91	1.18097643121671e-54	0.393991675088438	0.622	0.341	2.98043021946162e-50
Adcy1	1.53712450182466e-54	0.455193134103522	0.95	0.843	3.87924110525489e-50
Bach2	1.82061278150644e-53	0.38352076636738	0.624	0.371	4.59468047668781e-49
Apba2	7.05370274134923e-53	0.345264311326484	0.945	0.855	1.7801429608343e-48
R3hdm2	1.1040957292212e-52	0.398024896940083	0.867	0.752	2.78640639183553e-48
Atf4	1.17151924732452e-52	0.370455339948581	0.795	0.584	2.9565631244729e-48
2900097C17Rik	1.93721743648075e-52	0.264346407246056	0.987	0.985	4.88895564444646e-48
Gm4258	2.08601459114908e-52	0.376617079917004	0.621	0.383	5.26447502368292e-48
Arc	2.76446986048763e-52	0.390340050773761	0.338	0.113	6.97669258691264e-48
Tmem178	2.77167653413897e-52	0.448869894186771	0.802	0.573	6.99488006920652e-48
Asap2	3.88750978069085e-52	0.298163886743766	0.476	0.222	9.81090843352951e-48
Selenok	5.75633505008642e-52	0.353804065213282	0.914	0.752	1.45272627659031e-47
Ptprj	7.04877808920211e-52	0.382706794645854	0.807	0.606	1.77890012637194e-47
Bmp3	8.02042799769652e-52	0.359584971882812	0.476	0.232	2.02411541377867e-47
Nap1l5	1.01326523611465e-51	0.349663104683876	0.957	0.878	2.55717747638255e-47
Rnf227	1.2134010130363e-51	0.327724462743565	0.976	0.939	3.06226013659972e-47
Kcnq5	1.35213204076783e-51	0.472347204271705	0.981	0.913	3.41237563128578e-47
Cdkn1a	1.4900029040624e-51	0.400407209216924	0.33	0.112	3.76032032898228e-47
Pfn2	1.73241661460818e-51	0.293887333420577	0.977	0.954	4.37209981028666e-47
Gm26782	1.82153007529061e-51	0.258572464855898	0.311	0.092	4.59699545101092e-47
Ptprn	2.92410727300986e-51	0.364494895189166	0.944	0.858	7.379569524895e-47
Atp6ap2	3.38869860887468e-51	0.381443761713091	0.92	0.785	8.55205867921704e-47
Frmd5	3.51162305831038e-51	0.387052762214135	0.779	0.542	8.86228311225791e-47
Ttc39b	4.2519584845468e-51	0.34454608655133	0.703	0.445	1.07306676274508e-46
Cntnap2	5.55630910595993e-51	0.612348885965329	0.986	0.974	1.40224572907111e-46
Arap2	6.58427622303004e-51	0.388068099811522	0.72	0.498	1.66167379040609e-46
Map4	9.54786862486587e-51	0.355166652964721	0.947	0.844	2.4095956048574e-46
Zbtb18	9.584288698485e-51	0.369810879625003	0.942	0.812	2.41878693883666e-46
Slc2a13	9.8898522196708e-51	0.384917396516475	0.969	0.881	2.49590200467832e-46
Eif4g2	1.21327613894111e-50	0.341176671566859	0.959	0.897	3.06194499184567e-46
Spred2	6.57793756016321e-50	0.421880742715099	0.832	0.651	1.66007410205839e-45
Nlk	7.1947900204172e-50	0.41910310835253	0.895	0.794	1.81574915745269e-45
Islr2	1.55877069022408e-49	0.374931409377433	0.667	0.427	3.93386959091851e-45
Phyhipl	1.8795983130988e-49	0.324731531472156	0.728	0.489	4.74354226276745e-45
Clip3	4.08918269256682e-49	0.301596788227697	0.955	0.907	1.03198703612309e-44
Ndfip2	6.38141354034301e-49	0.358876242049973	0.801	0.589	1.61047733517637e-44
Olfm2	1.12018594747501e-48	0.34305980460634	0.714	0.485	2.82701327564269e-44
Dgkh	1.18910876945311e-48	0.348645626586548	0.86	0.61	3.00095380146882e-44
Nrcam	1.49262767454089e-48	0.311697538472598	0.985	0.918	3.76694446223885e-44
St3gal5	4.75215177340258e-48	0.360737317685432	0.882	0.736	1.19930054305361e-43
Cib2	7.89731618353203e-48	0.317598710654117	0.557	0.315	1.99304568523798e-43
Pitpna	1.09636869158588e-47	0.316775373467395	0.934	0.822	2.76690566695528e-43
Ttc9b	1.18512410534938e-47	0.364091481386725	0.934	0.838	2.99089770467024e-43
Cbln1	1.35440389180186e-47	0.358707400926151	0.656	0.39	3.41810910174034e-43
Rims1	1.41690879158847e-47	0.316807148190422	0.992	0.975	3.57585271733183e-43
Mapk6	1.52817971069926e-47	0.306141980815065	0.49	0.244	3.85666713589171e-43
Man2a1	1.75180280044449e-47	0.278510973156749	0.374	0.15	4.42102472748177e-43
Sv2a	2.17001334193868e-47	0.311171387379464	0.969	0.895	5.47646267105065e-43
Elmo1	3.10814706012632e-47	0.70846333521196	0.649	0.411	7.84403073564079e-43
Snca	3.61151914621331e-47	0.333031609535872	0.988	0.962	9.11439086929854e-43
Ttc9	3.97501786925019e-47	0.290789211922607	0.555	0.309	1.00317525966267e-42
Arhgef25	6.0203363571448e-47	0.316170844717241	0.584	0.343	1.51935228645263e-42
Ccni	8.68819382478092e-47	0.346667490862004	0.854	0.681	2.19263947555996e-42
Lmbrd1	1.12428007852242e-46	0.336124136766597	0.873	0.7	2.83734563416703e-42
Reep5	1.82592838698067e-46	0.30723700709937	0.965	0.891	4.60809547022311e-42
Cyfip2	1.99546325046512e-46	0.293483248478816	0.982	0.942	5.03595060519882e-42
Kcnf1	2.39917359805482e-46	0.363868447586299	0.795	0.571	6.05479440941095e-42
Gpx4	2.43414617365976e-46	0.305227453998826	0.976	0.937	6.14305469846515e-42
Mpp6	2.50906566120175e-46	0.319099368702561	0.747	0.498	6.33212900917485e-42
Chga	3.96015540225101e-46	0.318843465631928	0.657	0.418	9.99424418866086e-42
Rab15	5.59437146948297e-46	0.336099681015845	0.867	0.704	1.41185152775342e-41
Necab1	7.16392873664475e-46	0.341794129572588	0.873	0.607	1.80796069526703e-41
Jarid2	1.09440024253246e-45	0.354200437614386	0.658	0.435	2.76193789207916e-41
Col25a1	1.18541584568712e-45	0.531444077411748	0.376	0.155	2.99163396976058e-41
Camk4	1.54231469677045e-45	0.393232965242494	0.925	0.794	3.89233960023959e-41
Tbc1d24	1.5455648746197e-45	0.346772798089542	0.747	0.532	3.90054207407773e-41
Itgbl1	1.63371890259772e-45	0.26656892288628	0.215	0.038	4.12301639448587e-41
Cdyl2	2.20633848593482e-45	0.316180552768464	0.54	0.3	5.5681364369537e-41
Luzp2	2.50698928398907e-45	0.621502359429433	0.385	0.165	6.32688885600323e-41
Eps15	2.57251172632054e-45	0.346599763627331	0.79	0.573	6.49224784371515e-41
Klc1	3.06030450150504e-45	0.29438416378522	0.969	0.908	7.72329047044827e-41
Ell2	4.25136531224271e-45	0.284783181778509	0.435	0.21	1.07291706385069e-40
Rheb	4.30876920869555e-45	0.483797065250004	0.892	0.76	1.0874040851985e-40
Atp6v1b2	4.75176973750244e-45	0.307741647708338	0.978	0.911	1.19920412865349e-40
Ppm1b	6.66110471914281e-45	0.310078308771331	0.807	0.604	1.68106299797007e-40
Rtn4r	1.56631982196056e-44	0.313332688311959	0.666	0.436	3.95292133468188e-40
Asph	2.20968933110473e-44	0.320451827822918	0.771	0.565	5.57659296490902e-40
Prickle1	3.26144347239247e-44	0.315638946235192	0.974	0.919	8.23090489127688e-40
Neo1	4.05396695073305e-44	0.334864283913205	0.819	0.624	1.0230996393565e-39
Tpt1	6.71096036887902e-44	0.355534513461097	0.945	0.888	1.693645068294e-39
Camk1	7.74178129137073e-44	0.270614399847476	0.502	0.268	1.95379334450323e-39
Cd34	2.64835674423783e-43	0.262832091740314	0.269	0.08	6.68365791543302e-39
Sema3e	3.34035119350518e-43	0.505235050743989	0.534	0.329	8.43004430704903e-39
Frrs1l	4.48888850237666e-43	0.325806045080273	0.945	0.841	1.1328607913448e-38
Arl8a	9.3962422388286e-43	0.324129762286548	0.915	0.785	2.37132965381317e-38
Fos	1.54792735423457e-42	0.448817156975774	0.358	0.15	3.90650426388179e-38
Coro1c	1.77135780042131e-42	0.308699342936331	0.714	0.486	4.47037568092326e-38
Sorcs3	1.78631092977403e-42	0.652536239926544	0.812	0.678	4.50811289347071e-38
Enox1	2.42521195792028e-42	0.371021254908264	0.942	0.849	6.12050741820341e-38
Slc25a4	2.86105566002469e-42	0.297562761912628	0.967	0.919	7.22044616920431e-38
Tmem132a	3.63268797944804e-42	0.304878829271592	0.738	0.53	9.16781465373302e-38
Scrn1	5.51814455166698e-42	0.320007623409761	0.797	0.593	1.3926141405042e-37
Epop	9.35519881748756e-42	0.254116301536252	0.443	0.221	2.36097152556934e-37
Efr3a	1.14638024505435e-41	0.364762835821713	0.949	0.769	2.89311982444365e-37
2900026A02Rik	1.8689668490758e-41	0.310119474805767	0.613	0.39	4.71671163701259e-37
6430548M08Rik	2.50679051284654e-41	0.335456876093637	0.834	0.641	6.32638721727081e-37
Shisa4	3.89662598530708e-41	0.305291623405454	0.939	0.841	9.83391499911947e-37
Nefl	5.37589728945086e-41	0.365225107369793	0.705	0.484	1.35671519893871e-36
Impact	6.39023404006237e-41	0.292904594008458	0.969	0.907	1.61270336469054e-36
Dip2b	6.49136813111073e-41	0.318288380334676	0.86	0.701	1.63822657524841e-36
Sept6	7.9157121173422e-41	0.294233733761569	0.564	0.345	1.99768826705365e-36
Hs3st5	8.03719094989108e-41	0.338804825917629	0.405	0.193	2.02834588002401e-36
Atp8a1	1.3056338731173e-40	0.284720376359645	0.979	0.896	3.29502820558613e-36
Bzw1	2.11451337967655e-40	0.318059703995592	0.834	0.649	5.33639741628971e-36
Ccdc85b	2.18454763843092e-40	0.301319967494279	0.933	0.838	5.51314287510811e-36
Uap1	2.64666486560494e-40	0.276249619000897	0.621	0.395	6.67938812132718e-36
Gm15398	3.38459752419841e-40	0.353575400038333	0.553	0.335	8.54170877181953e-36
Agbl4	5.25103735992169e-40	0.325958639161573	0.984	0.915	1.32520429852344e-35
Pitpnm3	1.165419394769e-39	0.255260457303127	0.552	0.323	2.94116892657851e-35
Rims4	1.80734205679887e-39	0.268079895243015	0.614	0.387	4.5611891487433e-35
Sh3bgrl3	3.98687982019928e-39	0.337903948714877	0.942	0.87	1.00616886022369e-34
Tshz3	4.78143713965365e-39	0.2801873958972	0.76	0.54	1.20669129093439e-34
Wls	5.2006927820747e-39	0.261716054336734	0.369	0.164	1.31249883741219e-34
Ckb	6.77735524357147e-39	0.36429763501752	0.835	0.677	1.71040114282013e-34
Atp6v0e2	1.55171692766127e-38	0.303693949444563	0.949	0.867	3.91606801033874e-34
Map3k5	1.72725746357141e-38	0.326618009526751	0.635	0.422	4.35907966081517e-34
Cdh6	3.45559575324071e-38	0.298084072285968	0.338	0.146	8.72088700245358e-34
Ndrg3	5.31379912696289e-38	0.319209273865295	0.914	0.808	1.34104348567162e-33
Adgrl2	6.00190209338229e-38	0.256477630302838	0.438	0.231	1.51470003130689e-33
Cav2	6.60217450418043e-38	0.250105892978969	0.458	0.248	1.66619077962002e-33
Purb	7.49071366406393e-38	0.263110946741026	0.959	0.9	1.89043140739981e-33
Ptgfrn	8.49732633722018e-38	0.306801542933124	0.52	0.316	2.14447024772426e-33
Hsp90aa1	9.87316370991256e-38	0.26194586569168	0.972	0.927	2.49169032547063e-33
Rnf11	1.59383469409486e-37	0.261266518315168	0.965	0.893	4.02236061748719e-33
Cltc	2.32476589146208e-37	0.28903543494041	0.972	0.907	5.86701168028285e-33
Ap2m1	5.02773970418483e-37	0.285731152804739	0.959	0.89	1.26885066914513e-32
Trnp1	8.46593215989116e-37	0.283812222670262	0.699	0.485	2.13654729919173e-32
Kcna2	9.79028128195299e-37	0.348057518796132	0.761	0.59	2.47077328712648e-32
Ap2s1	1.63613598910104e-36	0.316102242557207	0.797	0.62	4.12911639569428e-32
Nav3	1.92025648292914e-36	0.287448462088451	0.998	0.977	4.84615128596827e-32
Dnm1	2.03673777111589e-36	0.263982101913486	0.978	0.939	5.14011511296518e-32
Eef1a2	2.79480192916627e-36	0.299850182155598	0.955	0.856	7.05324162863691e-32
Fosb	4.85770473825441e-36	0.36354665654845	0.256	0.089	1.22593894479327e-31
Neto1	5.8885612906945e-36	0.310035141922095	0.766	0.576	1.48609621293257e-31
Ttll7	8.02511723461199e-36	0.288136188039182	0.897	0.76	2.02529883649903e-31
Egr3	9.25759671813649e-36	0.475675368353267	0.737	0.599	2.33633968375611e-31
Plxna4	9.69952640518299e-36	0.328865379014997	0.945	0.823	2.44786947887603e-31
Cspg5	1.04629644797958e-35	0.288983907254326	0.735	0.527	2.64053834576608e-31
Stx1b	1.06207984416357e-35	0.275531495209129	0.917	0.798	2.68037090271559e-31
Chgb	1.06441672754216e-35	0.308875951779603	0.712	0.51	2.68626849529814e-31
Nudc	1.11717262197581e-35	0.273913035048134	0.753	0.565	2.81940854608034e-31
Nedd4l	1.20032470926297e-35	0.279022678661543	0.939	0.843	3.02925946876695e-31
Stx4a	1.50042416934432e-35	0.263506325296118	0.644	0.425	3.78662047617426e-31
Lrrtm3	2.65178094629974e-35	0.314000528198941	0.932	0.791	6.69229957417665e-31
Thy1	3.07827722914703e-35	0.257710026760002	0.981	0.964	7.76864824319837e-31
Mest	4.4594798490181e-35	0.368339423203073	0.431	0.236	1.1254389294967e-30
Dtnbp1	4.52422320789318e-35	0.275503085418608	0.632	0.435	1.141778210976e-30
Ccl27a	4.77544002648157e-35	0.303220355800467	0.734	0.551	1.20517779948315e-30
Sept11	5.00932429054366e-35	0.29047430784822	0.845	0.685	1.2642031712045e-30
Tcf25	6.25692791263629e-35	0.268380173864406	0.958	0.88	1.57906089731202e-30
Rps6ka3	6.80772509140481e-35	0.326395803069204	0.763	0.586	1.71806558131783e-30
Ppia	1.32276626654125e-34	0.313318578431433	0.961	0.907	3.33826522687016e-30
Ube2e2	1.39391680258758e-34	0.29174715135211	0.964	0.897	3.51782783469028e-30
Sorl1	1.41564426762944e-34	0.328065289167336	0.913	0.8	3.57266143821641e-30
Inhba	1.76022704785044e-34	0.949741892168463	0.2	0.052	4.44228500066015e-30
Scn1b	1.89892339492309e-34	0.292226729452829	0.94	0.874	4.79231297176739e-30
Srxn1	3.42403519943109e-34	0.260089654332919	0.573	0.372	8.64123763280425e-30
Cyp26b1	3.65466739625802e-34	0.322450571882076	0.132	0.011	9.22328410793636e-30
Wnt7b	3.89291570465147e-34	0.288441147164486	0.648	0.438	9.82455136382891e-30
Trim9	4.11397260529696e-34	0.295607286606135	0.946	0.857	1.03824326639879e-29
Zmiz1	9.51051021313143e-34	0.367612159416828	0.775	0.606	2.40016746248798e-29
Nr4a2	9.9892520505005e-34	0.481350878254194	0.568	0.387	2.52098753998481e-29
Sept3	1.6827176591809e-33	0.273998520744889	0.92	0.821	4.24667455647483e-29
Rspo2	2.29424373241617e-33	0.333818061570498	0.795	0.598	5.7899829074987e-29
Stmn3	2.96580733952368e-33	0.257998078439271	0.972	0.915	7.48480798275591e-29
Npsr1	3.78755513598895e-33	0.437088635310807	0.149	0.022	9.55865289669531e-29
Tuba4a	6.3546157567233e-33	0.269235120901578	0.917	0.804	1.60371437852426e-28
Eif4a2	7.99744860988484e-33	0.268277022693637	0.979	0.967	2.01831610567664e-28
Selenom	8.29847613546957e-33	0.284280973104135	0.824	0.661	2.09428642230846e-28
Galnt9	1.01213677489468e-32	0.286684246219568	0.904	0.733	2.5543295788017e-28
Hsph1	1.04272439699887e-32	0.277036287155941	0.898	0.777	2.63152356070605e-28
Fras1	1.29257001886348e-32	0.328211317741486	0.689	0.477	3.26205895660578e-28
Pip4k2c	1.42146006305693e-32	0.254637941625643	0.625	0.415	3.58733876113677e-28
Hes1	1.57063786422032e-32	0.263814624429697	0.381	0.202	3.96381877793283e-28
Stmn4	1.62688995329553e-32	0.266682469736693	0.908	0.764	4.10578217513192e-28
Hecw2	1.93649790646562e-32	0.312885285281683	0.887	0.737	4.88713976654729e-28
Brinp2	4.73660823286296e-32	0.325016147030152	0.822	0.649	1.19537781972763e-27
Jcad	5.70097042708009e-32	0.283729207297771	0.62	0.43	1.4387539066822e-27
Thsd7a	6.97644413499161e-32	0.668998308679125	0.302	0.14	1.76064520634783e-27
Ube2m	9.03924653286313e-32	0.275506655259393	0.859	0.728	2.28123464749867e-27
Clstn3	1.99289267643796e-31	0.293377548377725	0.834	0.674	5.02946324752647e-27
D430041D05Rik	2.42352514924181e-31	0.276995542018622	0.949	0.826	6.11625041914156e-27
Mir670hg	3.69663656601238e-31	0.274319271954785	0.292	0.123	9.32920170164544e-27
Cep170b	4.76586479194324e-31	0.268886967011085	0.813	0.629	1.20276129754271e-26
Cltb	5.74347561172253e-31	0.261293031796749	0.833	0.682	1.44948094013042e-26
Prmt2	9.30794910804278e-31	0.256230667565264	0.684	0.498	2.34904711639676e-26
Plcxd3	1.39020801799527e-30	0.298797416614062	0.556	0.355	3.50846797501467e-26
Ppme1	1.51522787538021e-30	0.275638338896711	0.846	0.704	3.82398058909703e-26
Cdk5r2	1.54747552787349e-30	0.285661177323589	0.834	0.692	3.90536398969432e-26
Cnr1	2.53521294136675e-30	0.28399833878235	0.951	0.864	6.39811690012727e-26
Rimbp2	2.73202696315709e-30	0.288595561984937	0.912	0.765	6.89481644691956e-26
Plekhb2	3.02195849107446e-30	0.254317460616134	0.877	0.744	7.62651664392461e-26
Ap2b1	8.85258875450832e-30	0.259335428608365	0.943	0.851	2.23412782397526e-25
Neto2	1.03505845398354e-29	0.339058447086892	0.493	0.314	2.61217702031826e-25
Prkaca	1.11997176163671e-29	0.260940527621785	0.831	0.677	2.82647273484256e-25
Nr4a3	2.76180122075841e-29	0.299893001570078	0.55	0.366	6.96995774082801e-25
Kcna6	4.08907842081368e-29	0.280467887087743	0.821	0.674	1.03196072106075e-24
Ddx3x	5.76978109919932e-29	0.259756213340417	0.877	0.748	1.45611965600493e-24
Ppm1a	8.12662426461469e-29	0.254878601742619	0.941	0.822	2.05091616566081e-24
Foxg1	8.67687082245891e-29	0.263450992720302	0.84	0.672	2.18978188946395e-24
AI413582	1.27822987508583e-28	0.274629956699067	0.839	0.713	3.22586873575411e-24
Pdzrn3	4.40187231276432e-28	0.374032873401547	0.395	0.219	1.11090051557233e-23
Dgkb	9.14994359084528e-28	0.251919428058508	0.984	0.93	2.30917126402162e-23
Hprt	9.6381619573807e-28	0.264420867473318	0.786	0.613	2.43238293318417e-23
Prxl2b	1.11968033252058e-27	0.25422341549436	0.746	0.58	2.8257372551822e-23
Wsb2	1.29905721870759e-27	0.253476715105291	0.834	0.681	3.27843070285234e-23
Slc8a2	1.52406637562522e-27	0.255878219517477	0.843	0.688	3.84628631216536e-23
Mical2	9.89119049523109e-27	0.263697605088608	0.893	0.761	2.49623974528147e-22
Kif5a	5.18354158168213e-26	0.250659956560619	0.907	0.772	1.30817038896912e-21
Clstn2	8.41871998163305e-26	0.326195011525453	0.934	0.858	2.12463236176473e-21
Jund	2.6000520837103e-25	0.278987112928397	0.892	0.789	6.56175144365969e-21
Runx2	3.46097562319062e-25	0.258090625145067	0.614	0.435	8.73446418024617e-21
Rnf150	9.59408452471789e-25	0.254260014232112	0.867	0.756	2.42125911150305e-20
Galnt13	1.0841798788126e-24	0.268471567644108	0.81	0.657	2.73614476015937e-20
Hspa8	2.44704349660457e-24	0.256794396743517	0.95	0.888	6.17560367238096e-20
Atp1b2	4.46840737087779e-23	0.258783601526813	0.797	0.665	1.12769196818843e-18
Npas2	9.37362433678509e-23	0.263658916150067	0.829	0.692	2.36562157387445e-18
Prkar2a	1.39180552094916e-22	0.255696428730905	0.758	0.588	3.51249959321939e-18
Rasal2	4.46987612181311e-22	0.265376262069612	0.94	0.854	1.12806263686197e-17
Gpr158	5.04058677171814e-22	0.297293793163693	0.93	0.879	1.27209288357851e-17
Runx1t1	1.46355330474342e-21	0.263910347373847	0.89	0.79	3.69356947518097e-17
Scg2	2.0486678531612e-21	0.274145431704421	0.385	0.232	5.17022306102292e-17
Galntl6	4.10223609977195e-21	0.438203492338619	0.636	0.538	1.03528132449945e-16
Asic2	1.58139005849955e-20	0.304230473166232	0.977	0.933	3.99095409063531e-16
Mif	2.42690866140186e-20	0.272723423810562	0.912	0.819	6.12478938877987e-16
1700016P03Rik	4.31452903698052e-19	0.300008857037605	0.452	0.304	1.08885769306277e-14
Slc24a2	1.62899346408267e-16	0.678426693700624	0.803	0.796	4.11109080530543e-12
Pde10a	1.06368130426141e-15	0.3202596246026	0.865	0.802	2.68441250756453e-11
Sgcz	1.02128214655184e-11	0.281775437706064	0.843	0.788	2.57740975325288e-07
Rgs4	1.24367843411879e-08	0.297359929579474	0.759	0.718	0.000313867126418559
Rora	5.59385168357481e-06	0.35429968857411	0.911	0.887	0.141172034938378
