# Supplementary material for: Single Cell Transcriptomic and Chromatin Profiles Suggest Layer Vb Is the Only Layer With Shared Excitatory Cell Types in the Medial and Lateral Entorhinal Cortex
Source: Front Neural Circuits. 2022 Jan 26;15:806154. doi: 10.3389/fncir.2021.806154 (PMC8826650; doi:10.3389/fncir.2021.806154)
Supplement: Supplementary file 15 [file Data_Sheet_2.ZIP › DE_LVb_LECvsMEC.csv]

p_val	avg_log2FC	pct.1	pct.2	p_val_adj
Oprk1	0	0.593515317708633	0.313	0.022	0
Eya1	0	0.419006357594385	0.275	0.011	0
Kcnb2	0	1.5234032484326	0.927	0.325	0
Paqr8	0	0.395773468404079	0.336	0.033	0
Kcnq5	0	1.68256991960307	0.999	0.697	0
B3gat2	0	0.629119201730803	0.382	0.026	0
Plcl1	0	1.42907925905422	0.745	0.035	0
Satb2	0	1.65707321864291	0.93	0.227	0
9130024F11Rik	0	1.04423293662082	0.697	0.065	0
Cflar	0	0.730414006262639	0.534	0.046	0
Spag16	0	1.35607339035983	0.449	0.008	0
Asic4	0	0.399582833081887	0.273	0.009	0
Scg2	0	1.06063166698124	0.532	0.058	0
Serpine2	0	0.63078262099852	0.444	0.023	0
Sphkap	0	1.03886255419758	0.76	0.207	0
Pid1	0	2.06605889186752	0.959	0.249	0
Dner	0	2.28218261481945	0.975	0.152	0
Cdh20	0	0.565766196728221	0.354	0.029	0
Cntnap5a	0	1.92988656218109	0.871	0.236	0
Mgat5	0	1.1715602376987	0.839	0.249	0
Tmem163	0	0.852152267889287	0.375	0.017	0
Gm16083	0	0.416403950234106	0.296	0.019	0
Nav1	0	1.07675316553785	0.904	0.337	0
Kcnt2	0	1.57395761835453	0.825	0.064	0
4930590L20Rik	0	0.337653116514489	0.242	0.007	0
Tnr	0	1.00851197419955	0.882	0.382	0
Pea15a	0	1.064924562101	0.949	0.518	0
Dnah14	0	0.613546403523252	0.341	0.004	0
Itga8	0	0.40827793615725	0.295	0.022	0
C1ql3	0	2.9962272196531	0.977	0.059	0
Adamts13	0	0.417120812630525	0.301	0.012	0
Ntng2	0	1.86146501887605	0.785	0.008	0
Fibcd1	0	0.319053743846916	0.209	0.007	0
Lypd6b	0	0.535338803967882	0.376	0.016	0
Trp53i11	0	1.16341001441432	0.712	0.072	0
Gm13889	0	0.544948050658915	0.363	0.032	0
Macrod2	0	1.04420856219608	0.996	0.943	0
Slc24a3	0	0.781864294015148	0.633	0.153	0
Nnat	0	1.22650972785622	0.994	0.958	0
Ptprt	0	2.40800271338444	0.908	0.086	0
Cdh4	0	0.822350799874165	0.506	0.019	0
Hrh3	0	0.728037185466516	0.477	0.029	0
Agtr1b	0	0.469618700160301	0.283	0	0
Gnb4	0	1.10474374147516	0.613	0.014	0
Slc7a11	0	0.376186200512506	0.248	0.003	0
Gm6209	0	0.851046896589802	0.44	0.002	0
Gm20754	0	0.748487538798073	0.46	0.039	0
Npy2r	0	0.311790734733998	0.196	0.001	0
Magi3	0	0.962389057647341	0.701	0.103	0
6530403H02Rik	0	1.93473591084517	0.935	0.215	0
Prss12	0	0.661529692067993	0.537	0.095	0
Camk2d	0	1.59595017605587	0.918	0.305	0
Unc5c	0	1.39588814667179	0.968	0.51	0
Slc44a5	0	1.27686046253443	0.8	0.225	0
Necab1	0	1.3081347149515	0.792	0.125	0
Lingo2	0	2.30039974375575	0.994	0.501	0
Plppr1	0	0.786415181770739	0.55	0.051	0
Grin3a	0	1.23305778960303	0.896	0.393	0
Ror1	0	1.68968775174167	0.805	0.022	0
Ssbp3	0	1.07208962382137	0.899	0.351	0
Man1c1	0	0.773417437673549	0.648	0.142	0
Wnt4	0	0.566405256057884	0.396	0.03	0
Ajap1	0	0.72225239469401	0.53	0.025	0
Lhfpl3	0	1.01948078409941	0.63	0.088	0
Fosl2	0	0.788632671135072	0.519	0.089	0
Slit2	0	1.38643316852065	0.744	0.133	0
Kcnip4	0	3.68180373387883	0.993	0.465	0
Pcdh7	0	2.10396219478219	0.959	0.203	0
Nwd2	0	1.01325209428688	0.886	0.378	0
Fras1	0	0.553424962544122	0.337	0.024	0
Bmp3	0	0.705182783161921	0.618	0.141	0
Sparcl1	0	0.932710129896831	0.723	0.132	0
Nos1	0	0.705841580477829	0.504	0.077	0
Fbxo21	0	1.2036672474895	0.898	0.41	0
Tesc	0	1.19707494659576	0.791	0.1	0
Auts2	0	1.28075339626296	0.996	0.918	0
Amz1	0	0.540152101789232	0.397	0.021	0
Sdk1	0	2.03842306670574	0.818	0.022	0
Kcnd2	0	0.991128620717876	0.998	0.969	0
Ptprz1	0	1.06668773158817	0.61	0.025	0
Cadps2	0	2.04131802063393	0.861	0.072	0
Chrm2	0	0.734794582773527	0.436	0.012	0
Wipf3	0	0.841363960172836	0.677	0.135	0
Grid2	0	2.03594678203809	0.997	0.623	0
Tacr1	0	0.67663904459106	0.328	0.006	0
Oxtr	0	0.451373745067658	0.293	0.006	0
Pparg	0	0.641094348276879	0.414	0.004	0
Cxcl12	0	1.02518184397548	0.578	0.009	0
Etv6	0	0.912903954057894	0.753	0.187	0
Mgp	0	1.16843156387972	0.629	0.039	0
Chst8	0	0.45653979000653	0.373	0.038	0
Nell1	0	1.5182746789552	0.56	0.046	0
Luzp2	0	1.49015034880824	0.594	0.079	0
Akap13	0	0.646469278276192	0.43	0.025	0
Gm10605	0	0.450626389609935	0.301	0.007	0
Syt17	0	1.51443426466213	0.799	0.033	0
Mapk3	0	0.840437929547523	0.701	0.151	0
Nrg1	0	2.70561541738171	0.999	0.745	0
Prag1	0	0.703512536451909	0.468	0.006	0
Tenm3	0	1.59571694936364	0.998	0.744	0
Gm45323	0	0.484053621543021	0.268	0.009	0
Gm2516	0	0.577368584197573	0.315	0.002	0
C130073E24Rik	0	1.47565818430768	0.575	0.013	0
Glra3	0	0.355464015848078	0.269	0.017	0
March1	0	1.2078206623352	0.998	0.891	0
Inpp4b	0	1.60345497314892	0.686	0.052	0
Cbln1	0	0.738840567837885	0.56	0.084	0
Tox3	0	0.448636116672556	0.287	0.01	0
Vat1l	0	0.499204820644983	0.371	0.019	0
Cdh13	0	2.45990653605602	0.93	0.095	0
Cotl1	0	0.686526265494397	0.588	0.093	0
Cpne7	0	1.06497954313336	0.685	0.075	0
Gria4	0	1.95951026969472	0.994	0.61	0
Gpr83	0	0.509298311949576	0.321	0.009	0
Npsr1	0	1.37108020715394	0.367	0.012	0
Clmp	0	0.865404639240698	0.566	0.019	0
Nectin1	0	0.618857061624379	0.47	0.046	0
Drd2	0	0.500487049668908	0.339	0.001	0
Tle3	0	0.35356964122359	0.266	0.004	0
Tpm1	0	1.00076159826591	0.904	0.44	0
Cgnl1	0	0.315903002788852	0.198	0.002	0
Dipk2a	0	0.559308128035451	0.405	0.025	0
Slc9a9	0	1.25450479836978	0.788	0.062	0
Cck	0	1.39422314459712	0.98	0.769	0
9530059O14Rik	0	1.34598833472112	0.858	0.237	0
Esr1	0	0.612901891918307	0.415	0.031	0
Ptprk	0	2.27626321732456	0.976	0.187	0
Hs3st5	0	0.581387725286257	0.404	0.049	0
1700023F02Rik	0	0.760319967203084	0.439	0	0
4930407I19Rik	0	0.325537384006502	0.211	0	0
Col6a1	0	0.865422047077542	0.543	0.006	0
Chst11	0	1.21105921993984	0.795	0.148	0
Mgat4c	0	2.49248636870976	0.882	0.077	0
Csrp2	0	0.460700958340728	0.313	0.006	0
Kcnip1	0	0.847327904242203	0.469	0.019	0
Slit3	0	1.90779856919706	0.972	0.446	0
Adra1b	0	0.363130770776405	0.234	0.011	0
Adamts2	0	0.61329615656934	0.381	0.03	0
Col23a1	0	1.64091833851232	0.805	0.016	0
Gria1	0	1.27015262816772	0.998	0.901	0
6330403K07Rik	0	1.03649061996192	0.964	0.667	0
Rtn4rl1	0	0.80629847377832	0.564	0.056	0
Doc2b	0	0.414937326703277	0.295	0.013	0
Abca8a	0	0.532377276329893	0.29	0.002	0
Osr1	0	0.286254866885283	0.213	0.001	0
Slc26a4	0	0.836884059963003	0.51	0.011	0
Dgkb	0	1.44066249033939	0.764	0.226	0
Etv1	0	1.27367997967871	0.588	0.141	0
Kcnk13	0	0.371743671686465	0.21	0.005	0
Slc24a4	0	0.85954784635165	0.534	0.016	0
Dlk1	0	1.15499472289355	0.498	0.002	0
Meg3	0	0.653472249585662	0.999	1	0
Dio3	0	0.425368463484495	0.233	0.003	0
Ripor2	0	1.28701218718879	0.894	0.309	0
Gcnt2	0	0.421002417856355	0.324	0.021	0
Id4	0	0.362283079757345	0.271	0.015	0
Drd1	0	0.421424796902644	0.309	0.015	0
Mef2c	0	2.55169162335043	0.993	0.379	0
Sv2c	0	0.951384068255823	0.509	0.038	0
Rab3c	0	1.42463129000019	0.961	0.5	0
Arl15	0	1.4973925591372	0.903	0.332	0
Kctd6	0	0.447698844572953	0.383	0.047	0
Nek10	0	0.647322786635735	0.401	0.028	0
Cacna2d3	0	1.44555314075649	0.827	0.127	0
Myh7	0	0.657106443877275	0.431	0.042	0
Adra1a	0	0.828514094600529	0.486	0.013	0
Kctd4	0	1.12535997176306	0.712	0.062	0
Pcdh8	0	0.634489249598902	0.398	0.016	0
Klhl1	0	0.445030753445744	0.269	0.004	0
Dach1	0	0.532085553446245	0.209	0.005	0
Gpc6	0	0.646566212560811	0.34	0.029	0
Hs6st3	0	1.2263717235685	0.835	0.294	0
Cdh10	0	1.61565177636656	0.876	0.142	0
Ndrg1	0	0.514035674306913	0.307	0.012	0
Nptxr	0	2.03146007160183	0.989	0.601	0
Shisal1	0	0.669200102421177	0.524	0.051	0
Slc2a13	0	1.559836750317	0.941	0.395	0
Pdzrn4	0	1.50158959552249	0.801	0.235	0
Efcab1	0	0.349544131243961	0.277	0.014	0
Dgkg	0	1.13715695006138	0.939	0.565	0
Arhgap31	0	0.417397187958835	0.251	0.005	0
Epha6	0	1.33230203615101	0.692	0.113	0
Epha3	0	0.842709026557785	0.722	0.192	0
Gm1604b	0	0.3427867739955	0.246	0.006	0
Fndc1	0	0.359088113016988	0.218	0.004	0
E430024P14Rik	0	0.496096675396313	0.363	0.041	0
Gm1604a	0	1.07886941688872	0.585	0.017	0
Rftn1	0	0.439834230183141	0.303	0.007	0
Efna5	0	1.57775453699658	0.891	0.174	0
Mkx	0	0.490330321063687	0.323	0.006	0
Chst9	0	1.23339850494284	0.674	0.197	0
Prr16	0	0.844620458710405	0.535	0.085	0
Zfp608	0	0.453774605286689	0.367	0.033	0
March3	0	1.15798995195518	0.659	0.014	0
Gm15345	0	0.259503599674394	0.184	0.002	0
Piezo2	0	0.626411433535237	0.337	0.002	0
Atp8b1	0	0.677501294633168	0.448	0.027	0
Rab27b	0	0.696453021976471	0.573	0.094	0
Prkg1	0	1.87098341455122	0.959	0.263	0
Plce1	0	0.477863179472749	0.29	0.005	0
Tll2	0	0.352715376982743	0.209	0.006	0
Tmem255a	0	0.719552188776929	0.466	0.035	0
Gpc4	0	0.621951641227358	0.392	0.021	0
Slc16a2	0	0.696969521313685	0.547	0.056	0
Chrdl1	0	0.333371094064281	0.213	0	0
Trpc5	0	0.713227300931049	0.427	0.02	0
Rtl4	0	0.819657937654138	0.485	0.025	0
Vegfd	0	0.723063730908191	0.481	0.012	0
Arhgap6	0	0.625918811157048	0.386	0.025	0
AI504432	9.00226992239423e-308	0.42805039165748	0.361	0.042	2.27190286031463e-303
Gm12027	1.83651869355523e-306	0.255825827442274	0.183	0.003	4.63482222692534e-302
Unc5d	2.10804898631075e-303	1.24464097526394	0.889	0.418	5.32008322675244e-299
Dock6	7.43637677994209e-303	0.383078817507236	0.316	0.03	1.87671840795399e-298
Nlgn1	6.8876272397283e-302	0.890078113245316	0.998	0.943	1.73823048649023e-297
Fat1	1.63753830745208e-301	0.334841565804294	0.21	0.008	4.13265542651682e-297
Dpyd	7.83696813704965e-301	0.876653868968878	0.682	0.19	1.97781564874722e-296
Rspo3	1.22629978091622e-298	0.537666360090954	0.442	0.07	3.09481275709827e-294
Galnt14	7.526619636135e-298	1.09954370024409	0.913	0.478	1.89949299757139e-293
Snx7	2.21010983988705e-297	0.423665389874909	0.35	0.041	5.57765420292294e-293
Caln1	1.24696121651148e-295	0.922756428438658	0.994	0.87	3.14695602211002e-291
Ntsr1	8.14302712635864e-293	0.292882706305649	0.215	0.009	2.05505575587913e-288
Bdnf	4.2426406938553e-292	1.43340257160515	0.609	0.161	1.07071523190826e-287
Syt4	2.20478735867904e-287	1.03585690563388	0.976	0.722	5.5642218570983e-283
Ism1	6.10819246822579e-286	0.329044867745342	0.199	0.007	1.54152453320614e-281
Nbl1	7.20104827090728e-286	0.458220824230647	0.369	0.049	1.81732855212887e-281
Arhgef26	8.35021902980328e-286	0.261287760911864	0.201	0.007	2.10734477655145e-281
Lratd1	4.80316489040525e-285	0.405045301529336	0.306	0.031	1.21217472339157e-280
Gm30382	5.32756090043304e-285	0.573872987895187	0.49	0.092	1.34451654444229e-280
Car12	5.88482231873268e-285	0.746021868931161	0.562	0.127	1.48515260857857e-280
Marcks	6.81648937427157e-282	0.856315375317393	0.988	0.85	1.72027742338492e-277
Olfm3	1.1207323755648e-281	1.10009679243194	0.878	0.382	2.82839229621288e-277
Cacnb2	2.71274218922818e-280	1.20207756962076	0.916	0.556	6.84614746295517e-276
Ak5	8.4504139055535e-280	0.933303119852361	0.971	0.709	2.13263095734454e-275
Cntn3	1.86964265130029e-279	0.930855582831672	0.796	0.268	4.71841715908654e-275
Vwc2	1.74152628937267e-278	0.364979830329512	0.221	0.012	4.3950898964898e-274
Gm45341	1.3492829156294e-277	0.263207633813856	0.161	0.002	3.40518529417391e-273
Zfp941	3.39068142675414e-275	0.358269567718118	0.295	0.03	8.55706271669942e-271
Fjx1	2.97007741656823e-270	0.277900958862558	0.203	0.009	7.49558437619324e-266
Kcnh1	1.41663334537749e-268	0.739391921792923	0.689	0.204	3.57515757372918e-264
Fstl4	5.2186165201277e-266	0.848613162977391	0.631	0.174	1.31702225118463e-261
Prlr	4.17908301691992e-263	0.282762024064455	0.162	0.003	1.05467518098008e-258
Nrip3	9.0982143825323e-262	0.549806399379032	0.438	0.081	2.29611636371968e-257
Mpped2	1.5369609604113e-261	0.688683850715833	0.591	0.151	3.87882837578999e-257
Matn2	7.24394545917899e-260	0.344657552561507	0.231	0.016	1.828154515533e-255
Gm19744	3.21171860689629e-257	0.468698811234333	0.481	0.094	8.10541424822416e-253
Sgcz	1.287969541972e-255	1.28844655157222	0.891	0.472	3.25044873307474e-251
Slc30a3	2.23979683740667e-253	0.442994290384352	0.371	0.057	5.65257527856322e-249
Frmd4a	6.00737583363811e-253	0.948906423787647	0.96	0.69	1.51608143913525e-248
Dpy19l1	6.78090309304327e-252	0.844267191643007	0.792	0.308	1.71129651359133e-247
Wdr6	1.65505068806329e-250	0.648988382234832	0.689	0.206	4.17685142146532e-246
Nrgn	1.68305365577605e-247	0.670234096237858	0.989	0.97	4.24752251108202e-243
Efnb2	4.58862864309073e-243	0.604124296946262	0.556	0.14	1.15803221065681e-238
Tsc22d1	2.34522243590181e-242	0.794302769428061	0.99	0.904	5.91863786148541e-238
Btbd3	3.04554751169829e-240	0.532307084587795	0.496	0.11	7.68604825527298e-236
Timp2	5.34718965721564e-239	0.859776915480357	0.972	0.798	1.34947025379151e-234
Chst1	2.18990016445499e-238	0.829010482026085	0.87	0.423	5.52665104503506e-234
Gnal	2.96589927409333e-238	0.588991507161714	0.526	0.128	7.48503999802933e-234
Megf11	5.69276630098861e-238	0.438570792935396	0.314	0.042	1.43668343138049e-233
Trim2	2.73634111722238e-235	0.850403320110202	0.959	0.659	6.90570407753413e-231
Bace1	2.015758297035e-234	0.759919852283929	0.815	0.34	5.08716921422722e-230
Il1rapl2	6.19046592834406e-231	0.937812315447887	0.979	0.52	1.56228788633619e-226
Cntnap5c	4.35769472522477e-230	0.605915402007103	0.377	0.068	1.09975141780497e-225
Doc2a	2.48829962029743e-228	0.35765294539109	0.355	0.058	6.27972175174462e-224
Ptprg	3.96139133434744e-228	0.893642073932292	0.952	0.643	9.99736331049265e-224
Ly6h	6.3794334726473e-227	0.771779308242827	0.983	0.836	1.609977625492e-222
Fam13c	2.17675086682021e-226	0.535701446337572	0.561	0.148	5.49346616259416e-222
Ldlrad3	2.4598175005726e-226	0.251970898030418	0.218	0.018	6.20784142619508e-222
Sorcs1	7.19145951603852e-226	0.792734056521232	0.342	0.058	1.81490863806264e-221
Lcp1	4.72550176376701e-222	0.360618765790578	0.223	0.02	1.19257488012188e-217
Cgref1	3.46733040117468e-221	0.301528202242184	0.268	0.032	8.75050173344453e-217
Nell2	4.45054357798664e-221	0.796662622962061	0.955	0.696	1.12318368277649e-216
Galnt2	2.90960092778496e-220	0.434380639801412	0.44	0.093	7.34295986145091e-216
Ccdc6	3.03285269687875e-218	0.495775735520557	0.554	0.145	7.65401035111289e-214
Pnma2	7.79469965502816e-218	0.510108286723827	0.53	0.136	1.96714835193946e-213
Pex5l	2.31309717124051e-217	0.759865126936732	0.985	0.89	5.83756333105968e-213
Kcnn3	1.18149499272479e-215	0.45081057856192	0.486	0.114	2.98173891313956e-211
Pou6f2	1.74955748669676e-212	0.285103802035073	0.197	0.015	4.41535822917661e-208
Nabp1	7.6965186500594e-211	0.587310191852217	0.534	0.147	1.94237041171549e-206
Rgs2	1.87562812766212e-210	0.62864690125306	0.642	0.206	4.73352270578089e-206
Raver2	2.13909228849531e-210	0.277645273896142	0.217	0.02	5.3984272084756e-206
Angpt1	1.50855115318093e-209	0.281659326606505	0.204	0.017	3.80713054528272e-205
Tspan2	1.12125359366966e-208	0.256204984041594	0.224	0.022	2.82970769434411e-204
Vrk1	3.647783248159e-208	0.467629247006622	0.428	0.094	9.20591058337886e-204
Tmcc2	3.9678280406568e-208	0.383259192010763	0.389	0.076	1.00136076262056e-203
Tmem178b	1.93432169777297e-207	0.773678648894311	0.941	0.591	4.88164766866964e-203
Tmprss7	2.30963706173726e-207	0.251803452551707	0.186	0.013	5.82883105270633e-203
Arl6ip5	3.13928625598612e-206	0.681679845997236	0.773	0.309	7.92261672423216e-202
Kirrel3	1.32581225919913e-205	0.702439711919039	0.458	0.113	3.34595239854084e-201
Slc41a2	2.30514506096567e-202	0.455020673856173	0.481	0.118	5.81749459035907e-198
Gm26871	1.28373330752408e-201	0.714985527604543	0.983	0.819	3.23975774819852e-197
Ctnna2	9.44099013936423e-201	0.731376644544938	0.99	0.898	2.38262268147135e-196
Frmd5	1.65396905375863e-200	0.65460115360718	0.697	0.245	4.17412170097065e-196
Tmem108	1.70230624324461e-200	0.829001136363964	0.908	0.512	4.29611026607642e-196
Klhl29	5.2688135094495e-200	0.789120534016422	0.821	0.384	1.32969046537977e-195
Fam126a	1.72388960758879e-199	0.285162600447121	0.254	0.032	4.35058020267183e-195
Robo2	3.26928726094997e-199	0.810395634877962	0.824	0.378	8.25070026045943e-195
Sntb2	5.07138167454184e-199	0.553719983641779	0.516	0.14	1.27986459320412e-194
Sntg1	7.99124337018704e-199	0.831216828633898	0.951	0.708	2.0167500893341e-194
Il1rap	1.03778854099152e-198	0.379106919336124	0.388	0.079	2.61906694090031e-194
Cnr1	1.48495105140737e-198	0.780864741495865	0.921	0.525	3.74757096843678e-194
Cacna1g	5.33618825039807e-197	0.448947318363375	0.475	0.118	1.34669382875296e-192
Lamc1	1.03700847643772e-195	0.314270880881864	0.303	0.049	2.61709829198588e-191
Col25a1	1.1523359717878e-195	0.542378035227393	0.343	0.066	2.90815029200086e-191
Nyap2	1.72810372846314e-195	0.767320353573863	0.83	0.404	4.36121537952242e-191
Sorbs2	2.75648564331449e-195	0.724943191582758	0.972	0.794	6.95654281803278e-191
Hap1	6.16989704168155e-194	0.529170667527612	0.554	0.161	1.55709691640917e-189
Nrsn2	8.63314617857927e-193	0.487024614549829	0.5	0.134	2.17874710108805e-188
Rian	5.63037884059887e-192	0.571212929360482	0.998	0.948	1.42093870800194e-187
Ptprs	6.98127151904373e-192	0.695871694006069	0.961	0.731	1.76186349326107e-187
Prcd	1.36999698597038e-191	0.256815178045763	0.239	0.029	3.45746139349344e-187
Gng7	7.73739963390411e-191	0.267219729843942	0.249	0.032	1.95268754560838e-186
Hrk	6.99860731278403e-190	0.509250357638804	0.525	0.148	1.76623852752731e-185
6430548M08Rik	5.35015640088037e-189	0.6452147471948	0.724	0.279	1.35021897089018e-184
Sdc3	8.7118350701717e-186	0.575941119645328	0.686	0.249	2.19860581665923e-181
Gm2694	8.92816267232544e-186	0.539370092249289	0.561	0.171	2.25320041361477e-181
Celf6	1.75739512072197e-184	0.327677864005041	0.335	0.063	4.43513806616603e-180
Nsg2	1.91449422538162e-183	0.568853372798046	0.99	0.932	4.8316090765956e-179
Bok	1.38678950331203e-182	0.662915516410161	0.602	0.206	3.49984066950858e-178
Prkca	2.21523332273569e-182	0.828633207847259	0.826	0.438	5.59058433658807e-178
Prkacb	8.25103738424426e-182	0.638879567497132	0.977	0.812	2.08231430466172e-177
Rspo2	1.18749755931551e-181	0.578259506204373	0.544	0.165	2.99688759044456e-177
Htr2a	2.48525192520766e-181	0.457396424680726	0.395	0.091	6.27203028364656e-177
Pnmal2	1.00147994343204e-180	0.755805907220592	0.939	0.626	2.52743493323945e-176
Dusp18	1.14713067984646e-177	0.425514579203996	0.482	0.13	2.89501369672851e-173
Hpcal1	1.08862423452016e-176	0.586820196255695	0.637	0.225	2.74736098065854e-172
Rhbdl3	1.09429700717031e-176	0.389716013058022	0.337	0.068	2.76167735699571e-172
Nkain2	9.98241337149581e-176	0.573064655486644	0.998	0.966	2.5192616625644e-171
Csgalnact1	2.96104098461602e-175	0.523806883993388	0.552	0.172	7.47277913287544e-171
Lrrc3b	2.97570691483528e-174	0.358925911129006	0.411	0.097	7.50979154096979e-170
Adra2a	6.32884070082465e-172	0.384487076153811	0.416	0.102	1.59720952766712e-167
Rhou	5.64929093497743e-171	0.358317106247731	0.362	0.079	1.42571155326025e-166
Tcf12	2.16819940249164e-170	0.686041479430537	0.794	0.379	5.47188483206815e-166
Add3	6.99838870137562e-170	0.458221397975408	0.511	0.15	1.76618335656617e-165
Ncam2	9.37624606301824e-170	0.85747513806053	0.964	0.702	2.36628321892391e-165
C2cd2l	6.8505127265803e-169	0.543757651216449	0.657	0.242	1.72886389680707e-164
Cnih3	1.9860200295645e-168	0.702807195795354	0.878	0.514	5.01211874861193e-164
Prnp	5.15530147085494e-168	0.623320113737794	0.983	0.845	1.30104343219966e-163
Tiam2	7.8069934066243e-168	0.428125202390433	0.423	0.107	1.97025092602978e-163
Cobl	8.96662294371425e-167	0.488041522376837	0.573	0.187	2.26290663230516e-162
Nr2f2	1.71776978033047e-165	0.691578299669247	0.706	0.3	4.33513559462001e-161
Zwint	3.26005009977803e-165	0.505158186624753	0.993	0.961	8.22738843680982e-161
Rasd2	4.43150796949811e-165	0.288727134522241	0.283	0.05	1.11837966626224e-160
Npas3	5.31052973196599e-164	0.426340860060168	0.238	0.037	1.34021838845626e-159
Isoc1	3.31295619719173e-163	0.313795431909575	0.215	0.029	8.36090755485278e-159
Tgfbr3	6.46972501537417e-162	0.275899305178549	0.23	0.033	1.63276450212998e-157
Ubash3b	1.50456667465021e-160	0.251201856466574	0.188	0.021	3.79707491681473e-156
Mtss2	2.22438549262821e-160	0.300208890944917	0.337	0.072	5.6136816677458e-156
Igfbp6	4.57585970280367e-159	0.298209624874601	0.209	0.028	1.15480971319656e-154
1700037H04Rik	1.0020318326763e-158	0.494410941427996	0.547	0.18	2.52882773612517e-154
1500009L16Rik	6.55844403051194e-158	0.636026796489138	0.484	0.15	1.6551545199803e-153
Camk2n2	5.37450052499038e-157	0.519838075594184	0.616	0.22	1.35636269749182e-152
Schip1	8.60646733496238e-157	0.662458617741872	0.984	0.889	2.17201416132446e-152
Vwc2l	3.08764688336132e-156	0.300745579114399	0.251	0.042	7.79229443953897e-152
Efnb3	4.80268891993506e-155	0.61220147051982	0.761	0.335	1.21205460272401e-150
App	4.85898018184669e-155	0.46384211577955	0.995	0.98	1.22626082849265e-150
Clstn2	6.45720672211762e-154	0.900929451226052	0.923	0.722	1.62960526046082e-149
Abr	7.53489953786215e-154	0.647690610485129	0.932	0.651	1.90158259637027e-149
Tmem158	2.29841644947174e-153	0.524676745001049	0.644	0.248	5.80051359353184e-149
St6gal1	2.89562097288878e-153	0.305193028931939	0.242	0.04	7.30767864927941e-149
Calm1	4.68936373089377e-153	0.384066462458944	0.993	0.992	1.18345472476566e-148
Mgat3	1.44706230060262e-152	0.544114656347315	0.694	0.282	3.65195112803084e-148
Atp2b4	1.50179786005124e-152	0.596707651807431	0.978	0.86	3.79008725941132e-148
Myo16	2.65152610818112e-152	0.374139868473701	0.403	0.106	6.6916564392167e-148
Cdc42ep3	4.6255799154207e-152	0.341490893337647	0.382	0.095	1.16735760325472e-147
Atp6v1a	9.5827075061867e-152	0.528737288950724	0.985	0.924	2.41838789333634e-147
Spint2	9.69573758978646e-152	0.290649034461033	0.323	0.07	2.44691329553441e-147
Pnck	4.29854883979435e-151	0.372959602517905	0.445	0.125	1.0848247706989e-146
Rasgrf1	2.21609480317209e-150	0.639211668816618	0.935	0.632	5.59275845476541e-146
Gm49678	9.15303217966387e-150	0.58859693428138	0.692	0.282	2.30995073118177e-145
Cyp46a1	1.15005509279272e-149	0.503146467796245	0.674	0.263	2.90239403768099e-145
Gaa	2.93978790082764e-149	0.510267837814025	0.648	0.246	7.4191427253187e-145
Dock9	6.01294208912806e-149	0.6158210574936	0.841	0.443	1.51748619503325e-144
Dyrk2	3.67128643877398e-148	0.527966323910722	0.674	0.267	9.2652255855339e-144
Cygb	1.90081242459425e-147	0.451340199017282	0.526	0.174	4.79708031594851e-143
Zfp804b	5.13102480029686e-147	1.5642159762656	0.561	0.256	1.29491672885092e-142
Acvr1c	6.06499166995191e-147	0.284981290953478	0.181	0.022	1.53062194774576e-142
Tmsb4x	8.33643857422414e-147	0.406135091627608	0.997	0.994	2.10386700297695e-142
Psap	1.41699349795202e-146	0.528895680999272	0.989	0.926	3.57606649078151e-142
Slc5a5	3.4581436542904e-146	0.253420328078045	0.207	0.03	8.72731714033267e-142
Sorcs3	7.68530541450642e-146	1.03346822109251	0.871	0.499	1.93954052745898e-141
Wwc2	1.87027945085712e-145	0.506179309288478	0.586	0.215	4.72002425012812e-141
Cbfb	4.00318275541124e-145	0.357944496336863	0.401	0.108	1.01028323198313e-140
Galnt17	1.118918161054e-143	0.541235279422664	0.552	0.2	2.82381376305199e-139
Garem1	1.22087704388321e-143	0.611587168325723	0.634	0.257	3.08112739564806e-139
A2ml1	1.73918555556769e-143	0.290725640294714	0.276	0.055	4.38918258658617e-139
Trpc1	5.07383989455084e-143	0.425245266493447	0.574	0.202	1.28048497418779e-138
Ntng1	6.71993381180926e-143	0.505753616873132	0.418	0.121	1.6959096960863e-138
Mest	9.22533724311628e-143	0.458915064270308	0.358	0.092	2.32819836004525e-138
Stn1	3.23710076855901e-142	0.281633581926457	0.322	0.073	8.16947120961236e-138
Smad3	1.52192525802948e-141	0.509162211856465	0.689	0.285	3.840882773689e-137
Begain	6.63001323907572e-141	0.443054700882251	0.582	0.208	1.67321644114554e-136
Clmn	9.40495895858746e-140	0.393749331457853	0.497	0.16	2.37352949237872e-135
Map2k6	2.15630922149678e-139	0.477873208611102	0.569	0.208	5.44187758229143e-135
mt-Nd4	3.75534479175913e-138	0.363194294495514	0.998	0.998	9.47736365096252e-134
Lyzl4	5.04835482953921e-137	0.313927785332785	0.358	0.091	1.27405330833081e-132
Ppp1r1a	9.95249933872438e-137	1.00670666399088	0.866	0.511	2.51171225811387e-132
Gm14066	1.67857591187393e-136	0.29297525815828	0.348	0.087	4.23622202879623e-132
Pcdh19	2.98154209234327e-136	0.403698156598168	0.38	0.106	7.52451777844672e-132
Ptn	4.35016293128152e-136	0.453002916887918	0.495	0.164	1.09785061896752e-131
Gng2	1.38556051751669e-135	0.594702184811975	0.965	0.814	3.49673907805688e-131
Amph	1.95505436694858e-135	0.573885159222533	0.955	0.782	4.93397070586812e-131
Ptprf	5.85558716811728e-135	0.428543267424504	0.569	0.204	1.47777453361776e-130
Calb1	9.98513098375414e-134	0.270227533070247	0.24	0.045	2.51994750637003e-129
Znrf3	1.67468424005363e-133	0.347321428041006	0.397	0.113	4.22640061662335e-129
Vstm2b	4.74858035492593e-133	0.304710083136925	0.348	0.089	1.19839922417266e-128
Mblac2	1.0984449950857e-132	0.410556665069736	0.577	0.207	2.77214563409777e-128
Itprid1	2.65609483312108e-132	0.307698033472519	0.245	0.048	6.70318653034768e-128
Zcchc12	9.90413292177445e-132	0.287012612711453	0.263	0.054	2.49950602546822e-127
Mamld1	5.80932656897999e-131	0.439545067336566	0.573	0.213	1.46609974621348e-126
Prune2	1.48768500576237e-130	0.564226434370904	0.757	0.353	3.75447064904249e-126
Slc5a3	8.50216814207788e-130	0.380195421648119	0.526	0.179	2.1456921740162e-125
Trpm3	1.77875703879542e-129	0.530446144305915	0.478	0.165	4.489049138808e-125
Slk	3.63778521874291e-127	0.395165746135574	0.585	0.216	9.18067855654149e-123
Faap20	1.19432185642903e-126	0.286098329630794	0.371	0.102	3.01411006906993e-122
Kif26b	4.6288636485797e-126	0.287819080589993	0.34	0.088	1.16818631899206e-121
Dcn	1.15855540374852e-125	0.307310902140806	0.194	0.032	2.92384627244013e-121
Atp1b1	5.07330368644837e-125	0.434047238168573	0.995	0.973	1.28034965134897e-120
mt-Co1	1.66092324346481e-124	0.285208298711963	0.998	1	4.19167198953215e-120
Pole4	4.02321599647417e-124	0.43403910192259	0.607	0.239	1.01533902103019e-119
Thrb	2.34386681907694e-123	0.512433383992245	0.716	0.319	5.91521669130447e-119
Por	8.96138826380963e-123	0.33158481644237	0.397	0.118	2.26158555613764e-118
Aopep	1.14874353406922e-122	0.585414914512136	0.878	0.56	2.8990840569305e-118
Plxnc1	3.07802371556815e-122	0.40809145161813	0.484	0.167	7.76800845097933e-118
mt-Cytb	6.72391136880858e-122	0.34435767722875	0.998	0.999	1.69691351214622e-117
mt-Atp6	3.25698073943461e-121	0.311664035945305	0.998	1	8.21964229211112e-117
2610001J05Rik	3.48558654674124e-121	0.446079823286938	0.622	0.255	8.79657476801086e-117
Thy1	7.20307575408396e-120	0.494175145191491	0.983	0.891	1.81784022805817e-115
Gm42439	8.42068347932398e-120	0.281445626059622	0.309	0.078	2.12512788967699e-115
Pam	7.21629737828498e-119	0.601230665053044	0.831	0.453	1.82117696935778e-114
Itpk1	5.36113911525461e-118	0.299704499368308	0.38	0.112	1.35299067851681e-113
March4	6.78928057381003e-118	0.293261749225239	0.354	0.099	1.71341073841244e-113
Tenm4	1.11967262669503e-117	0.550862493028023	0.964	0.788	2.82571780799026e-113
Otub2	1.32691264754042e-117	0.304516792853401	0.38	0.113	3.34872944859775e-113
Ralgps2	1.55776066365758e-117	0.444027324285147	0.673	0.292	3.93132058687264e-113
Rgs12	8.22691993022124e-117	0.48675399121509	0.539	0.214	2.07622778278994e-112
Slc2a3	1.72921118610331e-115	0.536011371584206	0.897	0.568	4.36401027036892e-111
Usp46	9.76191505305977e-115	0.546687603063763	0.865	0.526	2.46361450194069e-110
Ddn	4.30051894934753e-114	0.552051032854648	0.843	0.494	1.08532196724684e-109
Rap2a	4.88225995692347e-114	0.508841608647911	0.822	0.449	1.23213594532878e-109
Mapk4	7.34971204249409e-114	0.708196058412702	0.499	0.197	1.85484682816423e-109
Lcorl	1.42269551604386e-113	0.352242198224953	0.468	0.163	3.59045667383989e-109
Cd47	2.34771849639764e-113	0.531553593969387	0.983	0.84	5.92493716935873e-109
Cacna1b	2.38680432914974e-113	0.497966802335126	0.797	0.419	6.02357808547521e-109
Pgrmc1	2.50705608565576e-113	0.510183867376458	0.951	0.74	6.32705744336943e-109
Rtn1	1.1777742735113e-112	0.382328909681812	0.997	0.992	2.97234893406047e-108
Nr4a3	3.0835650249279e-112	0.382648705230767	0.303	0.082	7.78199305341054e-108
Gpr85	4.27241745213497e-111	0.447216613797086	0.693	0.309	1.0782299923953e-106
Srgap3	9.4156637114431e-111	0.520288704868597	0.906	0.619	2.3762310508569e-106
Cdon	1.58305888428564e-110	0.335046584781174	0.41	0.134	3.99516570627167e-106
Rbfox1	4.10848762287614e-110	0.402324882250652	1	0.999	1.03685902138525e-105
Zmym3	9.84118432590494e-110	0.360002224891094	0.549	0.21	2.48361968832863e-105
Ptpre	2.40600749363181e-109	0.546044587607448	0.809	0.468	6.0720411116786e-105
Slitrk5	5.53384310802373e-109	0.429630091013847	0.669	0.299	1.39657598517195e-104
Slc36a1	1.21311251961392e-108	0.295810523827843	0.411	0.134	3.06153206574964e-104
Ywhab	1.27437068406767e-108	0.384144366063267	0.991	0.973	3.21612929538157e-104
Irs2	2.87783204039563e-108	0.262610396019614	0.316	0.087	7.26278472034645e-104
Mgat5b	3.42174469444364e-108	0.288761289706067	0.374	0.115	8.63545708536742e-104
Lin28b	4.6308680790403e-108	0.28635581447071	0.358	0.108	1.1686921771074e-103
Fth1	1.68597814159461e-107	0.31477670196557	0.996	0.995	4.25490303594231e-103
Grip1	2.25865860149013e-107	0.567052724174504	0.877	0.557	5.70017671258065e-103
Rasl10a	7.12287101333694e-107	0.612093182388183	0.778	0.462	1.79759895763584e-102
Pcdh15	2.06302197570658e-106	0.642489799603196	0.995	0.878	5.20644856009071e-102
Adgrl2	7.08699462469689e-106	0.314332050621646	0.44	0.152	1.78854483343476e-101
Gadd45g	6.36181998402249e-105	0.30555181869194	0.328	0.096	1.60553250936776e-100
Med27	1.55384325472882e-104	0.275888393666511	0.403	0.132	3.92143422195913e-100
Slc4a7	1.95565217182304e-104	0.25245522877254	0.327	0.094	4.93547938602979e-100
Sulf1	4.78397146802782e-104	0.534109215462027	0.816	0.466	1.20733087938618e-99
Resp18	3.17240187366387e-103	0.364525641635082	0.489	0.183	8.00619060856551e-99
Ak4	4.98954355680209e-103	0.366542657445089	0.587	0.243	1.25921110743014e-98
Pmepa1	6.25108032925777e-103	0.316133490794244	0.414	0.141	1.57758514269478e-98
Slc6a15	7.2960007750148e-103	0.354130624196738	0.567	0.231	1.84129171559049e-98
Parp8	1.18369285703011e-102	0.334223491043019	0.479	0.178	2.9872856632869e-98
Samd14	1.65620095859088e-102	0.268557675903189	0.355	0.109	4.1797543591958e-98
Tmcc3	2.29461859096454e-102	0.392390411806649	0.418	0.148	5.79092893801722e-98
Adgrd1	2.75074089643536e-102	0.367641099009838	0.184	0.035	6.94204480033392e-98
Inafm1	3.31650018682756e-102	0.260220857756278	0.395	0.128	8.36985152149672e-98
B130024G19Rik	3.35093571018822e-102	0.274199102871115	0.31	0.089	8.45675645180202e-98
Taf13	5.75957100755422e-102	0.567965777268094	0.555	0.244	1.45354293517646e-97
Jmjd1c	6.1432743086717e-102	0.503332251893431	0.783	0.417	1.55037813727948e-97
Tpbg	1.485285127775e-101	0.25607125618724	0.251	0.062	3.74841407696576e-97
Nr3c2	2.3967778937278e-101	0.364421916331493	0.54	0.213	6.04874837040085e-97
Slc1a4	4.91617065641761e-101	0.300214212433912	0.426	0.147	1.24069398856011e-96
Pkm	1.36338394655416e-100	0.479980151338678	0.948	0.729	3.44077206591873e-96
Pdrg1	2.65405982782448e-100	0.31628042619584	0.428	0.149	6.69805078748064e-96
Tnrc18	1.21722850288468e-99	0.31516890583163	0.454	0.164	3.07191957273006e-95
Pcdh17	1.41897309201301e-99	0.549583661854425	0.944	0.705	3.58106239231325e-95
Slc4a3	1.53843292910152e-99	0.282328652851036	0.461	0.166	3.88254318317351e-95
Asic1	2.03521059132128e-99	0.263256312629575	0.346	0.107	5.13626096931752e-95
Spock1	2.80888208038368e-99	0.440060012494273	0.785	0.405	7.08877570626429e-95
Whrn	9.08986689811031e-99	0.264343396866951	0.358	0.113	2.2940097090761e-94
Tafa5	1.75563807688975e-98	0.355308076145879	0.573	0.237	4.43070381464665e-94
Lxn	3.59610937684637e-98	0.273954698356868	0.29	0.082	9.07550123434719e-94
Rgs9	5.5260700794517e-98	0.253239917143525	0.35	0.109	1.39461430595123e-93
Capns1	8.75639913106338e-98	0.345424465919119	0.589	0.244	2.20985244870647e-93
Adamts17	1.05920438402402e-97	0.331395707328402	0.355	0.117	2.67311410396141e-93
Pcdh10	1.51505740054841e-96	0.504627166763167	0.871	0.553	3.82355036176403e-92
Tmeff2	2.38717251858211e-96	0.632876924151443	0.947	0.77	6.02450728514568e-92
2610035D17Rik	2.20298064835016e-95	0.352175340528199	0.53	0.216	5.55966226224129e-91
Fndc5	5.32434741702733e-95	0.250120151643718	0.329	0.101	1.34370555763519e-90
Stum	6.59751870196527e-95	0.508004678821976	0.757	0.419	1.66501579481498e-90
Sfxn1	4.44643937419316e-94	0.356195411307046	0.601	0.262	1.12214790486513e-89
Tmem132d	6.48068349798848e-94	0.566515177664897	0.913	0.7	1.63553009438735e-89
Mn1	9.15698653174145e-94	0.26376782631802	0.354	0.114	2.31094869101559e-89
Csmd2	4.43188120422713e-93	0.509569140415691	0.931	0.743	1.1184738595108e-88
Ldb2	4.95595919707588e-92	0.467972944812686	0.977	0.878	1.25073542256604e-87
Zfp385b	5.21701341989325e-92	0.537151763169626	0.77	0.433	1.31661767677846e-87
Inpp5f	7.18618825166048e-92	0.319770446208813	0.458	0.175	1.81357832907156e-87
Grik2	1.09434649963122e-91	0.484892160201405	0.946	0.737	2.76180226111932e-87
Dok5	1.73101184796208e-91	0.407850227607555	0.517	0.216	4.36855460070189e-87
Ptprn	2.52459776852615e-90	0.504202623265315	0.926	0.679	6.37132738842945e-86
Plxna4	3.68459165566475e-90	0.494332757004266	0.943	0.727	9.29880396140114e-86
Actg1	5.93544896398991e-90	0.410412105179634	0.976	0.873	1.49792925504213e-85
Enc1	1.33813753976696e-89	0.442403956431469	0.98	0.913	3.37705770910988e-85
Inpp5a	2.23931393616226e-89	0.268695408772074	0.395	0.14	5.65135658069269e-85
Nrp2	4.86178439648821e-89	0.539318233037569	0.817	0.542	1.22696852814173e-84
Lin7a	8.92003851754941e-89	0.410468339627332	0.679	0.339	2.25115012067394e-84
Arnt2	1.09899752495226e-88	0.432243189626368	0.76	0.409	2.77354005372203e-84
Elavl2	1.33466535723368e-88	0.536403416878361	0.758	0.431	3.36829496205063e-84
Gda	1.41969692216396e-88	0.426629334833654	0.972	0.844	3.58288912246519e-84
Zswim6	3.4076760218361e-88	0.338797654485286	0.494	0.2	8.59995197630777e-84
Pdp1	4.49279038840954e-88	0.344875654441754	0.567	0.243	1.13384551032292e-83
Ttc7b	5.85785720622895e-88	0.470186782897244	0.842	0.548	1.478347423136e-83
Lingo1	1.09783796204487e-87	0.542386942021964	0.935	0.751	2.77061366481263e-83
Edil3	3.82247131995166e-87	0.288707652644381	0.292	0.09	9.646770870162e-83
D430019H16Rik	3.86611793761918e-87	0.301434585654895	0.461	0.182	9.75692183916952e-83
Car10	4.42834660346947e-87	0.60462771699304	0.937	0.875	1.11758183231759e-82
Dhcr24	8.02075268715701e-87	0.329951750891281	0.566	0.243	2.02419735565782e-82
Eid1	1.49079470040791e-86	0.442551424198092	0.947	0.78	3.76231858541944e-82
Glra2	1.04227370907233e-85	0.298665811410881	0.406	0.151	2.63038615958585e-81
Slco3a1	2.53306070110062e-85	0.331332207141497	0.543	0.235	6.39268529136763e-81
Mei4	4.81573337287009e-85	0.284905777353072	0.321	0.106	1.21534663131123e-80
Itm2c	8.49355101789907e-85	0.379464642569978	0.988	0.917	2.14351747038719e-80
Lrrtm1	5.25118553586919e-83	0.297654803600545	0.534	0.224	1.32524169368731e-78
Cyb5r3	9.26227481146984e-83	0.27221019977079	0.461	0.182	2.33752029417064e-78
Ap1s1	1.05895827457804e-82	0.446720090416099	0.843	0.544	2.67249299755261e-78
Cpeb2	1.56269534125012e-82	0.309837014796643	0.548	0.236	3.94377423271294e-78
Anxa7	8.23832758435855e-82	0.257255948444736	0.476	0.189	2.07910673246457e-77
Cnnm1	1.71033194362092e-81	0.401460510978634	0.712	0.374	4.31636472611613e-77
Rasl11b	3.49896464049492e-81	0.254696497695995	0.36	0.128	8.83033706321702e-77
Sub1	3.6268615325245e-81	0.415096389095431	0.963	0.809	9.15311044963208e-77
Pnmal1	1.01501841276976e-79	0.395805511294838	0.74	0.402	2.56160196830705e-75
Dgcr6	1.2022321696711e-79	0.446363020199332	0.636	0.32	3.03407332659896e-75
Oprm1	1.26221792130634e-79	0.389839043494263	0.661	0.332	3.18545936800081e-75
Il1rapl1	3.44157202765651e-79	0.444731526736326	0.917	0.619	8.68549532619673e-75
1500009C09Rik	8.79577978702816e-79	0.338091418514423	0.59	0.273	2.2197909448523e-74
Galnt16	1.36040408881789e-78	0.443857860320281	0.828	0.513	3.43325179894972e-74
Thra	2.8823256846055e-78	0.342919937452172	0.989	0.942	7.27412533023889e-74
Tpd52	4.52882598444031e-78	0.398244596446238	0.73	0.4	1.1429398136932e-73
Htr2c	5.28418759844426e-78	0.410970095754518	0.143	0.028	1.33357042421938e-73
Usp25	8.08477749561073e-78	0.252650259583697	0.453	0.18	2.04035529656728e-73
Dcc	1.83664456894263e-77	0.519848702659786	0.928	0.768	4.63513989864052e-73
Kcnd3	2.29126612261675e-77	0.486184053204787	0.869	0.611	5.78246831364789e-73
Rpl41	2.76494216027584e-77	0.258309327325242	0.996	0.992	6.97788452988814e-73
Usp12	5.69877088327401e-77	0.279886062978092	0.5	0.211	1.43819880781186e-72
Ralgapa2	1.02263912767268e-76	0.401886576885026	0.667	0.337	2.58083436650753e-72
Adcyap1r1	2.17264261345105e-76	0.345230358752095	0.571	0.267	5.48309816356641e-72
Enox1	2.19074514632154e-76	0.459495919189058	0.916	0.679	5.52878352577166e-72
St3gal2	3.0753092045085e-76	0.301386926927489	0.516	0.227	7.7611578394181e-72
Hsbp1	7.4575423596185e-76	0.436194918549059	0.921	0.727	1.88205996529692e-71
Hace1	7.67896545534377e-76	0.327394468586063	0.643	0.313	1.93794051196511e-71
Rps6ka2	1.3677784636445e-75	0.461683730876829	0.744	0.43	3.45186250869961e-71
Ttc3	2.1258415713022e-75	0.286264129643216	0.994	0.981	5.36498637349537e-71
Gab2	1.19867751441654e-74	0.268022868422682	0.387	0.15	3.02510244313302e-70
Slc25a22	2.60812234441202e-74	0.402756621157595	0.827	0.51	6.58211836059262e-70
Rgs8	2.65561121098548e-74	0.347416593940641	0.526	0.24	6.70196601316405e-70
Peg3	4.00879343698143e-74	0.44535439733814	0.893	0.611	1.011699199691e-69
Abca5	8.20859215275196e-74	0.260165341016929	0.45	0.183	2.07160240159001e-69
Myh10	1.39731234464953e-73	0.338265616289716	0.669	0.341	3.52639716419202e-69
Nexmif	2.07283831212598e-73	0.347546613512114	0.707	0.364	5.23122204831233e-69
A230006K03Rik	2.36431621565663e-73	0.331533337215326	0.842	0.457	5.96682483345263e-69
Cnih2	4.32565845118155e-73	0.385978679162248	0.942	0.753	1.09166642332469e-68
Pcsk1	6.45858663270907e-73	0.504453672366416	0.393	0.167	1.62995350849679e-68
Ets2	2.82597660054996e-72	0.322115314953851	0.621	0.304	7.13191714680792e-68
Pdcd4	3.91776745223705e-72	0.459797480467731	0.814	0.524	9.88726971921063e-68
Fam131a	6.04173076765097e-72	0.42146032161097	0.878	0.591	1.52475159383208e-67
Prmt8	6.54171182531331e-72	0.33411653449812	0.562	0.268	1.65093181335432e-67
Tmeff1	1.09646380132503e-71	0.289905479753824	0.597	0.28	2.76714569540398e-67
Ptk2b	3.01325332438793e-71	0.456708194898565	0.9	0.694	7.60454741475782e-67
Usp29	4.03533343557562e-71	0.4777941975757	0.798	0.5	1.01839709913622e-66
Neo1	8.64137917029497e-71	0.34129083442736	0.652	0.334	2.18082486120734e-66
Ypel2	1.34289282233211e-70	0.373514445989014	0.71	0.394	3.38905861571954e-66
Dpp6	1.43695398879017e-70	0.393230552471615	0.94	0.734	3.62644078150974e-66
Dnajb14	2.23043443729594e-70	0.400268757684005	0.849	0.545	5.62894738940376e-66
Mink1	3.00915231817676e-70	0.323261391496043	0.68	0.344	7.59419770538268e-66
Slc35f4	1.04747723115258e-69	0.469508840348293	0.847	0.567	2.64351828825977e-65
Rps6ka5	2.44197363876945e-69	0.401263195552702	0.526	0.264	6.16280887216247e-65
3110039M20Rik	3.45620590108903e-69	0.271781261984258	0.513	0.232	8.72242683257839e-65
Mirg	5.06097046113035e-69	0.288923947991939	0.574	0.269	1.27723711527547e-64
5031439G07Rik	9.53233268741704e-69	0.274093842225852	0.492	0.219	2.40567480032344e-64
B830012L14Rik	1.79749777570295e-68	0.288264194149682	0.567	0.268	4.53634513654153e-64
Slc6a17	2.06165011441132e-68	0.450285324309543	0.895	0.66	5.20298639373986e-64
Lrp8	3.83043862637952e-68	0.263577668181335	0.499	0.22	9.666877961394e-64
Rybp	4.73528776997412e-68	0.285321873389333	0.532	0.244	1.19504457450837e-63
Atp6v1g2	8.71616647015074e-68	0.323804325448839	0.978	0.919	2.19969893207194e-63
Ccdc148	2.11053773663884e-67	0.26043298533417	0.481	0.212	5.32636408595544e-63
Hlf	2.12435334525713e-67	0.428433522298447	0.819	0.542	5.36123053742543e-63
Rgl1	2.88844242701226e-66	0.324966797778767	0.667	0.35	7.28956215305085e-62
Sdcbp	4.69843199539805e-66	0.352463838670364	0.792	0.458	1.18574328267861e-61
Crtac1	9.04413865144558e-66	0.320984054254245	0.65	0.337	2.28246927146532e-61
Ldlrad4	9.43961128233842e-66	0.402438259276548	0.826	0.534	2.38227469932375e-61
Ptpra	3.74468195174522e-65	0.326432925373601	0.753	0.43	9.45045384161942e-61
Tmem245	8.39714422480836e-65	0.371031226191002	0.75	0.435	2.11918728801489e-60
Shoc2	8.55792609900696e-65	0.285188322736218	0.615	0.303	2.15976380960639e-60
A230057D06Rik	1.24923411803747e-64	0.394399262301965	0.974	0.856	3.15269214369116e-60
L1cam	1.68818345257097e-64	0.269835334080765	0.601	0.293	4.26046857925335e-60
Susd4	3.29394019245715e-64	0.379889661109335	0.82	0.521	8.3129168637041e-60
Efr3a	1.37276742947189e-63	0.405393593679885	0.97	0.854	3.4644531617582e-59
Prkag2	1.37670709135437e-63	0.411223627899568	0.809	0.545	3.47439568645102e-59
Nbdy	1.96716391759317e-63	0.334470816649775	0.714	0.401	4.96453157882989e-59
Acly	2.27243898462014e-63	0.26938009619317	0.55	0.261	5.73495426548584e-59
Ywhaz	2.45034758746053e-63	0.254764373476621	0.99	0.985	6.18394220647413e-59
Tln2	5.85244682983731e-63	0.321093819061896	0.73	0.41	1.47698200644604e-58
Nptx1	1.00540174704942e-62	0.427995189977314	0.92	0.792	2.53733238902862e-58
Pgam1	1.51806032935506e-62	0.365233765224783	0.902	0.683	3.83112885319336e-58
Mapk1	1.52086134153424e-62	0.329781495328633	0.969	0.895	3.83819776762997e-58
Foxg1	1.52167236762558e-62	0.378546591101492	0.81	0.497	3.84024455417668e-58
Fscn1	4.85491720597658e-62	0.303337822103593	0.727	0.397	1.22523545527231e-57
Fnbp1l	7.60937616305283e-62	0.344788977848558	0.76	0.441	1.92037826226964e-57
Dynlt3	1.00319960555268e-61	0.331099164236621	0.786	0.461	2.53177484453329e-57
Kif1a	1.7339984191303e-61	0.341513608923972	0.962	0.836	4.37609181035915e-57
Cd200	1.76122520239514e-61	0.402966293709866	0.895	0.66	4.44480404328462e-57
Arf1	1.9846858540094e-61	0.370057764632758	0.926	0.722	5.00875168976352e-57
Fam163b	2.01337836149275e-61	0.342586852091857	0.643	0.351	5.08116297089925e-57
Slc6a6	4.23940871475814e-61	0.330125371891755	0.673	0.366	1.06989957734351e-56
Unc5a	6.45805524383944e-61	0.301050165319738	0.569	0.288	1.62981940188776e-56
Sh3kbp1	8.5605117958911e-61	0.34523363318967	0.629	0.335	2.16041636192904e-56
Mtch1	8.80758040415773e-61	0.37019189313285	0.869	0.604	2.22276906659729e-56
Sez6l2	1.23538777810974e-60	0.34793335356327	0.747	0.441	3.11774813561554e-56
Syp	4.77341785962763e-60	0.322333340899581	0.983	0.941	1.20466746523423e-55
Map1a	8.39452074822897e-60	0.361516239348005	0.883	0.627	2.11852520123054e-55
Nt5dc3	8.75949403665909e-60	0.374354939131025	0.779	0.483	2.21063351003165e-55
Cacna1c	1.04564937366984e-59	0.360302656804477	0.942	0.742	2.63890532433058e-55
Phlpp1	1.05311874734711e-59	0.467874332627276	0.713	0.422	2.65775578267991e-55
Ntrk3	1.06463815872121e-59	0.474268055250448	0.951	0.787	2.68682732116471e-55
Sgms1	2.23975565375931e-59	0.329895922272409	0.736	0.419	5.65247134339237e-55
Abhd2	2.34540958871921e-59	0.3154431440966	0.457	0.21	5.91911017905068e-55
Kcnj9	4.50678486868954e-59	0.273509139999412	0.621	0.317	1.13737729731118e-54
Alcam	4.86948073249728e-59	0.425865807636703	0.835	0.579	1.22891085246034e-54
Arl4a	6.6152958209049e-59	0.289360086395786	0.591	0.299	1.66950220632177e-54
Tex2	6.7003194436992e-59	0.329023100976552	0.642	0.351	1.69095961800637e-54
Ildr2	7.21286810913624e-59	0.306562535037537	0.67	0.365	1.82031152470271e-54
Pfkl	7.62181249162417e-59	0.260116172335457	0.507	0.24	1.92351681851119e-54
Ehd3	2.11387046541081e-58	0.320275639740243	0.659	0.358	5.33477489355725e-54
Nlgn3	2.31946597995968e-58	0.342697575625282	0.778	0.467	5.85363629362425e-54
Ankrd46	2.64078267401496e-58	0.325025673361905	0.751	0.438	6.66454323441156e-54
Rhob	5.25606943959052e-58	0.341234294206281	0.793	0.496	1.32647424446946e-53
Fndc3a	7.30799034844723e-58	0.363031441330513	0.7	0.392	1.84431752423763e-53
Tlk1	1.13040731066671e-57	0.306164422364469	0.713	0.4	2.85280892992958e-53
Kitl	1.48676097457919e-57	0.255266569767492	0.365	0.154	3.7521386715455e-53
H2afz	1.71390044733513e-57	0.425397442544274	0.955	0.865	4.32537055893967e-53
Cbl	5.76477716930168e-57	0.279886582068432	0.606	0.315	1.45485681421667e-52
Nrcam	5.83716467351715e-57	0.338677980500412	0.965	0.851	1.47312524865552e-52
Rit2	7.30051461168206e-57	0.322479327604594	0.692	0.39	1.8424308725502e-52
Ndufv3	9.72709248201216e-57	0.370140152167009	0.837	0.582	2.45482632968541e-52
Tafa2	1.54607279081285e-56	0.288350186021086	0.295	0.116	3.9018239021744e-52
Mrtfa	2.83205796974952e-56	0.286608816053309	0.709	0.391	7.14726469825688e-52
Lhfpl4	1.14534566968981e-55	0.271182180775358	0.699	0.375	2.89050886659618e-51
Ptbp2	1.76543088823549e-55	0.330722258942097	0.813	0.512	4.45541793263991e-51
Rgs6	3.09779135553575e-55	0.366582398428482	0.526	0.28	7.81789604396558e-51
Akirin2	8.81585132610094e-55	0.288979896594867	0.719	0.404	2.22485639916809e-50
Acp1	1.87043817367339e-54	0.350441465767789	0.775	0.483	4.72042481889952e-50
Ccn3	1.96160887823304e-54	0.315129178762739	0.663	0.375	4.95051232599673e-50
Arid5b	3.13275736519606e-54	0.334378891198014	0.718	0.42	7.90613976254529e-50
Syn2	3.38591928413568e-54	0.255066061501579	0.993	0.982	8.5450444973732e-50
Atp6v1b2	3.64866987089767e-54	0.316889201049892	0.959	0.826	9.20814815318444e-50
Cspg5	4.36471655224513e-54	0.255017591032121	0.616	0.322	1.1015235162901e-49
Kcnab1	5.0115593224142e-54	0.309461309491824	0.496	0.246	1.26476722619767e-49
Tmem179	8.02848340306581e-54	0.283284879142984	0.675	0.364	2.02614835643172e-49
Maged1	1.34541855173793e-53	0.297104079892972	0.677	0.368	3.39543279902101e-49
Gdi1	1.48498670144629e-53	0.330556697551952	0.908	0.685	3.74766093843999e-49
Sms	2.07282987522361e-53	0.329547330850209	0.817	0.535	5.23120075610183e-49
Mmd	3.32636308273825e-53	0.37399479044874	0.908	0.737	8.39474251190651e-49
Camkv	3.90412530677772e-53	0.318273963952012	0.954	0.792	9.85284103671494e-49
Eno2	4.45647713591921e-53	0.312205445365636	0.964	0.838	1.12468113479193e-48
Gramd1b	8.9865762985718e-53	0.442280887818607	0.772	0.508	2.26794226047056e-48
Chl1	1.68873692886058e-52	0.340475486569642	0.952	0.793	4.26186538736544e-48
Bin1	3.93249748553349e-52	0.276936333029298	0.696	0.397	9.92444390424088e-48
Inhba	4.33219061158653e-52	0.538969152681658	0.174	0.055	1.09331494464609e-47
Pak7	5.51050582213971e-52	0.345513153566097	0.85	0.579	1.3906863543334e-47
Airn	1.07779475872232e-51	0.397225502044802	0.333	0.148	2.72003063258752e-47
Mras	1.20571314350826e-51	0.256129793346981	0.615	0.324	3.04285826027179e-47
Trank1	1.28121719203739e-51	0.271088200731122	0.658	0.365	3.23340782754476e-47
Ccnd1	1.36136178131896e-51	0.25791153580242	0.445	0.216	3.43566872751466e-47
Bola2	1.69838025134795e-51	0.282935391367661	0.752	0.439	4.28620224032681e-47
Nceh1	1.81733262285903e-51	0.271678973678297	0.693	0.388	4.58640234030933e-47
Xkr4	2.56731581896274e-51	0.388036783808855	0.975	0.901	6.47913493231626e-47
Pdha1	3.32259302523083e-51	0.270159271129763	0.709	0.404	8.38522801777506e-47
Plxdc2	3.3962019237501e-51	0.39476976706438	0.647	0.388	8.57099479496813e-47
Arf3	7.88163902505938e-51	0.255566674983569	0.988	0.95	1.98908924075423e-46
Scn3b	7.97293065584384e-51	0.265658838783436	0.663	0.362	2.01212850961531e-46
Smarca2	1.4420033192664e-50	0.359622053822298	0.929	0.755	3.63918377683261e-46
Nme1	1.81667997515125e-50	0.36078511893988	0.856	0.593	4.58475525328922e-46
Spon1	2.370040880513e-50	0.429595045791799	0.828	0.67	5.98127217015067e-46
Ski	3.8437502334644e-50	0.277156588602833	0.71	0.409	9.7004724641941e-46
Ncdn	9.36894426161271e-50	0.300897946845398	0.956	0.813	2.3644404633032e-45
Cbx6	2.61015993907503e-49	0.32992617291148	0.929	0.739	6.58726063824366e-45
Hmgcr	5.7420262153905e-49	0.267477637029744	0.543	0.285	1.4491151559781e-44
Npy	7.72012545009677e-49	0.303586547547503	0.144	0.041	1.94832805984092e-44
Ywhag	1.80876419399584e-48	0.250815846811944	0.989	0.975	4.56477819638729e-44
Zbtb18	2.41516316204876e-48	0.332056857219304	0.882	0.654	6.09514727206245e-44
Caly	3.8324620341546e-48	0.30447680204445	0.78	0.488	9.67198443559596e-44
Gm19938	5.14691965513024e-48	0.280865863008441	0.63	0.351	1.29892811336522e-43
Uhmk1	5.97487277352062e-48	0.302439032761171	0.758	0.476	1.5078786418534e-43
Sort1	8.91212229437864e-48	0.352055194657879	0.878	0.671	2.24915230343234e-43
Kpna4	1.15951291882394e-47	0.280975978848565	0.71	0.407	2.92626275323598e-43
Stmn2	1.29475743819808e-47	0.331553768650934	0.962	0.844	3.2675793467805e-43
Pde8b	3.4659729959695e-47	0.326905925168258	0.639	0.379	8.74707604992823e-43
Etnk1	1.09937544058124e-46	0.309631224318288	0.925	0.722	2.77449379939488e-42
Actn1	2.20106103291674e-46	0.275870913968146	0.679	0.392	5.55481772877199e-42
Large1	3.06258167316271e-46	0.31559575775634	0.977	0.899	7.72903736856073e-42
Tubb2a	3.63734578394025e-46	0.258383019354253	0.62	0.341	9.17956955493002e-42
Mt1	8.18590229183117e-46	0.372401646161283	0.524	0.287	2.06587616138943e-41
Gm15398	9.70584694414873e-46	0.377164326943065	0.628	0.365	2.44946459329481e-41
Plppr2	1.02672277471702e-45	0.313766783686175	0.882	0.632	2.59114026655335e-41
Syn3	1.90477431434319e-45	0.290367329279258	0.63	0.368	4.80707893710792e-41
Arhgdia	2.05276912437694e-45	0.274475104593163	0.757	0.479	5.18057343919009e-41
Ppfia2	2.15868034904895e-45	0.344652724939069	0.881	0.651	5.44786159689484e-41
Tom1l2	5.40265438551096e-45	0.300997173570672	0.846	0.584	1.3634678872714e-40
Pak3	9.60428691041721e-45	0.298519868380296	0.951	0.817	2.42383388758199e-40
Lmo7	1.42728301615181e-44	0.324506175556165	0.613	0.36	3.60203414786233e-40
Gabra2	1.63599194464458e-44	0.342520500981844	0.848	0.6	4.12875287069953e-40
Gucy1a2	1.71762115626769e-44	0.300714550523876	0.787	0.51	4.33476051207277e-40
Crmp1	2.12975010873164e-44	0.268762141748664	0.713	0.427	5.37485034940605e-40
Arhgef7	2.55386897990921e-44	0.272320297985006	0.728	0.438	6.44519914459688e-40
Sv2b	2.78679317450794e-44	0.272224160879417	0.986	0.961	7.03302993450569e-40
Ywhae	4.00779993891736e-44	0.255982297383047	0.971	0.918	1.01144847058458e-39
Ran	1.13457068045743e-43	0.27793500853521	0.77	0.493	2.86331602627041e-39
Map4	1.2554628717905e-43	0.320332179585584	0.812	0.554	3.16841164953769e-39
Bcl9	1.97399727073039e-43	0.253456718457714	0.679	0.393	4.98177691214228e-39
D430041D05Rik	2.03863929200374e-43	0.333808872384228	0.899	0.702	5.14491398122983e-39
Tmem30a	2.37336528294832e-43	0.282500148456616	0.955	0.816	5.98966196457667e-39
Sh3bgrl3	2.94255825448413e-43	0.342022050167992	0.916	0.759	7.4261342668416e-39
Pgbd5	8.48025001390997e-43	0.260647923385769	0.674	0.407	2.14016069601046e-38
Elfn2	8.93142711420122e-43	0.276279613150715	0.666	0.391	2.25402426081096e-38
Pitpnm2	1.04895979706035e-42	0.26395814669225	0.689	0.413	2.6472598398412e-38
Wdfy3	1.07585903048217e-42	0.307572590454032	0.865	0.623	2.71514543522786e-38
Nsg1	1.68007566881038e-42	0.291671040344983	0.863	0.628	4.24000696537675e-38
Tafa1	2.71959768852164e-42	0.339906711175956	0.26	0.112	6.86344868652207e-38
Plk2	2.87663913115446e-42	0.325596405105663	0.87	0.658	7.25977417529451e-38
Actb	3.78081857312856e-42	0.410505411659779	0.994	0.968	9.54165183300455e-38
Mical3	7.80937866979368e-42	0.28162276973095	0.79	0.525	1.97085289489583e-37
Faim2	8.26364806127133e-42	0.296813173383673	0.933	0.78	2.08549686122305e-37
Carmil1	8.47190722869337e-42	0.254612949661592	0.642	0.374	2.13805522730534e-37
Tagln3	9.83740837719298e-42	0.296517896834785	0.848	0.611	2.48266675215219e-37
Aplp1	1.81383050901382e-41	0.282752490945192	0.918	0.719	4.57756405559818e-37
Dcaf7	2.67726836770155e-41	0.278077728104597	0.778	0.505	6.75662217956839e-37
Slc39a10	8.26407574812388e-41	0.326920518692667	0.851	0.615	2.08560479655402e-36
Fkbp1a	9.80109429362843e-41	0.309726550730382	0.975	0.917	2.47350216688301e-36
Vdac1	2.84220175711658e-40	0.273046350213454	0.9	0.698	7.1728645744351e-36
Arhgap26	4.16570197295371e-40	0.280775335757716	0.864	0.604	1.05129820691433e-35
Syn1	5.19935988404171e-40	0.250142445296555	0.973	0.89	1.31216245393561e-35
Grina	6.14430324646357e-40	0.268120690496863	0.824	0.568	1.55063781031001e-35
Lrpap1	1.32788497198917e-39	0.292731532515069	0.687	0.429	3.35118330380908e-35
Hsph1	1.97195942758466e-39	0.306801534758819	0.842	0.593	4.9766340073954e-35
Gm10076	2.11123008352707e-39	0.28864061329477	0.911	0.707	5.32811136179727e-35
Atp8a2	3.30804774335027e-39	0.262168246561132	0.749	0.471	8.34852008989307e-35
Arhgap21	5.87485960768596e-39	0.277441917038413	0.778	0.505	1.48263831919171e-34
Canx	6.67067101020083e-39	0.26801188942576	0.939	0.789	1.68347724284438e-34
Scd2	7.03148866535271e-39	0.298301372757606	0.873	0.655	1.77453679447506e-34
Nrxn2	1.20017465510472e-38	0.259248717420614	0.949	0.805	3.02888077708778e-34
Id2	2.12792446996914e-38	0.271506521381984	0.543	0.316	5.37024298486111e-34
Adgrl1	3.60042733901002e-38	0.264733521080444	0.946	0.77	9.08639847545958e-34
Smim13	5.45572076590423e-38	0.282428404994515	0.926	0.738	1.37686024969125e-33
Dclk1	6.55676735761016e-38	0.358698729353935	0.994	0.979	1.65473137804008e-33
Atpif1	1.01071614576029e-37	0.276785162695677	0.981	0.938	2.55074433705526e-33
Nisch	1.27239252585131e-37	0.263866370976475	0.872	0.63	3.21113701749094e-33
Calr	3.97240534764951e-37	0.268167212266971	0.899	0.695	1.00251593758631e-32
Ttll7	7.53345914477583e-37	0.269096675997115	0.809	0.555	1.90121908436708e-32
Fgf12	3.72105297888452e-36	0.272566984306924	0.98	0.905	9.39082140281087e-32
Cdh9	1.22219966688369e-35	0.263107399790471	0.749	0.479	3.08446529931436e-31
Gfra1	2.44084243069138e-35	0.585797784624009	0.226	0.108	6.15995404233585e-31
Mpped1	3.624225990448e-35	0.269274121358758	0.926	0.873	9.14645913209362e-31
Hmgcs1	3.91842749848736e-35	0.28898009797132	0.754	0.514	9.88893547793256e-31
Cdk5r1	1.642545647644e-34	0.285616941130658	0.953	0.834	4.14529245095917e-30
Slc12a5	4.00863306964335e-34	0.252607122027658	0.931	0.751	1.01165872778589e-29
Slc22a17	5.01584656773356e-33	0.251774115544055	0.875	0.639	1.26584919829892e-28
Jph4	7.2187289185981e-33	0.256455060582331	0.877	0.69	1.8217906171866e-28
Gpr22	4.20596884820185e-32	0.253751353037386	0.779	0.526	1.0614603582207e-27
Tef	9.89309083953234e-32	0.292173212800515	0.819	0.609	2.49671933517278e-27
Ahi1	2.0636439105219e-31	0.270632368633252	0.965	0.866	5.20801813698412e-27
Shisa9	4.26939124719393e-30	0.257827350821135	0.897	0.729	1.07746626905433e-25
Nmnat2	4.51974233797814e-30	0.2528507484152	0.843	0.612	1.14064737383554e-25
Prkn	5.56262268452599e-29	0.289947202330972	0.873	0.707	1.40383908689382e-24
Wdr17	1.6798755106654e-28	0.278125275844532	0.846	0.635	4.23950182626627e-24
Dnajc1	2.66053835231258e-23	0.253579494026855	0.795	0.573	6.71440063973126e-19
Synpr	1.80178222667655e-21	0.658172011106612	0.204	0.108	4.54715780546361e-17
1700016P03Rik	7.49098620305249e-20	0.327919030898156	0.414	0.264	1.89050018806436e-15
Pcsk1n	1.70647502684572e-18	0.262657631333279	0.978	0.923	4.30663102525055e-14
Rapgef5	5.85269986515741e-17	0.404078947539803	0.925	0.843	1.47704586496977e-12
Gap43	9.17103395057113e-10	0.298403020142346	0.908	0.823	2.31449383810564e-05
Adarb2	3.42860846529377e-08	0.314398300552895	0.163	0.103	0.000865277918386188
Erbb4	5.58390210912011e-06	0.285163662417852	0.151	0.101	0.140920937527864
