# Supplementary material for: Single Cell Transcriptomic and Chromatin Profiles Suggest Layer Vb Is the Only Layer With Shared Excitatory Cell Types in the Medial and Lateral Entorhinal Cortex
Source: Front Neural Circuits. 2022 Jan 26;15:806154. doi: 10.3389/fncir.2021.806154 (PMC8826650; doi:10.3389/fncir.2021.806154)
Supplement: Supplementary file 15 [file Data_Sheet_2.ZIP › DE_LVb_LECvsShared.csv]

p_val	avg_log2FC	pct.1	pct.2	p_val_adj
Oprk1	0	0.643894178828819	0.313	0.003	0
Kcnq5	0	3.74827343118672	0.999	0.236	0
Pid1	0	2.1461154836774	0.959	0.316	0
Dner	0	2.31373416213627	0.975	0.22	0
Cntnap5a	0	2.06175419872177	0.871	0.293	0
Kcnt2	0	1.1998965776179	0.825	0.338	0
C1ql3	0	2.57782008972579	0.977	0.335	0
Ntng2	0	1.86894712666758	0.785	0.009	0
Bdnf	0	1.66285648240798	0.609	0.13	0
Frmd5	0	0.957895932569607	0.697	0.201	0
Nnat	0	1.09811690848858	0.994	0.982	0
Ptprt	0	1.96781564652359	0.908	0.328	0
Gnb4	0	1.07912842836425	0.613	0.042	0
Schip1	0	1.29038594265134	0.984	0.902	0
Magi3	0	0.930826771242055	0.701	0.197	0
Slc44a5	0	1.30686643145933	0.8	0.335	0
Necab1	0	1.35998723195952	0.792	0.179	0
Lingo2	0	1.66053055593222	0.994	0.794	0
Grin3a	0	1.93893938177664	0.896	0.211	0
Ror1	0	1.69876300076089	0.805	0.032	0
Fosl2	0	0.931765778774814	0.519	0.049	0
Pcdh7	0	1.63278280816593	0.959	0.512	0
Nwd2	0	1.49026488610446	0.886	0.283	0
Gabra2	0	1.19759764002102	0.848	0.353	0
Tesc	0	1.09002557989123	0.791	0.244	0
Tmem132d	0	1.84024817658614	0.913	0.236	0
Auts2	0	1.44617212090837	0.996	0.948	0
Sdk1	0	1.83571444409882	0.818	0.109	0
Kcnd2	0	1.75926162996635	0.998	0.949	0
Ptprz1	0	1.00365734067419	0.61	0.081	0
Cadps2	0	1.5618951914651	0.861	0.302	0
Grid2	0	2.08933568680204	0.997	0.778	0
Lrrtm4	0	1.79747083580027	1	0.83	0
Cntn3	0	1.54235074664654	0.796	0.123	0
Pparg	0	0.640763670562107	0.414	0.008	0
Mgp	0	1.25446321762647	0.629	0.009	0
Nell1	0	1.50375580282726	0.56	0.086	0
Luzp2	0	1.58465518950636	0.594	0.06	0
Spon1	0	1.36320021231995	0.828	0.333	0
Syt17	0	1.50622333865922	0.799	0.063	0
Nrg1	0	1.99836162969829	0.999	0.908	0
Prag1	0	0.703242757703651	0.468	0.011	0
Tenm3	0	2.54606263443279	0.998	0.683	0
Gm19744	0	0.62682799818554	0.481	0.062	0
Sntb2	0	0.794575293489781	0.516	0.059	0
Cdh13	0	2.09738641430027	0.93	0.196	0
Gria4	0	1.64174566906191	0.994	0.875	0
Npsr1	0	1.38683084440125	0.367	0.008	0
Dpy19l1	0	1.27851859805825	0.792	0.193	0
Opcml	0	0.96555492618024	1	0.998	0
Clmp	0	0.775175192407862	0.566	0.083	0
Drd2	0	0.501401927396797	0.339	0.001	0
Dipk2a	0	0.583672443542795	0.405	0.03	0
Slc9a9	0	1.31145695256577	0.788	0.067	0
Ptprk	0	2.69990095577164	0.976	0.099	0
1700023F02Rik	0	0.747264969788814	0.439	0.011	0
Col6a1	0	0.836046531013353	0.543	0.03	0
Slit3	0	2.1581171098034	0.972	0.43	0
Col23a1	0	1.422694205287	0.805	0.159	0
Gria1	0	1.2110242147702	0.998	0.959	0
6330403K07Rik	0	1.27074739038911	0.964	0.747	0
Rtn4rl1	0	0.808603191630649	0.564	0.092	0
Slc26a4	0	0.841323834866734	0.51	0.014	0
Slc24a4	0	0.829627538175697	0.534	0.047	0
Dlk1	0	1.11583976433307	0.498	0.026	0
Meg3	0	0.631391293911419	0.999	1	0
Mef2c	0	2.67740641779177	0.993	0.456	0
Arl15	0	1.70236141439279	0.903	0.38	0
Kctd4	0	1.03045362231271	0.712	0.159	0
Hs6st3	0	1.61452868362827	0.835	0.267	0
Cdh9	0	1.44181999251324	0.749	0.074	0
Nptxr	0	2.14920443996422	0.989	0.683	0
Slc2a13	0	1.70409671795761	0.941	0.486	0
Nell2	0	1.18308138299713	0.955	0.708	0
Epha6	0	1.36007054818367	0.692	0.161	0
Gm1604a	0	1.09823044067055	0.585	0.015	0
Chst9	0	1.71597976040725	0.674	0.073	0
Kctd16	0	1.83319302433872	0.885	0.348	0
March3	0	1.16675888714942	0.659	0.022	0
Dcc	0	1.53337745570113	0.928	0.64	0
Sorcs3	0	1.89107553637933	0.871	0.305	0
Gpc4	0	0.657419064888522	0.392	0.012	0
Tacr1	5.03957414330275e-306	0.675013875665538	0.328	0.011	1.27183732654532e-301
Ajap1	4.55290703963437e-304	0.669706814062292	0.53	0.09	1.14901714959252e-299
Piezo2	3.20690218014435e-300	0.608692361863412	0.337	0.014	8.0932590320303e-296
Kcnh1	3.85742550437958e-300	0.915885994273186	0.689	0.203	9.73498474540276e-296
Ccnd1	1.42283045943889e-298	0.692032400722562	0.445	0.05	3.59079723048592e-294
Pam	1.30729573799164e-296	1.12024954278258	0.831	0.38	3.2992222539695e-292
Kcnip1	1.62671139473521e-295	0.801533860518562	0.469	0.064	4.10533154689326e-291
Tafa5	4.57889148918693e-294	0.720953721628834	0.573	0.118	1.1555748451261e-289
C130073E24Rik	2.93281698499928e-292	1.22424060167128	0.575	0.115	7.40155022504268e-288
Wipf3	1.94743805684111e-290	0.87017262251103	0.677	0.195	4.91474942404991e-286
Pea15a	2.73438676756664e-289	0.976554316761743	0.949	0.74	6.90077188530793e-285
Chst11	4.65640096511288e-288	1.03931624897785	0.795	0.346	1.17513591156554e-283
Gm6209	6.11886057175252e-285	0.759818720193144	0.44	0.053	1.54421684249318e-280
Prkg1	8.8124731556039e-285	1.14355634107481	0.959	0.656	2.22400385027976e-280
Pex5l	6.29432477712761e-283	0.969061119756229	0.985	0.933	1.5884987440037e-278
Ctnna2	2.41894115970562e-282	0.931839462960553	0.99	0.954	6.10468180474908e-278
Dock6	9.59953749911052e-281	0.431150784597727	0.316	0.013	2.42263527865052e-276
Gpr83	4.42451174328116e-280	0.51010724915004	0.321	0.015	1.11661402865187e-275
March1	1.27797972650187e-279	0.817719854821294	0.998	0.974	3.22523743577276e-275
Ppp1r1a	4.89547914974849e-278	1.50904403966386	0.866	0.503	1.23547207302203e-273
Tmsb4x	5.6272714927811e-275	0.655140637248912	0.997	0.999	1.42015450663317e-270
Plppr1	7.00659190804544e-274	0.750874343883018	0.55	0.114	1.76825359983343e-269
Pcdh15	1.08937377409727e-270	1.33866875567624	0.995	0.804	2.74925259368929e-266
Prkca	3.58376811397489e-270	1.1466258896159	0.826	0.435	9.04435558923844e-266
Cpne7	1.67821705412236e-267	0.923276798102745	0.685	0.231	4.23531637948861e-263
Syn3	3.74417602330665e-267	0.878331083734651	0.63	0.181	9.449177030019e-263
Abca8a	4.03185816631582e-267	0.52418786596201	0.29	0.01	1.01752004543312e-262
Adra1a	2.80036071278124e-263	0.726899080073689	0.486	0.084	7.067270330846e-259
Rasl10a	1.4792250700376e-262	1.11174205273781	0.778	0.366	3.73312030925389e-258
Sntg1	1.48733730982143e-262	1.05270521094281	0.951	0.768	3.75359316879634e-258
Mgat4c	6.10476171410473e-261	1.44036108758684	0.882	0.501	1.54065871378861e-256
Gm1604b	3.06030233386205e-260	0.355267087461052	0.246	0.001	7.72328499996767e-256
Arhgap6	7.09925227523227e-259	0.631846556799149	0.386	0.043	1.79163829670037e-254
Cflar	2.18076170073663e-257	0.681722758985836	0.534	0.115	5.50358830414903e-253
H2afz	3.11921504153829e-257	1.02685699955249	0.955	0.865	7.87196300033018e-253
Pnmal2	1.10021638096151e-256	0.992697128965931	0.939	0.726	2.77661608063257e-252
Gm10605	6.98148406328791e-251	0.446691293926424	0.301	0.017	1.76191713305197e-246
Tle3	4.7010759121004e-250	0.352442815474012	0.266	0.008	1.18641052793678e-245
Car12	1.15243926837134e-249	0.843690645324136	0.562	0.136	2.90841098158876e-245
Camk2d	2.12893574694654e-249	1.07201854146637	0.918	0.534	5.37279514456898e-245
Fstl4	3.32793204090902e-248	0.984487047855133	0.631	0.195	8.39870209164208e-244
Nebl	3.76579997791052e-248	0.686298983039819	0.532	0.116	9.50374940425278e-244
Adamts13	1.12985402462429e-243	0.420429293185545	0.301	0.018	2.85141260194432e-239
Cxcl12	1.92345564884528e-242	0.814837527384896	0.578	0.155	4.85422502099083e-238
Zfp804b	6.85593494213409e-242	2.03060279108537	0.561	0.166	1.73023230134638e-237
Mgat5	2.00566642714442e-240	0.975532274288914	0.839	0.489	5.06170036218436e-236
Nrgn	3.45459196294477e-240	0.641084484698142	0.989	0.985	8.71835373688371e-236
Pcdh8	7.60370349507396e-239	0.594474460767709	0.398	0.054	1.91894665105182e-234
Efna5	2.44330475746068e-238	1.02515350361245	0.891	0.544	6.16616821640351e-234
Gabrg3	1.75123556109714e-236	0.920977278474075	0.594	0.164	4.41959318554086e-232
Asic4	4.49673250723381e-236	0.405804610305452	0.273	0.013	1.1348403828506e-231
Mkx	2.26860430557062e-229	0.465823907902666	0.323	0.029	5.72527668596857e-225
Clstn2	4.57542893167232e-229	1.2275737707209	0.923	0.703	1.15470099948614e-224
Shisal1	7.87221062620601e-229	0.617274937886684	0.524	0.122	1.98670979573561e-224
Zfp608	1.65642446284148e-228	0.469399807351258	0.367	0.045	4.18031841687305e-224
Dio3	1.18786824999149e-227	0.42590473381001	0.233	0.005	2.99782310250352e-223
Csrp2	1.94490817624252e-225	0.443830126797159	0.313	0.028	4.90836476438325e-221
Macrod2	5.3874976617338e-224	0.755015197902609	0.996	0.993	1.35964278489176e-219
Slc30a3	9.8621385508388e-224	0.5110292065271	0.371	0.05	2.48890790607519e-219
Sorbs2	2.01680721550202e-223	0.79338909312071	0.972	0.907	5.08981636976245e-219
Klhl1	5.12016939847231e-223	0.431665552749236	0.269	0.015	1.29217715109246e-218
Plce1	3.74257615661737e-221	0.45953861538028	0.29	0.021	9.44513944645525e-217
Lrrc4c	7.91675483302779e-221	0.947115772739983	0.979	0.957	1.99795141721122e-216
Cotl1	1.23864812072582e-220	0.658086605959125	0.588	0.171	3.12597626227575e-216
Rbfox1	5.75354880381108e-220	0.619795538146937	1	1	1.4520231116178e-215
Tpm1	1.20656229537497e-219	0.857383161414942	0.904	0.689	3.0450012648378e-215
Kctd6	2.92132374816793e-219	0.483592381353336	0.383	0.056	7.3725447432514e-215
Ndrg1	8.2770237720248e-218	0.507314940319673	0.307	0.028	2.0888724893459e-213
Chrdl1	6.26158592521004e-217	0.332335254611209	0.213	0.003	1.58023643994526e-212
Osr1	1.54967957573373e-216	0.284860515610562	0.213	0.003	3.91092634527922e-212
Vegfd	2.13835049365327e-216	0.605523778755113	0.481	0.107	5.39655514083276e-212
Bok	5.78542047106572e-215	0.849791000259219	0.602	0.205	1.46006656428286e-210
Nr3c2	1.20681255052767e-214	0.694693948637437	0.54	0.146	3.04563283376668e-210
Tmem255a	1.57035152816898e-214	0.670115351574391	0.466	0.104	3.96309615164005e-210
Syt4	1.26138920692203e-213	0.865723977913376	0.976	0.918	3.18336794150913e-209
Agtr1b	3.39826553620239e-213	0.442035701181388	0.283	0.021	8.57620273371398e-209
B3gat2	6.09216198934249e-213	0.609021846591784	0.382	0.06	1.53747892125036e-208
Serpine2	9.95216428660503e-213	0.56072467278203	0.444	0.087	2.51162770101051e-208
Tox3	3.25235967634839e-209	0.439314084408796	0.287	0.024	8.20798011520042e-205
Eya1	7.85102197890691e-206	0.415507964196715	0.275	0.021	1.98136241681674e-201
Akap13	1.01980261872899e-205	0.596219519319513	0.43	0.089	2.57367586888636e-201
Cdh20	2.38319735463396e-205	0.568300632044278	0.354	0.05	6.01447516388974e-201
Fndc1	5.98428274527368e-204	0.35987356709369	0.218	0.006	1.51025343642472e-199
Ncam2	4.55349367578879e-202	1.02348689724192	0.964	0.816	1.14916519895882e-197
E430024P14Rik	6.39050227617329e-201	0.513825053473671	0.363	0.056	1.61277105943785e-196
Nos1	8.98995448362631e-199	0.713674800951855	0.504	0.141	2.26879481303277e-194
4930407I19Rik	5.4207831908785e-198	0.32009425435224	0.211	0.006	1.36804305388201e-193
Car10	3.07419098320326e-197	1.09989060860464	0.937	0.72	7.75833578431007e-193
Whrn	9.24556048572069e-195	0.447054080956072	0.358	0.056	2.33330209978133e-190
Sorcs1	9.51736240544966e-194	0.858636876414106	0.342	0.051	2.40189675026333e-189
Smad3	3.47011139616259e-191	0.707407862202682	0.689	0.292	8.75752013049554e-187
Unc5d	4.96210451980237e-190	1.07299074580324	0.889	0.627	1.25228631766252e-185
Amph	1.05634778706534e-186	0.715235949381426	0.955	0.887	2.66590491021679e-182
Gm15345	2.29504515266956e-185	0.260816085647299	0.184	0.002	5.79200545179216e-181
Sparcl1	6.62146312570962e-185	0.743837380362708	0.723	0.333	1.67105864903534e-180
Npy2r	8.80560926965001e-185	0.309396542406922	0.196	0.005	2.22227161138157e-180
Pak7	1.90843369595284e-184	0.807087288609574	0.85	0.564	4.81631411847617e-180
Kcnb2	2.40914046457986e-184	0.873858044966028	0.927	0.701	6.07994779046018e-180
Dgkg	2.41641955346909e-183	0.82234832510046	0.939	0.835	6.09831802708994e-179
Plxna4	3.12804961613338e-181	0.78868296884535	0.943	0.72	7.89425881623582e-177
Marcks	1.46730818500224e-180	0.626925096106961	0.988	0.967	3.70304566649016e-176
Cdh4	2.37479386789512e-179	0.636366567681115	0.506	0.144	5.99326728440692e-175
Cck	7.09215073374971e-177	0.774553092671705	0.98	0.914	1.78984608067642e-172
Tll2	3.93759075386196e-176	0.350918552673856	0.209	0.01	9.93729778552142e-172
Cbln1	1.17823075865028e-175	0.66077719811535	0.56	0.197	2.97350096560572e-171
Cnr1	9.30958557499908e-175	0.776395448746744	0.921	0.672	2.34946011156252e-170
Mblac2	6.17732367567518e-174	0.592751197412607	0.577	0.203	1.55897117603014e-169
Megf11	1.23168524442902e-172	0.483086131827781	0.314	0.047	3.10840405136552e-168
Rftn1	1.77795274794693e-172	0.404084839777284	0.303	0.043	4.48701934999366e-168
Trpc4	1.7029094898206e-170	0.379582583778136	0.288	0.037	4.29763267946025e-166
Id2	4.08308327975325e-170	0.735994974838257	0.543	0.182	1.03044772731133e-165
Cacna1c	6.24365191030559e-170	0.705048423575748	0.942	0.803	1.57571043260382e-165
Hpcal1	2.92766977574107e-169	0.724128632455806	0.637	0.278	7.38856021303773e-165
Gm16083	4.24531805530195e-169	0.407176044884469	0.296	0.042	1.07139091761655e-164
Cacna2d3	2.9741341157471e-167	0.856357397560403	0.827	0.515	7.50582226791096e-163
Itga8	6.64546158221204e-165	0.400482292636674	0.295	0.042	1.67711513950285e-160
Arhgef26	1.80307863539034e-164	0.266201929105043	0.201	0.011	4.55042955213461e-160
Fibcd1	2.10078511025336e-163	0.317369301731798	0.209	0.013	5.3017513827464e-159
Gm2516	7.01050092894708e-163	0.501998955633851	0.315	0.051	1.76924011943837e-158
Adamts2	5.26491509366893e-162	0.557556889972764	0.381	0.086	1.32870662218923e-157
Rapgef5	4.71968557381306e-161	1.04006307692941	0.925	0.786	1.1911070482632e-156
Gpc6	3.7508453441203e-160	0.613810105060157	0.34	0.066	9.4660083949564e-156
Rps6ka5	1.37981589185556e-159	0.729636286243057	0.526	0.191	3.48224136627587e-155
Camk2n1	1.75282061971708e-157	0.705861657355245	0.992	0.975	4.42359339797998e-153
Aopep	7.01929458930637e-157	0.728357875276473	0.878	0.693	1.77145937550325e-152
Dach1	1.40450777581122e-156	0.525193503174429	0.209	0.015	3.54455627381477e-152
Camk2n2	3.28635893005891e-156	0.662123117655568	0.616	0.269	8.29378403178966e-152
C030017B01Rik	3.15693974305007e-153	0.507847169193921	0.375	0.085	7.96716882953546e-149
Rgs2	4.40069462149387e-153	0.668652203034743	0.642	0.299	1.11060330162641e-148
6530403H02Rik	2.91735036553765e-151	0.814285222051474	0.935	0.756	7.36251711750736e-147
Ldb2	4.82316128413938e-151	0.667895723521133	0.977	0.91	1.21722121327826e-146
Ism1	2.04436106209568e-150	0.328144531329793	0.199	0.014	5.15935401241087e-146
Id4	2.57291860881984e-150	0.348601802848441	0.271	0.039	6.49327469307864e-146
Lratd1	1.01959426791702e-149	0.405271637808277	0.306	0.054	2.57315005394218e-145
Oxtr	1.41255131523793e-149	0.396408424147955	0.293	0.048	3.56485575426598e-145
Slc7a11	5.89741577660698e-143	0.341531461286753	0.248	0.033	1.4883308195423e-138
Srgap3	1.83175448322806e-139	0.633087977685163	0.906	0.746	4.62279878932265e-135
Abr	4.30629781325847e-139	0.615672272579393	0.932	0.847	1.08678037913204e-134
Zwint	1.3858118739979e-137	0.445619251403348	0.993	0.992	3.4973734264085e-133
Tenm4	5.01739082104948e-137	0.618147451425513	0.964	0.883	1.26623892150826e-132
Gng2	4.3563837115554e-136	0.598044275353297	0.965	0.937	1.09942055728524e-131
Kcnk13	1.33412681746336e-135	0.353592102366611	0.21	0.022	3.36693584923227e-131
Arid5b	1.52656564979216e-135	0.696943742913197	0.718	0.414	3.85259373038047e-131
Tsc22d1	2.39907413629036e-135	0.56360315354243	0.99	0.979	6.05454339775599e-131
Igfbp6	1.36693739303333e-134	0.339225434565356	0.209	0.022	3.44973989879821e-130
Plxdc2	8.53339478217499e-134	0.774373959399073	0.647	0.338	2.1535728411775e-129
Btbd3	1.12793251615583e-133	0.538828238733107	0.496	0.183	2.84656329102246e-129
Kcnd3	1.35917960692158e-133	0.727131924823153	0.869	0.689	3.430161573988e-129
Paqr8	9.05993978540002e-133	0.371003806149772	0.336	0.077	2.2864570036414e-128
Chchd10	2.43491150922752e-132	0.667054507428626	0.907	0.779	6.14498617583749e-128
Acvr1c	1.67269423214907e-129	0.317017460212281	0.181	0.015	4.22137843367461e-125
Fhl1	1.29659282669089e-127	0.396175062321955	0.389	0.11	3.27221131671979e-123
Slit2	2.42208024945027e-127	0.946714388687215	0.744	0.476	6.11260392553765e-123
Epha4	3.03156153052843e-127	0.557897047891922	0.535	0.213	7.65075183459459e-123
Zeb2	2.56168764920919e-126	0.629641046831249	0.928	0.783	6.46493112030923e-122
Scg2	5.11703726110718e-126	0.869403406673687	0.532	0.242	1.29138669358562e-121
Syn2	2.95637949013461e-125	0.419624894492774	0.993	0.995	7.46101491925272e-121
Lyzl4	3.97744155641427e-125	0.40134895831678	0.358	0.096	1.00378692559227e-120
Adra2a	1.18242337178527e-124	0.431994851642	0.416	0.13	2.98408186337448e-120
Matn2	1.77580669044208e-124	0.339219616281967	0.231	0.034	4.48160334466869e-120
Il1rap	4.02539579492314e-124	0.415172559170874	0.388	0.115	1.01588913676475e-119
Gm13889	6.89335873283376e-124	0.489863156303904	0.363	0.1	1.73967694340526e-119
Galnt14	4.0980552758573e-123	0.697360804674358	0.913	0.79	1.03422620996811e-118
Dcn	4.36688937774087e-123	0.352824254408312	0.194	0.021	1.10207187226046e-118
Gpr22	6.03315496472585e-122	0.646917331104047	0.779	0.527	1.52258731844786e-117
Nectin1	6.16492163536012e-122	0.487650502174571	0.47	0.174	1.55584127311583e-117
Fras1	2.17672027647283e-119	0.473190483408939	0.337	0.088	5.49338896173448e-115
Tgfbr3	1.61048950386174e-118	0.305358289326002	0.23	0.036	4.06439236089586e-114
Enox1	7.73465937395442e-118	0.634952661293441	0.916	0.774	1.95199598620488e-113
Lcp1	1.29480794756739e-116	0.337785161468875	0.223	0.032	3.26770681727583e-112
Cacna1g	1.00568244651824e-114	0.460153854405261	0.475	0.182	2.53804079027809e-110
Dok5	1.90768255917326e-114	0.581934062801665	0.517	0.227	4.81441847458555e-110
Ttc28	1.60718221808954e-113	0.290178742420721	0.247	0.045	4.05604576379257e-109
Kif26b	1.65114588676056e-113	0.387420852255624	0.34	0.094	4.16699687441762e-109
Raver2	2.19476068099031e-113	0.281851283708096	0.217	0.033	5.53891753061525e-109
Sh3bgrl3	5.75421237002511e-113	0.638881332456107	0.916	0.839	1.45219057582324e-108
Myo16	2.47418108533455e-112	0.43875255245909	0.403	0.135	6.2440908050588e-108
Spag16	2.58284925770512e-112	0.798310765252016	0.449	0.158	6.5183366716704e-108
Chst8	4.44684871235541e-112	0.372491535507956	0.373	0.11	1.12225120953714e-107
Grik2	7.43484979420769e-112	0.584138234800893	0.946	0.874	1.87633304256419e-107
Ak5	5.15782223201808e-111	0.520527026468389	0.971	0.932	1.3016795966944e-106
Mgat5b	4.00541597899948e-110	0.387933486348749	0.374	0.116	1.0108468306201e-105
Amz1	1.63978579528651e-109	0.407206485234649	0.397	0.132	4.13832741156456e-105
Dnah14	1.67911040183192e-109	0.463401180132741	0.341	0.096	4.23757092110321e-105
Prkar1b	2.05865818017384e-109	0.506860717835778	0.957	0.912	5.19543564930472e-105
Chrm2	2.91854567461149e-109	0.511520277622374	0.436	0.157	7.36553371901702e-105
Cgnl1	3.8333146715002e-109	0.287408341396733	0.198	0.028	9.67413623646506e-105
Nek10	4.9626207839677e-109	0.521613027002042	0.401	0.141	1.25241660724993e-104
Pde4b	1.57735966280796e-108	0.570836891567289	0.885	0.651	3.98078258102844e-104
Gm15398	1.73962758201699e-108	0.758180195762505	0.628	0.324	4.39029812873628e-104
App	2.10150425778496e-108	0.372424199959994	0.995	0.996	5.30356629537191e-104
Dgkb	5.71182465724731e-108	0.986889571183796	0.764	0.576	1.4414931887495e-103
Nt5dc3	1.23304696340335e-107	0.598392869139561	0.779	0.558	3.11184062154104e-103
Rgs8	1.2582085251917e-106	0.536757225729649	0.526	0.236	3.1753408550263e-102
Galnt2	5.95051891060546e-106	0.425637974958087	0.44	0.171	1.5017324574695e-101
Cox8a	1.01483546010239e-105	0.395920137665543	0.988	0.992	2.5611402506604e-101
Cgref1	2.20849047185524e-105	0.293441622153855	0.268	0.06	5.57356740382107e-101
Kitl	6.73257433429413e-105	0.460108428721425	0.365	0.117	1.69909978474581e-100
Prlr	4.1035118017411e-101	0.268540355498913	0.162	0.018	1.0356032734054e-96
Prodh	1.29006640107966e-100	0.308366684161538	0.245	0.052	3.25574057640474e-96
Ubash3b	5.69039698131167e-100	0.266514299930871	0.188	0.027	1.43608548617363e-95
Nlgn1	3.27858355854608e-99	0.450815782410579	0.998	0.993	8.27416132670273e-95
Angpt1	5.11501393357496e-99	0.275025978479215	0.204	0.034	1.29087606641631e-94
Inpp4b	6.67214707164171e-99	0.844851629807357	0.686	0.452	1.68384975647022e-94
Slc35f4	2.56442612124624e-98	0.645634446340617	0.847	0.661	6.47184220218914e-94
Adamts17	4.16253966139018e-98	0.435310683527662	0.355	0.119	1.05050013434504e-93
Pole4	4.3188234454702e-98	0.50463290882506	0.607	0.334	1.08994147293332e-93
Rtn4r	7.55511845755719e-98	0.469920946543928	0.534	0.253	1.90668524513371e-93
A230057D06Rik	7.58161374167463e-98	0.521703160072183	0.974	0.94	1.91337185998643e-93
2610035D17Rik	1.18022864236045e-97	0.483223023136255	0.53	0.255	2.97854302472508e-93
Rspo3	7.43647980572074e-97	0.446593124814717	0.442	0.177	1.87674440856974e-92
Rgs6	3.14541218472868e-96	0.621940099213916	0.526	0.254	7.93807673059976e-92
Lmo4	1.09384500329979e-95	0.578733325513397	0.916	0.83	2.76053663482768e-91
Frmd6	1.13842744273371e-95	0.408781342735388	0.4	0.148	2.87304933722708e-91
Fam13c	1.35334694674851e-95	0.464418226635129	0.561	0.286	3.41544168950922e-91
Gm45323	1.7743633739611e-94	0.395484069556219	0.268	0.067	4.47796084686563e-90
Spint2	7.5746524778507e-94	0.319780789373035	0.323	0.097	1.91161504583518e-89
4930590L20Rik	7.96278037019117e-94	0.283793011615481	0.242	0.054	2.00956688202515e-89
Gm42439	1.68276104382461e-93	0.333074582026238	0.309	0.09	4.24678404630016e-89
Npas3	4.64752106669529e-93	0.423870333025596	0.238	0.054	1.17289489160189e-88
Etv6	2.52205660260072e-92	0.55853486473365	0.753	0.513	6.36491424798344e-88
Lrrc3b	3.5067012084419e-92	0.368968995433217	0.411	0.156	8.84986183974481e-88
Hlf	4.92337433364494e-92	0.617246770399089	0.819	0.662	1.24251198058197e-87
Cpne5	5.50698149815316e-92	0.349760335382168	0.325	0.101	1.38979692068891e-87
Disp3	1.53773463174391e-91	0.254966373270975	0.224	0.047	3.88078089013212e-87
Esr1	2.91277624072261e-91	0.459586227409159	0.415	0.169	7.35097339871166e-87
Gm14066	4.05684675346015e-91	0.329706985823951	0.348	0.117	1.02382641517074e-86
Tmeff1	4.68705900581704e-91	0.458797972548339	0.597	0.325	1.18287308129805e-86
Sh3kbp1	6.27761710560581e-91	0.551330109578551	0.629	0.37	1.58428222894174e-86
Adgrd1	3.33095361745459e-90	0.405719439270824	0.184	0.03	8.40632764437015e-86
Arhgap31	1.01251459849151e-89	0.34804963919177	0.251	0.062	2.55528309221303e-85
B230216N24Rik	1.13494982283602e-89	0.355370394509132	0.311	0.095	2.86427286789127e-85
Bsn	2.27269939121215e-89	0.483764940824186	0.925	0.832	5.7356114536021e-85
Fbxo21	1.75888744981795e-88	0.587866482444365	0.898	0.779	4.43890425710557e-84
Rab3c	2.02056915771431e-88	0.499410668735423	0.961	0.858	5.09931038332362e-84
Gng7	2.32995074614179e-88	0.2638967128435	0.249	0.061	5.88009669803804e-84
Pcdh17	3.02271365295067e-88	0.537899049579762	0.944	0.811	7.62842244595159e-84
Crtac1	3.02659529628283e-88	0.507652747017602	0.65	0.392	7.63821854922899e-84
Gm30382	4.12846037297901e-88	0.495517875663283	0.49	0.233	1.04189954432871e-83
Grm8	2.46983919763405e-86	0.503933524471889	0.58	0.288	6.23313318306906e-82
Khdrbs2	3.58021058754606e-86	0.591947567345527	0.893	0.779	9.03537745978999e-82
Thra	7.15582011357491e-86	0.353920109253917	0.989	0.985	1.8059143220629e-81
Unc5c	1.75556244305917e-85	0.552837137990941	0.968	0.861	4.43051293754843e-81
Stum	2.7135784604815e-85	0.554941893764727	0.757	0.516	6.84825796071717e-81
Rgs9	2.30795289688361e-84	0.32624577726917	0.35	0.121	5.82458072586518e-80
Ptpre	5.25653500569452e-84	0.535841557367842	0.809	0.647	1.32659173938713e-79
Dgcr6	5.38334851639314e-84	0.577053680958842	0.636	0.404	1.35859566508214e-79
Rian	1.44383789636626e-83	0.33984468938247	0.998	0.994	3.64381369905954e-79
Lrrc7	1.8782821589926e-83	0.386422200581618	0.998	0.994	4.74022068464961e-79
Mt3	2.42029881092337e-83	0.875819013696832	0.809	0.629	6.10810810912731e-79
Sox4	3.4809260078324e-82	0.473505730774644	0.36	0.137	8.78481296596662e-78
Itprid1	7.40002873406979e-82	0.337736569444739	0.245	0.065	1.86754525161719e-77
Tmcc3	1.51820465426464e-81	0.469715687780396	0.418	0.182	3.83149308596767e-77
Jmjd1c	1.91906626485272e-81	0.523578513462838	0.783	0.586	4.84314753260881e-77
Kcnip4	2.24147517265226e-81	0.499670710857213	0.993	0.966	5.65681089322251e-77
Ly6h	3.77522231567775e-81	0.407304098803877	0.983	0.971	9.52752855807593e-77
Msra	6.77300764984691e-81	0.515222051866144	0.861	0.709	1.70930394059187e-76
Atp1b1	1.36167697205403e-80	0.329202641268029	0.995	0.996	3.43646417437275e-76
Edil3	2.50079788843391e-80	0.3872737445305	0.292	0.093	6.31126363104066e-76
Pdgfa	2.53881704071927e-79	0.504840476455153	0.61	0.373	6.40721256566322e-75
Efcab1	3.65712312306316e-79	0.275591320482905	0.277	0.083	9.22948162567451e-75
Mgat3	5.23335297017609e-79	0.479366313102387	0.694	0.474	1.32074128908334e-74
Map2k6	9.98645460253832e-79	0.489868551120092	0.569	0.33	2.52028154804259e-74
Rgs17	1.30924615378035e-78	0.499372246861779	0.907	0.819	3.30414451829547e-74
Nptx2	3.32251753665869e-78	0.642481045479189	0.218	0.053	8.38503750726555e-74
Bace1	3.90546189039149e-78	0.473749577463281	0.815	0.673	9.85621417278101e-74
Airn	2.77391542084149e-77	0.614204193527071	0.333	0.125	7.00053034757766e-73
Rab27b	3.16887058401405e-76	0.454493236839201	0.573	0.324	7.99727869287627e-72
Uqcrh	5.65446196899361e-76	0.395436315815956	0.946	0.926	1.42701656711492e-71
Celf6	9.34204845464627e-76	0.308730170668345	0.335	0.123	2.35765276849908e-71
Inhba	1.11522442074654e-75	0.671065820800977	0.174	0.034	2.81449187063805e-71
Spock3	2.64192611081824e-75	0.517175145717201	0.54	0.289	6.66742892587199e-71
Etv1	3.50459107282528e-75	0.95524563263292	0.588	0.392	8.84453649048916e-71
Glra3	8.11009714937707e-75	0.288980505624958	0.269	0.083	2.04674521758829e-70
Cacnb2	1.36135073071323e-74	0.619418649017326	0.916	0.874	3.43564083910097e-70
Wdfy3	1.97606655215637e-74	0.454917924600325	0.865	0.745	4.98699915767704e-70
Atp11c	2.79214129976242e-74	0.33400342628502	0.31	0.108	7.04652699821042e-70
Susd4	1.0164127874295e-73	0.470827370972859	0.82	0.667	2.56512095163583e-69
Btg1	1.26215789864511e-73	0.431637166617894	0.495	0.259	3.18530788881066e-69
Col25a1	1.39483751380409e-73	0.507275448383961	0.343	0.137	3.52015143358739e-69
4930555F03Rik	1.48066861575558e-73	0.322850001496	0.305	0.101	3.73676338558235e-69
Malat1	7.91655673936029e-73	0.514233732217586	0.999	1	1.99790142431236e-68
3110039M20Rik	1.10555481934232e-72	0.408199160965509	0.513	0.28	2.79008869757421e-68
Slc2a3	1.34578917515146e-72	0.439944276907839	0.897	0.788	3.39636814132974e-68
Parp8	2.14642217447364e-72	0.399743454539697	0.479	0.245	5.41692564171913e-68
Vat1l	6.37996638475769e-72	0.34068847268245	0.371	0.156	1.6101121165213e-67
Satb2	8.04296381549605e-72	0.461221010925403	0.93	0.847	2.02980277811674e-67
Lingo1	4.58906095573473e-71	0.514733115500394	0.935	0.905	1.15814131339877e-66
Calb1	5.87469643193649e-71	0.279327641120101	0.24	0.069	1.48259713852781e-66
Ntng1	7.35338957408183e-71	0.507992043427432	0.418	0.198	1.85577492681103e-66
Vrk1	8.80582111802634e-71	0.375234196370318	0.428	0.198	2.22232507555631e-66
A330102I10Rik	1.38446839284582e-70	0.463712985157679	0.533	0.303	3.49398288302499e-66
Isoc1	1.14838672857377e-69	0.302794205116014	0.215	0.057	2.89818358690163e-65
Jun	1.80575838404088e-69	0.426503183220721	0.515	0.277	4.55719243380396e-65
Mei4	7.29319337682015e-69	0.373111604727861	0.321	0.122	1.8405832125081e-64
Cdh8	1.00415629178783e-68	0.413027225873717	0.347	0.143	2.53418923358495e-64
Eno2	1.64375281376135e-68	0.372048133203295	0.964	0.94	4.14833897608952e-64
Rimklb	2.03398426412145e-68	0.279078727069327	0.313	0.117	5.1331660873633e-64
Prune2	5.1458850795694e-68	0.487019299512523	0.757	0.548	1.29866701753093e-63
Prkacb	6.66823228656141e-67	0.341859483980916	0.977	0.964	1.6828617821595e-62
Med27	6.25954329865785e-66	0.324079529733176	0.403	0.19	1.57972094228228e-61
Pdzrn4	1.40892662941693e-65	0.736904494737374	0.801	0.705	3.5557081346595e-61
Arl6ip5	1.80871014464931e-65	0.433307959193247	0.773	0.614	4.56464179205148e-61
Cygb	2.00475797967395e-65	0.417672073270694	0.526	0.302	5.05940771330314e-61
Ccdc6	4.87892157675761e-65	0.373171754572398	0.554	0.321	1.23129343832632e-60
Pdp1	7.7501108944271e-64	0.417443501780729	0.567	0.349	1.95589548642657e-59
Cd200	1.04125048419481e-63	0.46148669030753	0.895	0.833	2.62780384696244e-59
Rhou	1.07861544514639e-63	0.32868451514865	0.362	0.158	2.72210179891596e-59
Nabp1	1.33979928562147e-63	0.469831729268	0.534	0.327	3.38125145712291e-59
1700037H04Rik	9.72811559505106e-63	0.429903568904535	0.547	0.333	2.45508453272304e-58
Slitrk5	1.42612857165673e-62	0.416371116837332	0.669	0.467	3.5991206762901e-58
Lrrtm1	4.42279442680418e-62	0.375315040971621	0.534	0.312	1.11618062949257e-57
Gm28578	4.79023799096987e-62	0.300806728260776	0.302	0.116	1.20891236178106e-57
Large1	8.230939371178e-62	0.376244938826657	0.977	0.964	2.07724216910419e-57
Camta1	1.45132675620822e-61	0.396930791421335	0.907	0.835	3.66271333464269e-57
Tspan9	3.53441903982022e-61	0.300044489809075	0.242	0.081	8.91981333079429e-57
A330076H08Rik	4.73794440907393e-61	0.408097487481701	0.892	0.787	1.19571503051799e-56
Il1rapl2	4.8388486731111e-61	0.476865945508688	0.979	0.754	1.22118023963305e-56
Usp25	5.0651483379736e-61	0.342342744632678	0.453	0.235	1.2782914860544e-56
Pde8b	1.50055135639937e-60	0.475254578586015	0.639	0.44	3.7869414581451e-56
Unc5a	3.32797111809514e-60	0.433519776794677	0.569	0.364	8.3988007107367e-56
Hist4h4	9.17354441920941e-60	0.346250909279577	0.313	0.128	2.31512740507588e-55
Ppp2r2b	2.67288560316096e-59	0.339930930662231	0.98	0.965	6.74556139669731e-55
D430019H16Rik	7.97016190635561e-59	0.358916696219447	0.461	0.254	2.01142976030696e-54
Gadd45g	1.10419126053881e-58	0.33368647485066	0.328	0.141	2.78664748422178e-54
Ing1	3.1643638590557e-58	0.367263896793034	0.581	0.361	7.98590507109886e-54
Chst1	3.20503205883306e-58	0.407920135677595	0.87	0.784	8.088539406877e-54
Foxg1	3.32388327308424e-58	0.431004193189927	0.81	0.681	8.38848421628269e-54
Slc41a2	3.97118431351967e-58	0.354289570789157	0.481	0.273	1.00220778520296e-53
Slc38a10	7.72357708121194e-58	0.250738043079707	0.258	0.093	1.94919914798546e-53
Cdc42ep3	1.3584934623074e-57	0.309672519549141	0.382	0.18	3.42842995082518e-53
Ptprs	9.92859784749404e-57	0.33317837734929	0.961	0.943	2.50568023877207e-52
Tpd52	1.33707077961289e-56	0.405083483979267	0.73	0.576	3.37436552650906e-52
Arnt2	1.74833114292587e-56	0.401663626382659	0.76	0.602	4.41226330540203e-52
Ssbp2	4.210229747825e-56	0.405211532239582	0.893	0.802	1.0625356814586e-51
Trp53i11	7.92704932930657e-56	0.484766689671868	0.712	0.542	2.0005494392371e-51
Lcorl	3.21541723161575e-55	0.367844741860328	0.468	0.261	8.11474846742866e-51
Pacrg	5.21751508251977e-55	0.338801774726002	0.423	0.225	1.31674428137551e-50
Nyap2	6.9087043095297e-55	0.450688389058308	0.83	0.727	1.74354970659601e-50
Adamts3	6.96870167196086e-55	0.348694165200399	0.566	0.344	1.75869124095276e-50
Lrfn2	1.09192254270309e-54	0.445821378136921	0.776	0.662	2.7556849210198e-50
Zfp941	1.74293868320721e-54	0.265985617479744	0.295	0.121	4.39865435481003e-50
Sv2c	2.41213877511613e-54	0.524775722937264	0.509	0.316	6.08751462676058e-50
Slc16a2	3.34011169751842e-54	0.3588767676675	0.547	0.339	8.42943989102724e-50
Gnal	3.62969355413728e-54	0.402687041222488	0.526	0.325	9.16025762257624e-50
Grm1	3.70491971929735e-54	0.454368757831646	0.739	0.588	9.35010589559071e-50
Por	5.27131058479411e-54	0.332699737524243	0.397	0.205	1.33032065228449e-49
Man1c1	9.76239855241231e-54	0.431954301392851	0.648	0.47	2.46373652267229e-49
Nr4a3	1.68002783525965e-53	0.381704608592303	0.303	0.129	4.23988624784477e-49
Sox5	3.72058849045687e-53	0.387641582576954	0.936	0.877	9.389649173366e-49
Gabbr2	4.4099471706244e-53	0.332143284080999	0.961	0.939	1.11293836745048e-48
Nav1	1.30709803806499e-52	0.378362639060806	0.904	0.793	3.29872331866462e-48
Ctdspl	1.91515715362861e-52	0.389498901273123	0.594	0.401	4.83328210861253e-48
Kirrel3	2.40007076167363e-52	0.48611625992676	0.458	0.261	6.05705858123575e-48
9530059O14Rik	4.57950525327142e-52	0.428110674978383	0.858	0.761	1.15572974076811e-47
Stn1	8.81123966332362e-52	0.25807938962383	0.322	0.145	2.22369255383298e-47
Ttc7b	1.69069447257388e-51	0.39165849757807	0.842	0.768	4.2668056404347e-47
Tcf12	4.90386602169145e-51	0.417643097241384	0.794	0.672	1.23758866789427e-46
Magi1	5.41220098100817e-51	0.396208977332175	0.685	0.493	1.36587716157703e-46
Rfx3	6.96532573850665e-51	0.386917858442321	0.697	0.521	1.75783925662692e-46
Ap1s1	8.90801584195232e-51	0.376072237764405	0.843	0.755	2.24811595803351e-46
Pcsk2	9.73610040816401e-51	0.373370824578044	0.961	0.966	2.45709966000835e-46
Zfp385b	2.35372926859426e-50	0.525432433552006	0.77	0.654	5.94010655515133e-46
Rspo2	2.70110846249702e-50	0.395330954492272	0.544	0.337	6.81678742680373e-46
Epha7	3.40465063489321e-50	0.427280244491717	0.821	0.667	8.59231680727999e-46
Eid1	4.3520223503195e-50	0.327374298267919	0.947	0.927	1.09831988055013e-45
Mycbp2	4.75159712848277e-50	0.291293298529458	0.974	0.955	1.1991605673152e-45
Kcnc1	7.15336353925507e-50	0.336219549818743	0.483	0.289	1.8052943564018e-45
Cog5	1.45103483867436e-49	0.35664035641749	0.67	0.486	3.66197662236248e-45
Sv2b	1.83235638543113e-49	0.287016568876623	0.986	0.994	4.62431780991253e-45
Lyst	3.5389565533508e-49	0.380205186191239	0.619	0.428	8.93126465369142e-45
Hs3st5	5.78107496421719e-49	0.333953272508803	0.404	0.209	1.45896988871949e-44
Sphkap	5.97686628697244e-49	0.475443017524796	0.76	0.618	1.50838174484323e-44
Vipr1	6.22192393119973e-49	0.263696247522562	0.334	0.158	1.57022694251688e-44
Wbp2	6.44012306329843e-49	0.333384729436309	0.879	0.819	1.62529385748463e-44
Plat	8.67682399509257e-49	0.298109923294182	0.308	0.14	2.18977007164151e-44
Mapk3	1.02758785299913e-48	0.384163273847158	0.701	0.532	2.59332346461391e-44
Prkag2	1.61201058728034e-48	0.413241189138516	0.809	0.73	4.06823111911941e-44
Me3	7.39024056871835e-48	0.413500919790955	0.786	0.654	1.86507501232745e-43
C2cd2l	7.4661913222654e-48	0.368238933534701	0.657	0.49	1.88424270400012e-43
Rit2	1.03014279628753e-47	0.412035404470641	0.692	0.543	2.59977137499083e-43
Ppp4r4	1.07803685734623e-47	0.283740997549434	0.318	0.15	2.72064161688469e-43
Caly	1.3427552522743e-47	0.3870309332732	0.78	0.665	3.38871143016464e-43
Resp18	4.08348966044452e-47	0.360798293652954	0.489	0.296	1.03055028560638e-42
Taf13	1.23120409529139e-46	0.567354785580865	0.555	0.392	3.10718977528689e-42
Cpne6	3.79275543915732e-46	0.339703564184711	0.521	0.33	9.57177690180132e-42
Rasgrf1	4.52733407908424e-46	0.3387199506575	0.935	0.869	1.14256330153849e-41
Ahi1	1.60320414763714e-45	0.350930367683339	0.965	0.951	4.04600630739186e-41
Ndufv3	1.90924929492325e-45	0.36110916103659	0.837	0.748	4.8183724455978e-41
Adra1b	2.24888771030431e-45	0.261308543958959	0.234	0.092	5.67551791449499e-41
Grb10	2.53862816920866e-45	0.323015029310017	0.449	0.263	6.4067359106319e-41
Gpx1	2.91904546618266e-45	0.356025690428604	0.65	0.478	7.36679504300517e-41
Mt1	8.19147082892707e-45	0.518053223294385	0.524	0.352	2.06728149309632e-40
Arhgap15	1.80492685778913e-44	0.300055660793078	0.372	0.194	4.55509391100242e-40
Nefl	2.67189162962442e-44	0.405027761838539	0.389	0.221	6.74305290568315e-40
Elk1	5.05724412100451e-44	0.296361706256088	0.406	0.231	1.27629669881791e-39
Lmo7	7.06329749792049e-44	0.447768083642959	0.613	0.462	1.78256438955019e-39
Reep5	9.13230002265075e-44	0.324540748780937	0.891	0.773	2.30471855671637e-39
Tnr	1.61419350769105e-43	0.357775538353918	0.882	0.76	4.0737401553599e-39
Tex14	2.25228079802307e-43	0.391885489154211	0.385	0.203	5.68408104997082e-39
Begain	3.81153287593914e-43	0.335523882586416	0.582	0.405	9.61916551900761e-39
Lhfpl3	4.24331042660225e-43	0.413022710300948	0.63	0.441	1.07088425236161e-38
Grip1	7.72628703150503e-43	0.36564292246273	0.877	0.776	1.94988305814092e-38
Rhbdl3	6.93445451204846e-42	0.302465123337827	0.337	0.173	1.75004828520567e-37
Pik3ip1	8.77609764189939e-42	0.253489854134445	0.307	0.15	2.21482376188615e-37
Raph1	9.30448168973747e-42	0.336368471530126	0.77	0.641	2.34817204403904e-37
Cox4i1	2.06562552045085e-41	0.2547689525836	0.985	0.985	5.2130191259618e-37
Doc2b	3.01237955986306e-41	0.25937991704785	0.295	0.141	7.60234229522642e-37
Otub2	5.78924808664931e-41	0.267200460599198	0.38	0.21	1.46103253962769e-36
Pdcd4	9.59082747525375e-41	0.391358365263784	0.814	0.726	2.42043712992979e-36
Slk	1.64489723952084e-40	0.312838129977052	0.585	0.403	4.15122716337876e-36
Smarcd3	2.15001940626871e-40	0.292533930949943	0.499	0.321	5.42600397560033e-36
Enc1	2.41973839416984e-40	0.288044791230448	0.98	0.982	6.10669378536642e-36
Abca8b	2.571781975151e-40	0.308312772256413	0.419	0.25	6.49040617068858e-36
Cox7c	3.25914834689781e-40	0.266096785841174	0.979	0.981	8.22511268306601e-36
Cnnm1	4.57434001701144e-40	0.357431471618442	0.712	0.58	1.15442619009318e-35
Zbtb18	5.18300644363596e-40	0.333333733317641	0.882	0.812	1.30803533618041e-35
Pitpnm2	3.04607567137715e-39	0.341898129335736	0.689	0.552	7.68738117185453e-35
B830012L14Rik	3.07583064740194e-39	0.326846790747639	0.567	0.403	7.76247380484828e-35
Efr3a	3.32608024914295e-39	0.335430592655772	0.97	0.968	8.39402872476207e-35
Camkk1	3.3338050994837e-39	0.336056836799695	0.602	0.438	8.41352392956702e-35
Tlk1	6.23906644427349e-39	0.328409380657811	0.713	0.569	1.5745531985413e-34
Wdr6	1.08736173008483e-37	0.325789065203042	0.689	0.529	2.74417479821509e-33
Mpp5	1.09930034080348e-37	0.266504347342722	0.418	0.248	2.77430427008573e-33
Abca5	2.33079173211639e-37	0.296923712962697	0.45	0.281	5.88221909434213e-33
AI504432	4.33123990838546e-37	0.250969169003075	0.361	0.199	1.09307501567924e-32
Slc5a3	6.97967477858651e-37	0.290467989626436	0.526	0.357	1.76146052387188e-32
Prmt8	1.09564666401744e-36	0.33266438387333	0.562	0.406	2.76508348598083e-32
Pdrg1	1.35267137310296e-36	0.297741805613897	0.428	0.266	3.41373674429995e-32
Cdh10	2.09552689902909e-36	0.357448486299081	0.876	0.727	5.28848123507971e-32
Bin1	2.42869365928851e-36	0.302835824220966	0.696	0.573	6.12929418794641e-32
Vwc2	2.761883284555e-36	0.251834177722215	0.221	0.095	6.97016484523144e-32
Tef	3.10249468781138e-36	0.399050013040612	0.819	0.768	7.82976584362958e-32
Ypel2	3.95263461110347e-36	0.327672084160533	0.71	0.591	9.97526396804182e-32
Ndufa5	4.44059206391576e-36	0.289069039810482	0.869	0.791	1.12067221917042e-31
Gramd1b	1.63862264997189e-35	0.44299818276857	0.772	0.686	4.13539198173405e-31
Klhl29	2.02718390734621e-35	0.37080808917856	0.821	0.722	5.11600402696962e-31
Fam126b	3.21522465412702e-35	0.294704037356285	0.901	0.852	8.11426245962037e-31
Cd47	6.51856225313912e-35	0.288217955352139	0.983	0.967	1.64508955582472e-30
Slc4a3	1.05986909707968e-34	0.252061878563252	0.461	0.294	2.67479164029999e-30
Mrtfa	1.15213682905765e-34	0.298425759424836	0.709	0.571	2.9076477154928e-30
Mpped2	1.17076133574508e-34	0.351570947495576	0.591	0.436	2.95465038301986e-30
Smarca2	1.35037089592105e-34	0.327202111653676	0.929	0.905	3.40793103003596e-30
Cask	1.67560463008235e-34	0.30175430241129	0.839	0.76	4.22872340493884e-30
Msi2	2.72171939293637e-34	0.28890977677294	0.524	0.359	6.86880323195352e-30
Ube2q2	3.6080692753631e-34	0.287455485300524	0.624	0.467	9.10568443023385e-30
Ptma	6.94745171433447e-34	0.255779553882977	0.97	0.969	1.75332838914659e-29
Fndc3a	1.04322705255761e-33	0.367785469652485	0.7	0.584	2.63279211253965e-29
Galnt16	1.23789671947597e-33	0.329974804630325	0.828	0.746	3.12407995094151e-29
Thrb	1.42537319538132e-33	0.292985576908809	0.716	0.533	3.59721433318385e-29
Babam2	1.65685019011387e-33	0.344728930549776	0.56	0.414	4.18139282479037e-29
Hrh3	2.00727106487611e-33	0.323270638643798	0.477	0.313	5.06574998642784e-29
Atpif1	2.14234659529174e-33	0.264285370484644	0.981	0.979	5.40664010253777e-29
Epha3	2.60900899255992e-33	0.291395647739984	0.722	0.547	6.58435599452348e-29
Sorl1	3.44109180738707e-33	0.316425157707933	0.726	0.614	8.68428339430275e-29
Banp	9.56023570876921e-33	0.30455047415639	0.487	0.341	2.41271668582209e-28
Ptp4a2	1.00172338446643e-32	0.322281037568827	0.845	0.787	2.52804930537792e-28
Gm26917	1.45442960461743e-32	0.354810837468003	0.815	0.724	3.670543993173e-28
Mest	1.57428821139674e-32	0.371179033233168	0.358	0.215	3.97303115910194e-28
Cacnb4	1.60652010659461e-32	0.321607612316338	0.933	0.922	4.05437479301283e-28
Atp5k	5.97810688097371e-32	0.258377492830093	0.918	0.898	1.50869483355134e-27
Mpc1	6.04804543678707e-32	0.317374945748852	0.741	0.644	1.52634522688195e-27
Garem1	6.40141401615378e-32	0.408723356435055	0.634	0.523	1.61552485525673e-27
Jarid2	7.89021649387016e-32	0.339704962935534	0.487	0.34	1.99125393655801e-27
Sulf1	8.26585990457533e-32	0.344238874701355	0.816	0.743	2.08605506411768e-27
Phf21a	9.88828663120654e-32	0.319767813913044	0.805	0.71	2.49550689711759e-27
Ptprn	1.12271439702682e-31	0.312344359927519	0.926	0.9	2.83339432377659e-27
Olfm3	1.16024199243096e-31	0.363778573636616	0.878	0.727	2.92810271629802e-27
Nagk	1.61059137913548e-31	0.279965386997382	0.638	0.496	4.06464946352421e-27
Rasgrf2	5.2365219625516e-31	0.287683425804663	0.539	0.366	1.32154104768915e-26
Phlpp1	5.44049700423271e-31	0.453416143163229	0.713	0.62	1.37301822895821e-26
Zfp704	6.3318985461834e-31	0.277776055706107	0.607	0.464	1.59798123610031e-26
Epdr1	1.01647893570673e-30	0.275532052970007	0.556	0.414	2.56528789004307e-26
Osbpl6	1.44622609303936e-30	0.339136414051669	0.8	0.728	3.64984079100342e-26
Mras	1.77207957804851e-30	0.276743545338861	0.615	0.469	4.47219723112103e-26
Mpdz	3.51340257043706e-30	0.258613604257244	0.517	0.365	8.866774067012e-26
Zbtb16	4.83735416623314e-30	0.287290535749116	0.441	0.291	1.22080307093226e-25
Lin7a	7.64272596074339e-30	0.296991298538096	0.679	0.545	1.92879475071281e-25
Dnajc1	1.06466165528121e-29	0.371896572686981	0.795	0.72	2.68688661943318e-25
Ptpn5	1.35072774715879e-29	0.285150799534054	0.598	0.463	3.40883161550464e-25
Tafa2	1.58162279665691e-29	0.329654324726207	0.295	0.164	3.99154145192304e-25
Ralgps2	1.78308599336148e-29	0.278210632807242	0.673	0.542	4.49997412144637e-25
Hecw1	3.27821159555538e-29	0.371095100480535	0.884	0.842	8.27322260370311e-25
Ccdc85a	3.33872528076782e-29	0.296527606215206	0.483	0.345	8.42594099107374e-25
Cbx6	3.74146171588945e-29	0.255642196402644	0.929	0.913	9.44232693239021e-25
Frmd4a	3.7535649226944e-29	0.267619666777708	0.96	0.944	9.47287179540386e-25
Dpyd	5.88718083329387e-29	0.366989931489303	0.682	0.572	1.48574782689837e-24
Gm11417	6.41278671219731e-29	0.262449331868252	0.365	0.226	1.61839498255724e-24
Cox6b1	1.22478762973361e-28	0.283014399334347	0.921	0.903	3.09099654115872e-24
Neo1	2.4847815720651e-28	0.286256086715796	0.652	0.526	6.2708432534207e-24
Atf6	3.09488400652044e-28	0.26624001266404	0.497	0.357	7.81055876725563e-24
Hmbs	6.75980611130395e-28	0.307379751563579	0.337	0.202	1.70597226830978e-23
Tiam1	9.25800207004241e-28	0.321114960765956	0.637	0.542	2.3364419824166e-23
D1Ertd622e	1.00535280044129e-27	0.267765823795406	0.504	0.364	2.53720886247369e-23
Ptprg	1.02369787087576e-27	0.300512253816975	0.952	0.929	2.58350631672914e-23
Dyrk2	1.22610669173016e-27	0.302500968497336	0.674	0.554	3.09432545791942e-23
Trank1	1.58611425555112e-27	0.275171529357457	0.658	0.549	4.00287654673437e-23
Flnb	1.77064253284308e-27	0.254187390106186	0.495	0.348	4.46857056013608e-23
Gm2694	1.87038206573862e-27	0.295289051311108	0.561	0.424	4.72028321930456e-23
Cdkn1a	2.15395005979598e-27	0.274051184128047	0.178	0.078	5.4359237659071e-23
Camk1d	2.51221915907703e-27	0.299067161191417	0.869	0.821	6.3400874917627e-23
Map7	2.67151776977673e-27	0.300894729614829	0.562	0.439	6.74210939558554e-23
Ets2	2.88299781475797e-27	0.261694650577716	0.621	0.498	7.27582158510468e-23
Hint1	4.11287935421978e-27	0.280125569366028	0.851	0.798	1.03796736262444e-22
Tpt1	5.56061657217672e-27	0.289699868180048	0.915	0.894	1.40333280432024e-22
Rell2	5.75230645773702e-27	0.266095844475013	0.597	0.461	1.45170958073909e-22
Ripor2	5.96625806861897e-27	0.30141319394574	0.894	0.848	1.50570454877737e-22
Trim2	6.30450165924866e-27	0.255986837581065	0.959	0.931	1.59106708374458e-22
Nop10	9.87068547638149e-27	0.258404735288261	0.799	0.708	2.4910648936744e-22
Rpp21	1.30282793913079e-26	0.258454396062864	0.572	0.441	3.28794686998436e-22
Xkr4	2.21875411617829e-26	0.311725891425974	0.975	0.976	5.59946976299915e-22
Qk	3.55544579579057e-26	0.26849426213441	0.5	0.358	8.97287855483667e-22
Gphn	7.13456485282971e-26	0.290588579199905	0.921	0.903	1.80055013190863e-21
Ppp1r12a	7.36068920713678e-26	0.262347060913372	0.843	0.791	1.85761713520511e-21
Copg2	7.48313821856798e-26	0.256926330568807	0.611	0.486	1.88851959222e-21
Pcdh10	1.54770654814897e-25	0.261332300622432	0.871	0.812	3.90594701556355e-21
Sema3e	2.20632283416299e-25	0.26257762741	0.64	0.472	5.56809693657714e-21
Cetn3	2.55284026336644e-25	0.261331232635324	0.562	0.433	6.44260297265788e-21
Hrk	2.75653358163379e-25	0.289538283546336	0.525	0.401	6.95666379996921e-21
Sdcbp	3.40753085001826e-25	0.252896842270988	0.792	0.697	8.59958560619108e-21
Chpt1	6.5406334122662e-25	0.278466761877791	0.525	0.399	1.65065965425362e-20
Carmil1	7.96854215838323e-25	0.286964984323521	0.642	0.542	2.01102098451118e-20
Pabpc1	1.08526574290001e-24	0.265438286968527	0.715	0.62	2.73888515535675e-20
Chchd3	1.1298291537541e-24	0.272201538255365	0.699	0.604	2.85134983532923e-20
Fam135b	1.72804481039401e-24	0.288507790459591	0.753	0.698	4.36106668799136e-20
Prkn	1.86354111873179e-24	0.327480826539555	0.873	0.847	4.70301872134341e-20
Pfkl	2.27388987654649e-24	0.264953095745889	0.507	0.38	5.73861588144039e-20
Gucy1a2	2.70191651061479e-24	0.275149626464745	0.787	0.712	6.81882669783855e-20
Slc24a3	3.47503125576917e-24	0.266332710085054	0.633	0.502	8.76993638018465e-20
Sgsm2	8.06291744259492e-24	0.257779591409854	0.528	0.404	2.03483847498768e-19
Plk2	8.87357034945569e-24	0.29224927966198	0.87	0.855	2.23942294909213e-19
Plcl1	1.34342008181718e-23	0.311416809011053	0.745	0.602	3.39038926048201e-19
Dnajb14	1.3833375346846e-23	0.256362362576196	0.849	0.8	3.49112893628352e-19
Fam13a	2.28199405322123e-23	0.267583298453961	0.432	0.309	5.75906839211441e-19
Tulp4	2.97362800149411e-23	0.272167382144643	0.816	0.75	7.50454498737068e-19
Ehd3	4.98873439489175e-23	0.285397330607268	0.659	0.563	1.25900689923883e-18
Mirg	9.69216641390946e-23	0.250342970309098	0.574	0.452	2.44601203787833e-18
Cmip	1.47690587164944e-22	0.253160236563569	0.804	0.75	3.7272673482817e-18
Bmp3	2.40661393382153e-22	0.264369381566702	0.618	0.506	6.07357158478539e-18
Creg2	5.32113042266223e-22	0.286572486887496	0.636	0.569	1.34289368476727e-17
Ppm1h	7.2614099897024e-22	0.297880873167874	0.747	0.665	1.83256203910119e-17
Dscaml1	1.63675588898576e-21	0.266324271239186	0.809	0.719	4.13068083703337e-17
Efnb3	8.47272883656739e-21	0.279393746059649	0.761	0.672	2.13826257648451e-16
Elovl4	1.05215752806632e-20	0.251435692814997	0.592	0.48	2.65532995358097e-16
Rpl18	3.1206123310964e-20	0.252933963872916	0.847	0.806	7.87548933998798e-16
Fosb	6.83314764063941e-20	0.29570474885939	0.182	0.094	1.72448147006817e-15
Rtl4	7.45658713706848e-20	0.252016993744331	0.485	0.355	1.88181889578197e-15
Npy	3.23934178675036e-19	0.311249580054394	0.144	0.068	8.17512686722189e-15
Galnt17	8.53106105145985e-19	0.291567442836653	0.552	0.456	2.15298387755692e-14
Kcnc2	3.16562771496726e-18	0.285498509978851	0.209	0.12	7.98909466426289e-14
Upp2	7.21677572868901e-18	0.263576438304515	0.769	0.713	1.82129769064925e-13
Ralgapa2	3.48287934986998e-17	0.267524467842105	0.667	0.579	8.78974261526688e-13
Scn1b	6.72989769304665e-17	0.268189615923771	0.896	0.875	1.69842428079418e-12
Tet3	9.54873815753433e-17	0.351932902930085	0.605	0.53	2.40981504881694e-12
Tmeff2	9.59463159181498e-17	0.326921105216191	0.947	0.935	2.42139717482635e-12
Tafa1	2.12242832480699e-15	0.372133154399472	0.26	0.173	5.3563723633154e-11
Baalc	4.89724483500489e-15	0.269903511555664	0.557	0.491	1.23591767901018e-10
Rgs12	6.18496818387399e-13	0.273104384702456	0.539	0.483	1.56090042056428e-08
Adcy8	4.41270977132148e-12	0.30779073478017	0.311	0.231	1.1136355649884e-07
Mapk4	7.78153756954356e-12	0.476801977243941	0.499	0.44	1.96382663642571e-07
Gfra1	0.00013521038976441	0.361163636982026	0.226	0.318	1
Adarb2	0.000818079946455361	0.365610157826625	0.163	0.13	1
Htr2c	0.000987631550098459	0.282566591369321	0.143	0.114	1
1700016P03Rik	0.0248847232481507	0.330979078001257	0.414	0.407	1
Synpr	0.0890481821766089	0.458773572501239	0.204	0.235	1
Erbb4	0.475101551030957	0.259430965449668	0.151	0.164	1
