# Supplementary material for: Single Cell Transcriptomic and Chromatin Profiles Suggest Layer Vb Is the Only Layer With Shared Excitatory Cell Types in the Medial and Lateral Entorhinal Cortex
Source: Front Neural Circuits. 2022 Jan 26;15:806154. doi: 10.3389/fncir.2021.806154 (PMC8826650; doi:10.3389/fncir.2021.806154)
Supplement: Supplementary file 15 [file Data_Sheet_2.ZIP › DE_LVb_MECvsLEC.csv]

p_val	avg_log2FC	pct.1	pct.2	p_val_adj
Thsd7b	0	1.75300321973849	0.973	0.702	0
Brinp3	0	1.8693641237098	0.994	0.941	0
Pbx1	0	1.38654586742786	0.996	0.97	0
Etl4	0	1.76238217557072	0.998	0.916	0
Garnl3	0	1.45275317709026	0.886	0.577	0
Lrp1b	0	1.77116654811123	0.949	0.599	0
Kcnh7	0	1.34478614172194	0.954	0.854	0
Cobll1	0	1.62293645810454	0.695	0.036	0
Slc1a2	0	2.47719686921444	0.973	0.515	0
Meis2	0	1.36937276821671	0.935	0.71	0
Tshz2	0	3.2674047798024	0.855	0.116	0
Egfem1	0	3.09027215467112	0.977	0.25	0
Rxfp1	0	1.90242021913667	0.773	0.204	0
Ppp3ca	0	0.665445574750059	0.999	0.998	0
Astn2	0	2.08458368257904	0.967	0.738	0
Ptprd	0	0.737566053349398	1	1	0
Tmsb10	0	1.58916924029988	0.991	0.908	0
Lmo3	0	1.5454623174472	0.885	0.466	0
Hs3st4	0	3.28013749464948	0.996	0.225	0
Dlc1	0	1.54726734187339	0.964	0.751	0
Cdh11	0	1.38381930627754	0.901	0.612	0
Rmst	0	1.80747769014611	0.811	0.27	0
Atp2b1	0	0.794824659003788	0.998	0.993	0
Myt1l	0	0.980114375966962	0.981	0.947	0
Nrxn3	0	3.11058066986166	0.998	0.546	0
Ryr2	0	1.1262567573689	0.965	0.864	0
Nrg3	0	0.92122585389254	1	0.998	0
Pcdh9	0	0.746475585163779	1	0.999	0
Cdh18	0	2.33984668070159	0.925	0.286	0
Ncald	0	1.51381764953311	0.979	0.808	0
Zfpm2	0	2.58056805635772	0.903	0.101	0
Lsamp	0	1.71591515835738	0.999	0.996	0
Cadm2	0	1.06178303956992	0.999	0.992	0
Pcp4	0	2.98269058839475	0.993	0.834	0
Camk4	0	1.25064244474788	0.906	0.676	0
Chsy3	0	2.07947386285218	0.884	0.268	0
Tcf4	0	2.1025963052721	0.971	0.537	0
Tle4	0	1.82742229297888	0.84	0.176	0
Grm3	7.17480781402484e-307	1.44757922970074	0.818	0.431	1.81070624802545e-302
Klf9	2.0536737728474e-305	1.0931844059311	0.95	0.882	5.18285650053498e-301
Nrxn1	2.50333722843463e-302	0.618974656199159	1	0.999	6.31767216340048e-298
Asap1	1.11661378774699e-299	1.22265316512052	0.877	0.644	2.81799821613709e-295
Tmem178	5.43015119924209e-293	1.36561852670158	0.861	0.57	1.37040725815273e-288
Plcb1	1.09997907908683e-289	0.939659781213584	0.985	0.949	2.77601720189143e-285
Efhd2	3.7065861263701e-288	1.08290266729657	0.937	0.809	9.35431140712022e-284
Phactr1	1.72859276853593e-279	0.68849582613194	0.999	0.994	4.36244956995414e-275
Nrp1	2.54659181564589e-273	1.36997956728542	0.703	0.175	6.42683376514554e-269
Ano3	3.2566453189899e-267	1.09291934245379	0.917	0.776	8.21879579153482e-263
Grm8	5.25881576654101e-267	1.33336766393342	0.868	0.58	1.32716733500195e-262
Frmpd4	2.03446311552525e-265	1.03884966526463	0.975	0.919	5.13437456465108e-261
Cntnap4	1.91817018122735e-259	1.1981867284052	0.831	0.556	4.84088608636347e-255
Adora1	2.1744381167355e-259	1.10927036190816	0.836	0.559	5.48762947520538e-255
Foxp1	4.79187797937428e-255	1.03091268807539	0.929	0.867	1.20932624565469e-250
5730522E02Rik	4.97079091919269e-254	0.995345324261958	0.955	0.848	1.25447850427666e-249
Ryr3	5.83092397132759e-254	1.03985972347572	0.921	0.809	1.47155028264394e-249
Slc35f1	8.92687409011065e-253	1.00336266512228	0.934	0.843	2.25287521412122e-248
Ttc9b	9.84593380645243e-253	1.02958475972598	0.925	0.864	2.4848183147344e-248
Parm1	1.90164697146346e-250	1.21770533489807	0.792	0.466	4.79918646188233e-246
Fut9	1.05150534325047e-245	0.91019309019076	0.959	0.916	2.65368403476121e-241
Ephb1	1.78407180029713e-244	1.31954402003591	0.599	0.08	4.50246200240986e-240
Satb1	1.87385588222667e-237	1.1757021094112	0.71	0.31	4.72905008997545e-233
Tspan5	8.85398376099759e-234	1.05204831184312	0.85	0.648	2.23447988176296e-229
Adcy2	5.64948802540669e-233	1.21446464228399	0.643	0.165	1.42576129297189e-228
Kcnma1	2.16029577273726e-232	0.631324821580532	0.995	0.99	5.45193844165702e-228
1110008P14Rik	2.6039940653525e-232	1.01314855627362	0.949	0.92	6.57169982273011e-228
Dtna	6.8215186548049e-232	1.08298487298676	0.839	0.645	1.72154666291311e-227
Adcy1	2.04232466068458e-231	0.951024509747195	0.887	0.756	5.15421474616968e-227
Rprm	2.57065819624958e-229	1.24780585131464	0.566	0.063	6.48757008987507e-225
Slc24a2	8.26487658515424e-226	1.00333753498704	0.926	0.813	2.08580690379538e-221
Rph3a	1.86501082619954e-223	1.09356091414609	0.792	0.461	4.70672782207978e-219
Hivep2	6.90216919796526e-221	0.741267623667207	0.977	0.963	1.74190044049049e-216
Nav3	2.11484415908824e-207	0.641511046437722	0.998	0.993	5.33723220429098e-203
Tenm2	6.4978512567261e-204	0.8602862002371	0.998	0.977	1.63986272165996e-199
Mcc	1.70373447819957e-203	1.13865077528642	0.524	0.054	4.29971470263226e-199
Csmd1	5.34117420903899e-199	0.44685625916339	1	0.999	1.34795213513517e-194
Flrt2	3.88113198742608e-197	1.09467471764256	0.648	0.264	9.79481279666719e-193
Adgrb3	1.86217493994984e-195	0.556664222645767	1	1	4.69957089595141e-191
Grm7	6.5060521734041e-194	0.642186731338619	0.992	0.987	1.64193238700199e-189
St6galnac5	9.31113641201575e-194	0.862640789976004	0.915	0.793	2.34985149630041e-189
Gm4258	1.05754524597342e-184	1.06087411524428	0.639	0.293	2.66892693726313e-180
Anks1b	3.73961963294802e-184	0.455967609809669	1	0.998	9.43767806767092e-180
Fat3	8.07827547905951e-184	0.883925832328359	0.82	0.534	2.03871438265025e-179
Zmat4	8.50294241516226e-182	1.0715248627768	0.524	0.091	2.1458875773145e-177
Tbr1	9.12855393431233e-181	0.916577944543762	0.779	0.572	2.3037731564024e-176
Khdrbs3	2.52175586009036e-178	0.659604539809575	0.973	0.966	6.36415526411005e-174
Foxp2	1.26802143980981e-177	1.01713358467661	0.463	0.028	3.20010570764801e-173
Kcnip3	6.04780873397471e-177	0.893085265921928	0.82	0.643	1.5262854901932e-172
Snap25	5.38975185180667e-176	0.491284595661767	0.998	0.995	1.36021167484045e-171
Cacna1a	2.51725204712777e-175	0.869035171280353	0.85	0.69	6.35278899133634e-171
Dzip1	2.69028164729943e-174	1.02150912055841	0.611	0.26	6.78946379328956e-170
Rasgrp1	1.24606522636423e-172	0.640578622714131	0.97	0.952	3.1446948117754e-168
Ankrd35	8.79205562058248e-171	1.12966246964555	0.519	0.118	2.2188510769664e-166
Kit	5.93749564900483e-169	0.934508204091906	0.464	0.045	1.49844577693935e-164
Kcnq3	1.7155414100876e-166	0.719583465831262	0.958	0.921	4.32951185663808e-162
Ctnnd2	3.0903691491684e-165	0.594955024161916	0.983	0.988	7.7991646217563e-161
Dab1	5.3207006093773e-165	0.691225582664366	0.982	0.925	1.34278521278855e-160
Pcdh11x	1.09340550891317e-164	1.11600931019922	0.474	0.063	2.75942748284417e-160
Gria3	1.23966669065805e-162	0.589626874693014	0.987	0.983	3.12854682721372e-158
Camkk2	1.98944122356258e-162	0.902001589748449	0.811	0.711	5.02075281590489e-158
Arpp21	2.06393344612346e-162	0.437088861790026	0.996	0.997	5.20874883798178e-158
Sept7	9.22447349880186e-162	0.73425563264423	0.918	0.89	2.32798037689263e-157
Adgra1	1.08396815154722e-161	0.792262905802322	0.853	0.769	2.73561042405973e-157
Nrn1	2.04468218367729e-157	1.03515613505199	0.857	0.74	5.16016442694637e-153
Rbfox3	2.01039307491623e-156	0.624014806945996	0.962	0.951	5.07362900316608e-152
Mmp16	2.2267555485183e-154	0.737638166672812	0.953	0.953	5.61966297779564e-150
Dpp10	2.92507395829715e-154	0.581453324535572	0.997	0.994	7.38200914855451e-150
Stxbp5l	3.43467181238717e-154	0.723797907043793	0.906	0.854	8.6680812529215e-150
Ywhah	3.22406734464978e-153	0.532376799053062	0.985	0.981	8.13657875769265e-149
Gabra1	1.84322727643388e-151	0.753211655842451	0.879	0.783	4.65175267753617e-147
Sec62	1.10440524488642e-149	0.695042810266094	0.925	0.909	2.78718751651986e-145
Calm2	1.29366449774387e-149	0.407205656450337	0.996	0.996	3.2648210929562e-145
Nxph3	5.26323843938569e-148	0.907579940143017	0.501	0.131	1.32828348494777e-143
Ier5	1.44367594907973e-147	1.01708897778375	0.53	0.18	3.6434049926925e-143
Atxn1	2.29809165384373e-145	0.677597066818624	0.929	0.887	5.79969390680543e-141
Rap1gap2	2.62253720659397e-143	0.812310108332629	0.743	0.586	6.6184971482812e-139
Elavl4	2.77277029236985e-143	0.748121245344949	0.862	0.786	6.9976403868538e-139
Crym	1.32090233976079e-142	0.877407487827709	0.497	0.138	3.33356123485432e-138
Map1b	6.35329664153828e-142	0.526625354636781	0.982	0.968	1.60338147342502e-137
Ralyl	1.11391877549005e-141	0.709617900259734	0.975	0.961	2.81119681370425e-137
Fam155a	2.14462275045769e-141	0.483645134560514	0.998	0.994	5.41238443533008e-137
Dkk3	3.88198232566924e-141	0.808265703384841	0.805	0.659	9.79695879529146e-137
Chgb	5.08243436398528e-141	0.943123089035391	0.701	0.501	1.28265396043896e-136
Brd9	6.7420037318707e-141	0.872858164608486	0.639	0.383	1.70147948181221e-136
Cttnbp2	1.3731703385458e-139	0.709825824717911	0.877	0.796	3.46546998338803e-135
Prickle1	2.59629284671148e-138	0.565286998244449	0.968	0.962	6.55226425724577e-134
Tanc2	1.10284615387858e-137	0.584798415744494	0.96	0.955	2.78325283854338e-133
Trib2	4.4717105846928e-137	0.928694250270939	0.49	0.141	1.12852560025892e-132
Rims2	2.694362374673e-133	0.716827738882737	0.867	0.786	6.79976232496224e-129
Ell2	4.97634696762155e-133	0.875574593420794	0.458	0.113	1.25588068421865e-128
Gria2	7.11122239301857e-131	0.411050322851632	0.997	1	1.7946591953261e-126
Kcnk2	1.10968516661432e-129	0.88658913125077	0.423	0.076	2.80051245498457e-125
Sobp	1.16783448160829e-128	0.614653178100295	0.932	0.93	2.94726388123484e-124
Cacnb4	3.20937066532232e-127	0.61710919894306	0.954	0.933	8.09948874807394e-123
Cntn4	1.86249119678939e-125	1.37576800239898	0.775	0.663	4.70036903333738e-121
Mical2	4.02229460288584e-124	0.777442308077083	0.712	0.543	1.0151064889303e-119
Ndrg3	2.41436898062127e-123	0.682919405496427	0.835	0.789	6.0931429963939e-119
Vxn	4.25872253650029e-123	0.687989218700674	0.916	0.883	1.07477380653658e-118
Diras2	4.52827635880153e-123	0.789878490231376	0.774	0.672	1.14280110467074e-118
Rprml	1.1258802092616e-122	0.776101745918433	0.736	0.554	2.8413838841135e-118
Igfbp4	2.06582293536096e-122	0.902332849162066	0.379	0.043	5.21351734197047e-118
Slit1	2.36658093935775e-122	0.819542342464411	0.524	0.228	5.97254031665715e-118
Egr1	9.61901936165805e-122	1.00781231638099	0.741	0.573	2.42755191630164e-117
Nrep	4.43285169970304e-121	0.987631491870095	0.525	0.233	1.11871878345406e-116
Lpar1	8.83474524500266e-121	0.836827621105386	0.473	0.149	2.22962465748132e-116
Dkk2	1.11910825360161e-120	0.988057621054144	0.381	0.049	2.82429349961439e-116
Hecw2	9.09525258437954e-120	0.729190079642051	0.835	0.776	2.29536889471987e-115
Dlg2	1.10848590987319e-119	0.323417901809108	1	1	2.79748589074697e-115
Rnf227	3.05278219306452e-119	0.587365038991225	0.955	0.959	7.70430642063694e-115
Cdk14	3.55433498924273e-119	0.641857966583151	0.892	0.824	8.97007521235187e-115
Bcl11a	2.84938652285987e-118	0.717380241853398	0.79	0.656	7.19099676774146e-114
Mdga2	2.87896041427823e-118	0.42891265132532	0.998	0.995	7.26563239751398e-114
Plxna2	1.89627696854938e-116	0.74843888727011	0.729	0.609	4.78563418552807e-112
Dlgap2	5.53217596315606e-116	0.52386882637522	0.946	0.925	1.39615524782169e-111
Rock2	1.92014215063051e-113	0.622106628276117	0.864	0.806	4.84586274554623e-109
Gabrb1	4.93077473759747e-111	0.467067606378521	0.993	0.993	1.24437962052747e-106
Sema6d	1.41164311228329e-107	0.808267082297092	0.538	0.237	3.56256372246935e-103
Klf12	6.36139836159631e-107	0.812316239433838	0.522	0.246	1.60542610451606e-102
Ap3s1	1.17655094946469e-105	0.647430952453326	0.808	0.753	2.96926163116403e-101
Mbnl2	1.53821107660847e-105	0.526939520049387	0.938	0.942	3.88198329403681e-101
Ankrd33b	2.68135596322469e-105	0.724573420144369	0.711	0.549	6.76693804439016e-101
Marcksl1	1.61548225409832e-104	0.797129236008063	0.611	0.359	4.07699256466793e-100
Mrtfb	2.0070184265452e-104	0.571063284118509	0.908	0.891	5.06511240307212e-100
Dock4	2.59674910433558e-103	0.604490329283816	0.89	0.869	6.55341571461169e-99
Dleu2	2.66118513144606e-103	0.73290142981046	0.379	0.083	6.71603291623042e-99
Enox2	8.08140398464158e-103	0.783320863501771	0.434	0.145	2.039503923604e-98
Gm13391	1.84363021135528e-102	0.701363121493166	0.315	0.023	4.65276956439733e-98
Kcnn2	1.99683703823451e-102	0.75958062612165	0.69	0.551	5.03941763339244e-98
Pde4d	5.8410077934329e-102	0.693224948230677	0.905	0.868	1.47409513682866e-97
Elmod1	2.08346628187159e-100	0.598709331588203	0.845	0.809	5.25804385555932e-96
Rpl4	1.1243726178757e-99	0.494494128983384	0.957	0.961	2.8375791757329e-95
Ramp1	1.3079071544129e-99	0.726673103472571	0.491	0.224	3.30076528559183e-95
Sox11	1.75410175838974e-99	0.670388591543856	0.826	0.775	4.4268266076482e-95
Pakap.1	2.6925354496346e-99	0.756041901457176	0.567	0.351	6.79515171424285e-95
Oip5os1	1.15959771443003e-98	0.644486512271655	0.827	0.803	2.92647675190706e-94
Sorcs2	2.84191016384161e-98	0.699713156461846	0.391	0.105	7.17212868048707e-94
Dlgap1	4.58031549028e-96	0.347948846163498	0.999	0.998	1.15593422028196e-91
Nrg3os	8.97806091783634e-96	0.655415013312947	0.737	0.637	2.26579323383436e-91
Ptprj	1.67428463413859e-95	0.681702096586613	0.732	0.672	4.22539213117555e-91
Hunk	1.64743353254013e-94	0.674935346059792	0.349	0.071	4.15762800607151e-90
Stmn1	1.16087528056239e-93	0.513423371520946	0.926	0.911	2.92970094555529e-89
Rapgef2	2.89923154669113e-91	0.566284274364284	0.892	0.878	7.31679065438441e-87
Snca	6.66241368090828e-91	0.464544623422909	0.953	0.959	1.68139334065082e-86
Rims1	1.34764631041144e-90	0.418652679954927	0.988	0.985	3.40105499358535e-86
Galntl6	2.52698313706002e-89	1.5713442846435	0.489	0.251	6.37734734299836e-85
Igsf9b	1.78004343310352e-88	0.707506607668577	0.547	0.322	4.49229561212336e-84
Malat1	1.47843742114343e-85	0.463332797464406	1	0.999	3.73113251973966e-81
Olfm1	1.75362419024747e-85	0.43217944957026	0.97	0.946	4.42562136892755e-81
Mapk8	1.99074421442663e-85	0.626307660799368	0.731	0.671	5.02404117394848e-81
Cpe	2.56693887598372e-85	0.356731535447131	0.995	0.993	6.47818364132012e-81
Fezf2	6.22788996358956e-85	0.638412979653608	0.389	0.128	1.5717325901111e-80
Gadd45a	1.37306877954935e-84	0.70868595747785	0.333	0.075	3.46521367894871e-80
Srrm4	2.99147632301644e-84	0.608057440975825	0.691	0.573	7.54958879639658e-80
Etv5	1.43835097880146e-83	0.704400888254315	0.539	0.322	3.62996636520124e-79
Tshz3	2.81612387118888e-83	0.644357719517793	0.669	0.517	7.10705181371938e-79
Pgm2l1	2.63644293822659e-82	0.409675792725793	0.978	0.982	6.65359104320244e-78
Osbpl9	9.46997064257705e-82	0.690117703880696	0.589	0.43	2.38993649106717e-77
Chrm3	1.00519782462312e-81	0.539238383683603	0.877	0.71	2.53681775000136e-77
Nrsn1	1.38977777264487e-81	0.598568223480426	0.868	0.855	3.50738216482385e-77
Camk2g	1.83920740080382e-81	0.636024507497049	0.681	0.582	4.6416077174086e-77
Man2a1	2.63882828487616e-81	0.72273056824926	0.416	0.182	6.65961094254197e-77
Cdh2	1.3740124920364e-80	0.522130262633681	0.896	0.882	3.46759532615227e-76
Nav2	3.72894625358075e-80	0.551268912714684	0.857	0.819	9.41074166016175e-76
Sema3e	4.88187493175901e-80	0.60718585972769	0.749	0.64	1.23203877652802e-75
Ext1	2.71622949420809e-79	0.496100418600714	0.902	0.867	6.85494837453297e-75
Stard13	3.29166951834322e-79	0.566400383729935	0.262	0.021	8.30718636344279e-75
Pde10a	3.38877558696733e-79	0.456433003855537	0.904	0.865	8.55225294882946e-75
Brinp1	6.99984038138644e-79	0.368043359671141	0.839	0.725	1.7665497170505e-74
Gsg1l	1.40285434832005e-76	0.686320453321683	0.526	0.341	3.54038351885532e-72
Mir100hg	2.40685335335094e-75	0.60087810096558	0.839	0.83	6.07417580785177e-71
Grik4	2.92449757487496e-75	0.643933949222615	0.648	0.542	7.38055452971194e-71
Ccl27a	8.03726319708475e-75	0.697173770150979	0.706	0.671	2.02836411304828e-70
Agbl4	1.01516284898645e-74	0.449972105706204	0.938	0.95	2.5619664819871e-70
Dync1i1	1.01918893642652e-74	0.521709902028098	0.872	0.871	2.5721271188596e-70
Prkcb	1.96414696308654e-74	0.280602621828437	0.998	0.998	4.95691769074149e-70
Celf2	2.59555957826627e-74	0.256082342536494	1	0.999	6.55041370767059e-70
Bcl11b	5.87631564020969e-74	0.503636557253501	0.868	0.829	1.48300577811972e-69
Mgll	9.37843241040648e-74	0.636604394749269	0.435	0.219	2.36683498741428e-69
Runx1t1	2.608720049867e-73	0.588904887867733	0.786	0.705	6.58362678984934e-69
Gpm6b	4.01133439756315e-72	0.457144207421623	0.928	0.955	1.01234046191301e-67
Cxxc4	8.84703801330667e-72	0.627191968476358	0.401	0.178	2.2327269834182e-67
Gpcpd1	5.55943525439643e-71	0.617736334019625	0.637	0.527	1.40303467515203e-66
R3hdm2	2.96046766745555e-70	0.556844447172704	0.741	0.72	7.47133225235756e-66
Xkr6	3.99529918795536e-70	0.616135681192499	0.419	0.204	1.00829365606429e-65
AI593442	8.97005998698375e-70	0.671257598825229	0.476	0.282	2.26377403891509e-65
Sdk2	2.02033184043225e-69	0.609209374715252	0.697	0.612	5.09871146569886e-65
Trabd2b	6.88297333109442e-68	0.523941731707283	0.233	0.02	1.7370559795683e-63
Dpy19l3	1.19977088459461e-67	0.592825888866141	0.386	0.175	3.02786178145143e-63
Mtcl1	4.67800852753648e-67	0.539659779385993	0.288	0.071	1.18058901209438e-62
Csmd3	4.4337485788787e-66	0.489161799471246	0.968	0.979	1.11894512885162e-61
Pakap	6.26029250983392e-66	0.630519517695077	0.532	0.38	1.57991002070679e-61
Ighm	7.24338239428704e-66	0.577998740732394	0.214	0.01	1.82801241484622e-61
Synj2	1.02413424438936e-64	0.578440190071501	0.424	0.223	2.58460759256542e-60
Macrod1	1.07234406731671e-64	0.609773593438021	0.583	0.467	2.70627472268719e-60
Ncoa1	2.26717168441309e-64	0.48434021834525	0.85	0.869	5.72166117995332e-60
Rgma	2.59726276667242e-64	0.546005349500238	0.34	0.124	6.55471204425119e-60
Sgcd	4.3675388960261e-64	0.729206920331272	0.848	0.837	1.10223579119011e-59
Pard3	1.29208645335108e-63	0.523067578983903	0.275	0.063	3.26083858232211e-59
Lrrc57	5.44502858167612e-63	0.564379482121629	0.359	0.151	1.3741618631576e-58
Plcl2	1.23172088792727e-62	0.614055007411778	0.55	0.415	3.10849400486205e-58
Me3	4.58379372281473e-62	0.502746361980297	0.821	0.786	1.15681202182675e-57
Unc13b	8.43239752321282e-62	0.584803781229596	0.425	0.242	2.12808416293322e-57
Cntn5	9.62380395528054e-62	1.14244511373689	0.605	0.508	2.42875940419415e-57
Cit	2.80756266925712e-61	0.57178577822315	0.604	0.49	7.08544590840419e-57
Adamtsl1	5.5340480308618e-61	0.756179230906384	0.411	0.204	1.39662770154859e-56
Rnf152	9.36101230826162e-61	0.501724469269208	0.217	0.022	2.36243867623599e-56
Limk1	1.07200317659448e-60	0.560896342376664	0.348	0.148	2.7054144167715e-56
Mdga1	2.32544542734146e-60	0.607381956423016	0.367	0.165	5.86872662498164e-56
Setbp1	6.08020607897055e-60	0.45573127698399	0.887	0.9	1.5344616081498e-55
Sox5	1.99467629484676e-59	0.418666465044977	0.933	0.936	5.03396456530476e-55
Sept6	2.72897743179987e-59	0.576145170816986	0.421	0.234	6.88712034463334e-55
Kcnmb4	4.53478739790682e-59	0.580479004852769	0.57	0.474	1.14444429560974e-54
Lrrc4c	7.15559447121125e-59	0.449108610202405	0.986	0.979	1.80585737669958e-54
Gabra5	3.32918190613284e-58	0.548708341469017	0.675	0.616	8.40185637650744e-54
Fmn1	1.63270376100234e-57	0.596126529100102	0.384	0.198	4.12045448164161e-53
Samd12	2.74853124696766e-57	0.4382582541137	0.929	0.943	6.93646830797227e-53
Esrrg	6.99403170129121e-57	0.590557705421717	0.468	0.288	1.76508378045486e-52
Batf3	3.29522896029733e-56	0.456546476279216	0.187	0.009	8.31616932710237e-52
Rorb	4.68813447039129e-56	0.634147665468307	0.256	0.061	1.18314449629265e-51
Gm20642	5.94505624322588e-56	0.509027880904574	0.565	0.454	1.50035384410291e-51
Arpp19	1.30027211279731e-55	0.524525851069912	0.851	0.87	3.28149673106658e-51
Osbpl1a	1.9782825888898e-55	0.534292902943978	0.629	0.564	4.99259176958118e-51
Purb	2.18469338963566e-55	0.400292783387735	0.898	0.911	5.51351070742352e-51
Spop	3.40606953454944e-55	0.407784140878044	0.895	0.911	8.59589768434242e-51
Tppp	8.09645570854872e-55	0.44541872252046	0.817	0.838	2.04330252716644e-50
Lynx1	1.18069688651845e-54	0.58277536883421	0.355	0.172	2.97972473250661e-50
Rnd3	1.18946785978048e-54	0.480090587744922	0.231	0.045	3.001860037728e-50
Epb41	1.62262904274619e-54	0.534209440022823	0.318	0.127	4.09502891517856e-50
Deptor	5.82838775379508e-54	0.573898756593418	0.394	0.212	1.47091021742527e-49
Lpgat1	1.0599882488909e-53	0.465396843836983	0.771	0.804	2.67509234372595e-49
Ikzf2	1.06832451081733e-53	0.553320407668047	0.296	0.105	2.6961305679497e-49
Xist	5.84880121739636e-53	0.846213732123546	0.613	0.573	1.47606196323432e-48
Mfsd4a	6.75912495062294e-53	0.567347289305212	0.514	0.404	1.70580036378871e-48
Sfmbt2	1.60256027565284e-52	0.526821613571346	0.329	0.136	4.04438136766507e-48
Nkain3	9.82162567111101e-52	0.659254136065028	0.381	0.202	2.47868367061829e-47
Kcnj3	1.20326803141185e-51	0.481490924165536	0.788	0.793	3.0366875308741e-47
Ncoa7	1.26228947510281e-51	0.417814097106018	0.843	0.867	3.18563994831697e-47
Cxxc5	6.6320826258105e-51	0.567095778684349	0.438	0.285	1.6737386922758e-46
Xylt1	7.32935446400001e-51	0.445421329160054	0.791	0.78	1.84970918607968e-46
Mef2a	8.96927230947935e-51	0.497908598741298	0.662	0.626	2.2635752527433e-46
Nudt4	1.51887702911065e-50	0.560840065228953	0.528	0.423	3.83318995836654e-46
Sema5a	3.98099136153591e-50	0.596515361535444	0.478	0.325	1.00468278991082e-45
Lrrtm2	4.00415969948879e-50	0.54552089934358	0.514	0.396	1.01052978335999e-45
Ano4	8.99726108534983e-50	0.568071011230615	0.383	0.212	2.27063878010974e-45
Rnf150	1.92305199697048e-49	0.459517387083636	0.737	0.749	4.8532063247544e-45
B3gat1	3.95738949569877e-49	0.522942438252476	0.562	0.477	9.98726387029498e-45
Slc16a10	8.56491499278907e-49	0.468807456519862	0.266	0.089	2.16152759673018e-44
Agap1	1.11766165066649e-48	0.517577722357958	0.582	0.503	2.82064270778702e-44
Kcnj6	3.37849443009113e-48	0.499319659979798	0.629	0.586	8.52630639322099e-44
Gm43154	4.39255230489887e-48	0.372706781503909	0.167	0.011	1.10854842518733e-43
Gpr137c	1.47023025976962e-47	0.584889220989995	0.534	0.441	3.71042010658059e-43
Zfp365	1.94009408731819e-47	0.444063269427781	0.764	0.76	4.89621544816493e-43
Samd5	3.67742098583634e-47	0.498093700590307	0.671	0.611	9.28070734195518e-43
Nova1	6.20641311863272e-47	0.5600084235618	0.418	0.273	1.56631247874934e-42
Fxyd7	2.76903150890835e-46	0.451270480624836	0.725	0.72	6.988204819032e-42
Nos1ap	3.56334098146577e-46	0.510785268490639	0.766	0.774	8.99280363492517e-42
Nr4a2	6.33867524557553e-46	0.293095567478298	0.959	0.955	1.5996914717259e-41
Nfix	6.70607144612211e-46	0.381142373385703	0.88	0.894	1.69241125085784e-41
Lifr	3.00769590371993e-44	0.498605401070853	0.385	0.232	7.59052215221798e-40
Cadm1	5.2561614362167e-44	0.34698757293294	0.931	0.95	1.32649746165801e-39
Frmpd3	5.73768356991376e-44	0.429095607271003	0.265	0.098	1.44801920253913e-39
Prkcg	6.36287967264295e-44	0.408753439803061	0.802	0.818	1.6057999429849e-39
Map3k5	1.01623108208433e-43	0.498810780941821	0.463	0.323	2.56466238185621e-39
Rpl13a	1.251113626431e-43	0.254666708401175	0.988	0.989	3.15743545902391e-39
Rgs20	2.33139852518694e-43	0.544015663485028	0.463	0.333	5.88375045801428e-39
Necab3	2.3711799508066e-43	0.482198117990015	0.361	0.206	5.98414684185062e-39
Syne1	5.18832975534948e-43	0.415669748222065	0.772	0.789	1.30937878035755e-38
Sgk1	5.44996081260413e-43	0.527203607515016	0.343	0.187	1.3754066102769e-38
Cdkl4	7.63676672066566e-43	0.519573409240885	0.417	0.281	1.92729081729439e-38
Scn2a	7.79060943026706e-43	0.298773884208135	0.951	0.966	1.9661161019165e-38
Sept9	8.2859855171823e-43	0.489909509584534	0.379	0.236	2.0911341649713e-38
Khdrbs2	3.12658260120358e-42	0.417346672551391	0.885	0.893	7.89055651065748e-38
Strbp	4.72558370831427e-42	0.301985399801115	0.95	0.975	1.19259556046727e-37
Gabrb3	3.7724380873172e-41	0.269587852021749	0.976	0.986	9.52050200096241e-37
Spred2	4.82827137953021e-41	0.429515785429085	0.666	0.627	1.21851084805204e-36
Ccer2	8.48595776727488e-41	0.297297258443598	0.143	0.008	2.14160116172716e-36
Sh3rf1	1.35944902591656e-40	0.449284624351407	0.304	0.148	3.43084150670562e-36
Arhgap10	1.47261655770022e-40	0.484180776591659	0.364	0.216	3.71644240666805e-36
Ephb2	2.34926083481036e-40	0.48350115373231	0.329	0.18	5.92882956881091e-36
Kcnrg	3.53272402985876e-40	0.385249561343088	0.201	0.052	8.91553563415455e-36
Igf1r	1.22435959645148e-39	0.436127091280682	0.693	0.657	3.0899163135646e-35
Shb	1.39494324322082e-39	0.307307280218409	0.158	0.021	3.52041826291639e-35
Rps7	2.01057526355898e-39	0.282854635810465	0.976	0.974	5.07408879264379e-35
Pik3r3	2.40183144037846e-39	0.509771357289906	0.492	0.404	6.06150200608312e-35
Ppp1r9a	2.62091466478491e-39	0.330937014035737	0.919	0.934	6.61440233951768e-35
Fstl5	3.77345683245549e-39	0.498867518463939	0.421	0.277	9.52307300806792e-35
Ckb	6.53916296033868e-39	0.455321953146791	0.674	0.663	1.65028855630067e-34
Ccdc85b	1.08119600236612e-38	0.363138865908009	0.863	0.893	2.72861435117139e-34
Grb14	2.00304821007846e-38	0.496968772285141	0.369	0.234	5.05509276777502e-34
Syt7	2.56406276594292e-38	0.355700073654372	0.848	0.878	6.47092520241014e-34
Atp2a2	2.87244847221624e-38	0.320259999177916	0.928	0.952	7.24919820933212e-34
Nuak1	3.20783048948268e-38	0.490391146192559	0.48	0.382	8.09560180630743e-34
Ypel3	5.26482216990395e-38	0.313922103765697	0.936	0.959	1.32868317101866e-33
Dip2b	8.89213429475501e-38	0.386641154641508	0.75	0.771	2.24410793196732e-33
Scn3a	9.92960778504282e-38	0.44198536093385	0.635	0.605	2.50593511671126e-33
Fut8	1.79579968441453e-37	0.478893381926177	0.612	0.592	4.53205966355695e-33
Lgi1	1.9452364553933e-37	0.412088957257758	0.688	0.686	4.90919324247608e-33
Cap2	4.20956679071876e-37	0.436997346109323	0.763	0.8	1.06236837097369e-32
Asap2	5.26442827378385e-37	0.467620914886888	0.485	0.399	1.32858376345483e-32
Myo5a	5.73424784436971e-37	0.365935800450487	0.845	0.885	1.44715212848358e-32
Frrs1l	3.24555792574907e-36	0.339248462060639	0.853	0.904	8.19081453721292e-32
Fam168a	4.92812632356706e-36	0.354011723054881	0.826	0.861	1.24371124027862e-31
Col5a1	5.30757371046981e-36	0.289776725174401	0.14	0.015	1.33947237731127e-31
Trerf1	1.67933831289171e-35	0.400484132535383	0.699	0.666	4.2381461002448e-31
Eps8	1.88846298584943e-35	0.375952312157592	0.21	0.069	4.7659140373882e-31
Lhfp	1.91105392159912e-35	0.413483927256296	0.217	0.077	4.82292678193969e-31
Fam110b	2.21783910498784e-35	0.474365054725417	0.47	0.381	5.59716054925782e-31
Gm27040	2.62015378019317e-35	0.278490767166694	0.138	0.015	6.61248209507351e-31
Arhgef25	4.4096563659012e-35	0.471381029781775	0.377	0.258	1.11286497706249e-30
Homer1	6.35062660345309e-35	0.476050679522536	0.859	0.893	1.60270763591346e-30
Pnisr	6.73542892528507e-35	0.360951928412344	0.79	0.834	1.69982019787419e-30
AI413582	1.16375782014993e-34	0.437120609702893	0.619	0.608	2.93697561071237e-30
Adam23	2.03196808342658e-34	0.447302922251672	0.562	0.521	5.12807785214366e-30
Fmn2	3.09213984000204e-34	0.377679492071452	0.739	0.762	7.80363331421315e-30
Dgki	1.0623415928403e-33	0.281757365047977	0.879	0.901	2.68103147785107e-29
Hivep1	1.24026747919709e-33	0.457025098925514	0.394	0.282	3.13006303724969e-29
Ptger3	1.29119748449469e-33	0.307195281284246	0.157	0.032	3.25859509161924e-29
Abracl	2.19780092830039e-33	0.360739080558832	0.221	0.085	5.54659020275168e-29
Ddit4l	4.00534932337001e-33	0.308113602960823	0.158	0.033	1.01083000873889e-28
Ror2	5.22046263408475e-33	0.321365846370749	0.161	0.035	1.31748815496397e-28
Kl	1.39855034827935e-32	0.253292555107294	0.117	0.007	3.5295215139526e-28
Pds5b	2.06696971819495e-32	0.411313406297862	0.653	0.663	5.21641147780859e-28
Teddm2	2.89664018873382e-32	0.453189801866766	0.337	0.212	7.31025084430755e-28
Fam174a	3.09057903661236e-32	0.39048439260216	0.688	0.715	7.79969431469861e-28
Eef1g	7.55850595303602e-32	0.300304142572482	0.921	0.929	1.9075401473677e-27
Gng12	9.7890558690645e-32	0.505208829944589	0.393	0.29	2.47046402967581e-27
Sema6a	2.29536628090448e-31	0.367975881411452	0.202	0.074	5.79281588311864e-27
Pfdn2	4.5864198217453e-31	0.321950423325682	0.851	0.898	1.15747477041386e-26
Oprd1	8.86719065995198e-31	0.264479560679067	0.129	0.019	2.23781290685208e-26
Epha5	1.12103497044836e-30	0.250454857434974	0.981	0.995	2.82915595492053e-26
Sptbn5	1.77466070951651e-30	0.333930694037347	0.183	0.058	4.4787112326068e-26
Dst	1.87110912071498e-30	0.3422300989937	0.78	0.824	4.72211808794841e-26
Skil	2.87684909102566e-30	0.468224281903715	0.547	0.509	7.26030405102145e-26
Arhgef3	3.42717975482287e-30	0.411795520665356	0.401	0.293	8.64917354724647e-26
Cpne8	5.37678045389821e-30	0.348536453641198	0.18	0.058	1.35693808315029e-25
Inf2	9.29992039763657e-30	0.321958046377055	0.182	0.062	2.34702091075154e-25
Ly6e	1.31551882776522e-29	0.422625556861022	0.603	0.595	3.3199748656311e-25
Tbc1d24	1.36741947189707e-29	0.426266906073418	0.571	0.557	3.45095652122662e-25
Rell1	3.81410028251962e-29	0.253787904023441	0.133	0.024	9.62564488299477e-25
Htr1f	3.91741096465779e-29	0.349842531290917	0.763	0.748	9.88637005150685e-25
Dok6	5.74396596608198e-29	0.321240940488893	0.87	0.896	1.44960469086011e-24
Zfhx3	6.77774879987185e-29	0.287564892695456	0.152	0.038	1.71050046462366e-24
Olfm2	7.09532154312472e-29	0.431209690612915	0.436	0.353	1.79064629783839e-24
Ptprn2	7.35629161099217e-29	0.288099790914265	0.909	0.938	1.85650731386609e-24
9330182L06Rik	7.64206798919839e-29	0.429062567404947	0.363	0.263	1.928628698434e-24
E230016M11Rik	8.20675258972999e-29	0.408455320711017	0.276	0.156	2.07113815107016e-24
Prickle2	1.0343918355274e-28	0.316670889604685	0.855	0.904	2.61049467532049e-24
Cacna2d1	1.20097206883324e-28	0.270187464728825	0.929	0.96	3.03089321011445e-24
Rab6b	2.2004781734528e-28	0.260074683232052	0.928	0.954	5.55334676634283e-24
Map1lc3b	3.40436872682522e-28	0.369852502919156	0.692	0.722	8.59160535588882e-24
Itga5	4.71426708870069e-28	0.261438509139571	0.122	0.019	1.18973958517539e-23
Arpc3	6.04390127906674e-28	0.413616013174898	0.645	0.656	1.52529936579807e-23
Lmbrd1	6.53642457763881e-28	0.35251773204879	0.685	0.723	1.64959747065871e-23
Pitpnc1	6.99482439886783e-28	0.379798513881378	0.282	0.158	1.76528383354227e-23
Ephb6	8.5470803405274e-28	0.332518036000191	0.213	0.094	2.1570266655389e-23
Csrnp3	1.00889237426002e-27	0.366696505688329	0.7	0.715	2.54614168492002e-23
Rgs7	1.60687998155986e-27	0.282917505071766	0.815	0.805	4.05528300946261e-23
Slc22a4	1.63374378996619e-27	0.25869686320444	0.143	0.035	4.12307920273766e-23
Pkig	1.81915869251282e-27	0.320786791904445	0.856	0.895	4.5910107922946e-23
Phf20l1	3.00009704661016e-27	0.359843459170745	0.73	0.779	7.57134491653007e-23
Gtf3c1	5.56587865914521e-27	0.415222592309789	0.418	0.342	1.40466079720848e-22
Ppp2r5c	7.62613002778925e-27	0.343925970020972	0.719	0.77	1.92460643511317e-22
Scg5	1.22481977194248e-26	0.368451876340638	0.657	0.699	3.09107765845125e-22
Atp8a1	1.26313038798039e-26	0.276853909284108	0.895	0.933	3.1877621601461e-22
Grik3	1.35330351380839e-26	0.32547885390075	0.795	0.817	3.41533207779824e-22
Kcnk1	1.67732721418185e-26	0.43080208803728	0.438	0.373	4.23307069043073e-22
Car11	3.14016941693318e-26	0.358685416437704	0.617	0.618	7.92484555751426e-22
1700025G04Rik	1.0414373754793e-25	0.390262807328355	0.57	0.561	2.62827550449711e-21
B230217C12Rik	1.2023915620961e-25	0.411519981486471	0.421	0.352	3.03447558526192e-21
Akt3	3.06557359618242e-25	0.33517743682119	0.772	0.821	7.73658808468557e-21
Fam53b	6.42990949249793e-25	0.310897603102485	0.193	0.084	1.6227162586217e-20
Ccdc88c	7.59503417307348e-25	0.378963217917624	0.286	0.178	1.91675877425855e-20
Ascl1	1.32256265112646e-24	0.289885454350292	0.18	0.071	3.33775136264786e-20
Gng4	1.41840760334196e-24	0.396568288988959	0.395	0.302	3.5796352685541e-20
Dzank1	1.7158732893394e-24	0.351072598513176	0.669	0.702	4.33034942030584e-20
Arhgap44	2.07974689742568e-24	0.353569899239023	0.668	0.705	5.2486572450332e-20
Rsrp1	2.31751994191336e-24	0.316728566418743	0.75	0.785	5.84872507740676e-20
Ankrd12	2.7548699623328e-24	0.31413219778915	0.792	0.832	6.95246532393928e-20
Fbxo34	2.88866948695114e-24	0.380585420526247	0.31	0.215	7.2901351842186e-20
Plekho1	3.14930723310048e-24	0.300962683563602	0.19	0.084	7.94790666417567e-20
Vopp1	7.32433787261134e-24	0.349776644649091	0.615	0.631	1.84844314891093e-19
Sept3	1.34092547108554e-23	0.30903393728015	0.791	0.849	3.38409361137858e-19
Ccser1	1.40135440702058e-23	0.263237788234547	0.936	0.959	3.53659811699785e-19
Med10	2.35892439598597e-23	0.385799886915685	0.419	0.356	5.95321749814979e-19
Fxyd1	2.66592869398189e-23	0.309324917508506	0.198	0.093	6.72800424500211e-19
Scn1b	3.28321361324534e-23	0.281571787217866	0.844	0.896	8.28584619574727e-19
Ppp1r2	5.41862941791807e-23	0.322949999171827	0.713	0.758	1.36749950619998e-18
Ndfip2	5.50221785886078e-23	0.388232059094839	0.562	0.556	1.38859472104069e-18
Ica1	6.20109248366543e-23	0.354370406974316	0.662	0.705	1.56496971010264e-18
B3galt2	6.72254333638878e-23	0.34237497410095	0.662	0.668	1.69656826180444e-18
Pxdn	1.01515091040553e-22	0.369015068789295	0.355	0.267	2.56193635259044e-18
Nfia	1.26223695734245e-22	0.353502411156875	0.794	0.809	3.18550740924515e-18
Gm15810	2.27907831249357e-22	0.422822190671851	0.486	0.441	5.75170993724002e-18
Gfra2	2.83080249328458e-22	0.398937490149759	0.325	0.226	7.1440962523023e-18
Lefty2	3.0663242156379e-22	0.293361057176488	0.188	0.085	7.73848242300536e-18
Ramac	3.72535903594914e-22	0.380495300919483	0.582	0.599	9.40168859902484e-18
Ptpn4	7.37530300429963e-22	0.374054854513639	0.541	0.534	1.8613052191951e-17
Ccng1	1.14741361758289e-21	0.387477542663623	0.392	0.328	2.89572774669394e-17
Ube2e2	1.2740283573209e-21	0.270736502077372	0.883	0.935	3.21526536537076e-17
Ppm1a	1.41855029947432e-21	0.283607720070885	0.809	0.869	3.57999539078335e-17
Ina	2.39704596363141e-21	0.27820169768485	0.768	0.802	6.04942489841659e-17
Tox	2.81888549842661e-21	0.436281440616859	0.197	0.096	7.11402133237923e-17
Epb41l1	2.83557117328092e-21	0.273682224032781	0.77	0.812	7.15613097000907e-17
Pantr1	3.25867023317108e-21	0.266508678665107	0.137	0.045	8.22390606745385e-17
Dnm3	3.47686179484978e-21	0.289545994539477	0.786	0.822	8.77455611166238e-17
Rapgef4	3.89157194625046e-21	0.308818297792067	0.713	0.758	9.82116012075227e-17
Acap2	4.47951463189427e-21	0.313551685467353	0.707	0.752	1.13049510765116e-16
Gm2824	5.5472907297879e-21	0.363666885042668	0.317	0.226	1.39996976147657e-16
Ppig	6.27863918439182e-21	0.300624829612756	0.701	0.742	1.58454017096496e-16
Sptbn2	1.33796728875637e-20	0.319672489995044	0.678	0.726	3.37662804663444e-16
Gnaq	3.27900685994842e-20	0.257669396551913	0.869	0.922	8.27522961245184e-16
4921511C10Rik	3.50207796310426e-20	0.393184038972404	0.417	0.359	8.83819415548621e-16
Zmynd8	4.99943848768137e-20	0.276333674511359	0.768	0.806	1.26170829113615e-15
Scn1a	9.19188891976759e-20	0.39290732500871	0.424	0.37	2.31975700668175e-15
Gm48957	9.80082999130476e-20	0.367667897501613	0.301	0.217	2.47343546490558e-15
Rnf24	1.33117940954803e-19	0.360943125267643	0.364	0.299	3.35949747587636e-15
Cntnap5b	1.7547720650994e-19	0.453323759644565	0.315	0.213	4.42851826069135e-15
Sbf2	1.96125256854695e-19	0.31524868964585	0.693	0.744	4.94961310724195e-15
Gm13483	2.32333212798224e-19	0.259797080637694	0.136	0.05	5.86339329138878e-15
Gabrb2	2.80601133194371e-19	0.327710769793166	0.599	0.589	7.08153079842635e-15
Gm15738	4.86356296759359e-19	0.358530010099314	0.408	0.365	1.22741738613159e-14
Atrnl1	6.00242349157653e-19	0.271807322736505	0.812	0.864	1.51483161656917e-14
Gm48742	6.37306696619754e-19	0.368722003343798	0.367	0.3	1.60837091025927e-14
Ankrd63	1.61460531545005e-18	0.280160779999166	0.216	0.122	4.07477943460129e-14
Rap1gds1	1.69403540949157e-18	0.279247541926293	0.73	0.778	4.27523716293388e-14
Kcnc4	2.02533356662672e-18	0.359633506337312	0.562	0.588	5.11133432209586e-14
Serpini1	3.70534112150585e-18	0.315592648146563	0.756	0.812	9.35116938834431e-14
Cabp7	4.03736762290931e-18	0.298421700211197	0.219	0.131	1.01891046699362e-13
Arap2	4.16430463625644e-18	0.39942933090725	0.522	0.529	1.05094556105204e-13
Svop	5.0374055679063e-18	0.28381251269565	0.775	0.835	1.27129004317251e-13
Trhde	6.09662558076223e-18	0.424717864214268	0.577	0.579	1.53860539781696e-13
Hdgfl3	7.06508260184591e-18	0.273420646932156	0.75	0.808	1.78301489622785e-13
Csnk1e	7.60480223958136e-18	0.342670427131275	0.549	0.567	1.91922394120315e-13
Smim10l1	1.68034643072094e-17	0.292589653141942	0.734	0.779	4.24069028721044e-13
Gpd2	2.47891897090611e-17	0.263097895548064	0.765	0.824	6.25604780687574e-13
5330434G04Rik	2.89012700521242e-17	0.316860511253982	0.534	0.508	7.29381352305459e-13
Jakmip2	2.89513375068073e-17	0.311055052204024	0.646	0.693	7.30644904659296e-13
Kmt2e	4.48983422785617e-17	0.281213551697836	0.729	0.793	1.13309946408406e-12
Cwh43	5.38602883111734e-17	0.359925490458144	0.367	0.313	1.35927209610908e-12
Plcxd3	5.4451470537205e-17	0.344385335659135	0.607	0.6	1.37419176194744e-12
Ccni	5.49736093909782e-17	0.308842379015588	0.637	0.694	1.38736898020012e-12
Matk	7.7561990682096e-17	0.285938008511342	0.693	0.749	1.95743195884406e-12
Pcgf5	7.94795777012625e-17	0.352882645803358	0.384	0.338	2.00582610244676e-12
Dtx3	1.06749371246473e-16	0.325503842060657	0.596	0.643	2.69403388214723e-12
Ngef	1.33255558814513e-16	0.306497616560493	0.625	0.68	3.36297053780186e-12
Aig1	1.39664714656497e-16	0.306887932948589	0.635	0.682	3.52471840378601e-12
Atp1b2	1.56507130943584e-16	0.329652911962308	0.501	0.486	3.94977046362324e-12
Luzp1	3.02567065063552e-16	0.360930701003544	0.453	0.434	7.63588502100886e-12
Ubn2	3.21551112318582e-16	0.263626713479906	0.724	0.787	8.11498542158406e-12
Pik3ca	3.98700087588721e-16	0.33366055115494	0.514	0.529	1.00619941104766e-11
Neto1	4.19251996906234e-16	0.323709085840187	0.629	0.641	1.05806626459226e-11
Podxl2	4.27439739476539e-16	0.358680200089189	0.443	0.44	1.07872967051694e-11
Rab15	4.69437320050384e-16	0.286821621225632	0.679	0.753	1.18471896461115e-11
Stard10	6.30568860056588e-16	0.263899231492175	0.211	0.13	1.59136663212481e-11
Igsf21	7.17472088391126e-16	0.268113963999993	0.747	0.804	1.81068430947269e-11
Mir99ahg	1.21812483956435e-15	0.312033826179371	0.697	0.749	3.07418165760855e-11
Dusp3	1.87913603516645e-15	0.352711227136393	0.571	0.598	4.74237561194958e-11
Snx30	1.96098289899908e-15	0.322495134713033	0.373	0.323	4.94893254220397e-11
Tuba4a	2.18563651109217e-15	0.282022600558526	0.736	0.805	5.51589086304331e-11
Iqsec1	3.61395495723799e-15	0.282968228567961	0.694	0.752	9.12053812558153e-11
Mxi1	3.78825275407529e-15	0.332296006898472	0.436	0.418	9.56041347545981e-11
Ttc14	5.54141505437961e-15	0.262483880460054	0.728	0.817	1.39848691727378e-10
St3gal5	6.41129835926241e-15	0.295023039182782	0.617	0.662	1.61801936692706e-10
Rnf180	6.50917286490485e-15	0.342132216323405	0.347	0.294	1.64271995591604e-10
Nmt2	8.83096794790305e-15	0.310135187569831	0.655	0.716	2.22867138101229e-10
Atp1b3	1.10891254268367e-14	0.309061374794044	0.32	0.26	2.79856258397078e-10
Antxr1	1.45834576192708e-14	0.268660289348725	0.187	0.109	3.68042719937537e-10
Insyn1	1.49677443319096e-14	0.326709672884746	0.448	0.427	3.77740963704402e-10
Ube2g1	1.60829626392533e-14	0.311324332659449	0.573	0.617	4.05885728126836e-10
Sept8	1.68111493434744e-14	0.270056676067397	0.72	0.793	4.24262975981262e-10
Flrt1	2.45702678620534e-14	0.315506607402856	0.327	0.277	6.20079850034643e-10
Cabp1	2.47185604623133e-14	0.34025635102231	0.438	0.432	6.238223103874e-10
Inpp4a	3.35322810500665e-14	0.32656791812887	0.671	0.752	8.46254176860528e-10
Mlip	3.60704077749059e-14	0.280799716861063	0.432	0.382	9.10308881015301e-10
Sil1	5.36256540976279e-14	0.325588962806837	0.289	0.221	1.35335063246184e-09
Ephx4	5.38868007447887e-14	0.318175449755304	0.484	0.496	1.35994119039623e-09
Mat2b	5.99762843558216e-14	0.321746133462958	0.488	0.5	1.51362148828787e-09
Qk	6.04829492400468e-14	0.30943680910059	0.493	0.5	1.52640818997106e-09
Mast3	7.07488419169277e-14	0.327757004695949	0.528	0.556	1.78548852345751e-09
Fnbp1	7.90600154428828e-14	0.317709595320883	0.433	0.418	1.99523760973203e-09
Cdk5r2	9.97574577206462e-14	0.30834160368853	0.642	0.707	2.51757896049595e-09
Glul	1.0279993748745e-13	0.296080667221353	0.251	0.184	2.59436202237078e-09
Pde4a	1.29875014870649e-13	0.254051961007706	0.635	0.693	3.27765575029056e-09
Slc38a1	1.3189319003954e-13	0.302401647368984	0.569	0.605	3.32858843702787e-09
St3gal1	1.45209784320257e-13	0.299125302465645	0.485	0.467	3.66465932689032e-09
Pitpnm3	1.57580721951741e-13	0.29124522498086	0.249	0.182	3.97686467989608e-09
Spock3	1.59411314651463e-13	0.379553677080403	0.54	0.54	4.02306334785898e-09
Hdac9	1.71416228382983e-13	0.347752240486517	0.53	0.535	4.32603135570135e-09
Nr4a1	2.11707718243729e-13	0.284551160434041	0.307	0.226	5.342867685317e-09
Peg13	2.72749659429354e-13	0.300440977152153	0.567	0.615	6.88338315501861e-09
Scai	3.45389863935479e-13	0.283767979587514	0.587	0.638	8.71660399613969e-09
Stag1	3.46456923436711e-13	0.276213963032745	0.712	0.786	8.74353337677228e-09
Islr2	3.93539654752177e-13	0.298897578152948	0.438	0.411	9.93176026698069e-09
Flywch2	4.05761903779717e-13	0.254306398369536	0.192	0.123	1.02402131656887e-08
Crebbp	4.54447213544252e-13	0.259357642284317	0.677	0.749	1.14688843282163e-08
Sox8	4.68513908490242e-13	0.274904322908681	0.244	0.175	1.18238855085682e-08
Gdpd5	6.55837329511231e-13	0.323410961635282	0.321	0.274	1.65513666848749e-08
Umad1	1.14159914572703e-12	0.289539767312386	0.587	0.638	2.8810537640713e-08
Rai14	2.23324473293085e-12	0.334399027442105	0.379	0.348	5.63603973249758e-08
Tmem150c	2.7256965796758e-12	0.294982789902944	0.285	0.226	6.87884045812781e-08
Gm35835	4.00520162363448e-12	0.279678400492175	0.25	0.187	1.01079273375663e-07
Slc4a4	4.34338694103891e-12	0.270729661738138	0.403	0.352	1.09614056230999e-07
Golga7b	6.6125478391302e-12	0.288098570573849	0.557	0.609	1.66880869816129e-07
Fam49b	2.65988701414977e-11	0.250852831237474	0.66	0.749	6.71275685760979e-07
Nck2	4.46084916004991e-11	0.307351057428569	0.342	0.313	1.12578450252179e-06
Cstf3	5.80400737563797e-11	0.269727504733309	0.588	0.66	1.46475734138976e-06
Eps15	1.01711118113994e-10	0.269700326816245	0.559	0.6	2.56688348784287e-06
Epop	1.0409423547571e-10	0.268688408756451	0.253	0.201	2.6270262207005e-06
Kctd1	1.20701407545241e-10	0.270050341108198	0.532	0.549	3.04614142221926e-06
Chd5	1.31178590163029e-10	0.252033498927339	0.656	0.74	3.31055407994436e-06
Klf10	1.43052556563823e-10	0.31049498182353	0.409	0.399	3.61021737000121e-06
Cdk19	2.78116190640449e-10	0.304343509083434	0.411	0.414	7.01881830319302e-06
Jcad	3.20320414126476e-10	0.29303349346579	0.379	0.357	8.08392629130989e-06
Arid4a	3.23598567568736e-10	0.259201842968266	0.594	0.659	8.16665704973218e-06
Arc	3.63399066180829e-10	0.298896256705452	0.243	0.184	9.17110223320558e-06
Egr3	4.61202001909921e-10	0.428860444247614	0.57	0.621	1.16393549222007e-05
Prdx5	4.79476379330861e-10	0.250389135245272	0.617	0.68	1.21005453851729e-05
Dagla	8.09362848475236e-10	0.293375873807731	0.374	0.366	2.04258902069695e-05
H3f3a	8.52114873726375e-10	0.253779272997682	0.598	0.666	2.15048230682325e-05
Cyb561	9.85841500761668e-10	0.272324102242648	0.522	0.567	2.48796819547222e-05
Tmem56	1.06552161369436e-09	0.302755854495581	0.455	0.483	2.68905689648046e-05
Ubxn2a	1.27785516414906e-09	0.282931088572953	0.331	0.303	3.22492307776299e-05
Akap7	1.6041992257505e-09	0.279739230482315	0.298	0.26	4.04851758602653e-05
Cdyl2	1.88521594816443e-09	0.275852405600834	0.307	0.268	4.75771948838256e-05
Lrrc8b	2.46963511382648e-09	0.268284052967549	0.463	0.483	6.23261813676387e-05
Immp2l	2.54626014902743e-09	0.318064631983609	0.383	0.37	6.42599673810053e-05
Lrrn3	2.55615357311973e-09	0.264245467853375	0.277	0.238	6.45096477248228e-05
Sidt1	3.38491707111282e-09	0.262320435138537	0.589	0.637	8.54251521236743e-05
Ppm1b	4.49701850959398e-09	0.250942087863438	0.575	0.65	0.000113491256126623
Gsdme	4.93576738711108e-09	0.290431582438799	0.394	0.39	0.000124563961548522
4930570B17Rik	6.22165863786305e-09	0.272048562650217	0.377	0.365	0.00015701599904375
Rmdn1	7.17670719595594e-09	0.255232439867095	0.544	0.603	0.00018111855950434
Mrps21	8.13353876563199e-09	0.250044005814814	0.581	0.653	0.000205266117828255
2900026A02Rik	9.97818725977223e-09	0.277368488040037	0.336	0.32	0.000251819511874872
Sesn1	1.19103518618548e-08	0.283224397731323	0.453	0.484	0.000300581549937629
Pigk	1.73399544652081e-08	0.282723119989784	0.516	0.583	0.000437608430838457
Tmem151b	1.74402592177716e-08	0.293548973228661	0.356	0.35	0.000440139821878902
Stx6	1.79045275309852e-08	0.283388746372478	0.387	0.398	0.000451856561299472
Krt222	2.35754701736425e-08	0.272931541319416	0.265	0.234	0.000594974140772215
Spry2	2.9235496373212e-08	0.303104652005676	0.305	0.264	0.000737816221970752
Mtmr12	5.67576753219049e-08	0.274634002232088	0.327	0.315	0.00143239345209891
Bcl2	5.79665666778896e-08	0.254535325538123	0.28	0.245	0.0014629022432499
Yeats4	7.64626599898659e-08	0.266512759595565	0.332	0.319	0.00192968815016425
Nudc	8.19830646321031e-08	0.250636060607719	0.503	0.561	0.00206900660212039
Gnb5	9.00292719052254e-08	0.255767711189534	0.414	0.422	0.00227206873507217
Apbb2	1.0237096249098e-07	0.281845076962623	0.419	0.428	0.00258353598038485
Map3k13	1.07167635180807e-07	0.266938491728131	0.282	0.259	0.00270458960905803
Hipk2	1.33817619387316e-07	0.276743623567442	0.407	0.418	0.0033771552604777
Runx2	1.49326659334613e-07	0.291044409640282	0.425	0.437	0.00376855690162763
Mpp6	3.07964232903415e-07	0.253499815721027	0.445	0.466	0.0077720933457835
Rmnd5a	3.67728287348916e-07	0.257745943923518	0.499	0.56	0.0092803587878246
0610010K14Rik	6.44012169754897e-07	0.258642103484679	0.355	0.358	0.0162529351281043
Klf6	8.0785576351554e-07	0.266393322846249	0.315	0.303	0.0203878559038417
Ndst1	9.32835752631768e-07	0.263400407030296	0.412	0.442	0.0235419758891679
Prelid1	1.27127850243119e-06	0.252685305810087	0.467	0.518	0.0320832555658559
Nt5c3	1.40509542470624e-05	0.251715554207817	0.387	0.42	0.354603932333113
Frmd3	2.94162054985277e-05	0.253067994167279	0.286	0.279	0.742376778166344
Gm29514	4.22502814158553e-05	0.277800173493321	0.333	0.345	1
