# Supplementary material for: Single Cell Transcriptomic and Chromatin Profiles Suggest Layer Vb Is the Only Layer With Shared Excitatory Cell Types in the Medial and Lateral Entorhinal Cortex
Source: Front Neural Circuits. 2022 Jan 26;15:806154. doi: 10.3389/fncir.2021.806154 (PMC8826650; doi:10.3389/fncir.2021.806154)
Supplement: Supplementary file 15 [file Data_Sheet_2.ZIP › DE_LVb_MECvsShared.csv]

p_val	avg_log2FC	pct.1	pct.2	p_val_adj
Kcnq5	0	2.06570351158365	0.697	0.236	0
Khdrbs2	0	1.00929423989692	0.885	0.779	0
Brinp3	0	1.26136560350258	0.994	0.912	0
Cacnb4	0	0.938716811259398	0.954	0.922	0
Rprm	0	0.9661378467108	0.566	0.177	0
Lrrc4c	0	1.39622438294239	0.986	0.957	0
Ryr3	0	0.9598951814466	0.921	0.772	0
Meis2	0	0.709441904879847	0.935	0.883	0
Chgb	0	1.03725302668848	0.701	0.474	0
Tshz2	0	3.06618788299081	0.855	0.159	0
Egfem1	0	1.46857732963662	0.977	0.765	0
Ankrd35	0	0.996630082663243	0.519	0.214	0
Dkk2	0	1.01052127116488	0.381	0.039	0
Tspan5	0	0.756564998760726	0.85	0.782	0
Astn2	0	1.36460550899519	0.967	0.924	0
Ptprd	0	0.712521237836411	1	1	0
Slc24a2	0	0.780903356696939	0.926	0.794	0
Camk2n1	0	0.609506850176186	0.989	0.975	0
Sema3e	0	0.86976348713769	0.749	0.472	0
Gabra2	0	0.855077139039179	0.6	0.353	0
Tmem132d	0	1.27373299892124	0.7	0.236	0
Kcnd2	0	0.768133009248473	0.969	0.949	0
Grm8	0	1.83730118840531	0.868	0.288	0
Lrrtm4	0	1.85203281499603	0.997	0.83	0
Cntn4	0	1.53824100921537	0.775	0.743	0
Sox5	0	0.806308047621931	0.933	0.877	0
Gabrg3	0	0.995429947651715	0.472	0.164	0
Me3	0	0.916247281771253	0.821	0.654	0
Spon1	0	0.933605166528146	0.67	0.333	0
Csmd1	0	0.379967487718409	1	1	0
Zmat4	0	0.862054339981871	0.524	0.238	0
Mt3	0	1.08510401919479	0.896	0.629	0
Opcml	0	1.09782785826829	1	0.998	0
Ephb1	0	1.2372931815291	0.599	0.123	0
Arpp21	0	0.483610669540729	0.996	0.998	0
Rmst	0	1.76673762159394	0.811	0.228	0
Atp2b1	0	0.382635701806822	0.998	0.999	0
Tenm2	0	0.662013394492375	0.998	0.997	0
Igfbp4	0	0.867914974940176	0.379	0.066	0
Dock4	0	0.813725442746136	0.89	0.831	0
Nrxn3	0	0.921312860960772	0.998	0.979	0
Ryr2	0	0.692488673276669	0.965	0.957	0
Dzip1	0	1.12336970794246	0.611	0.187	0
Cdh9	0	1.17871259272277	0.479	0.074	0
Zfpm2	0	1.67618336577541	0.903	0.371	0
Lsamp	0	1.30444802393944	0.999	0.992	0
Cadm2	0	0.6386383268254	0.999	0.999	0
Satb1	0	0.984808550229737	0.71	0.405	0
Dtna	0	0.817317704050764	0.839	0.747	0
Kctd16	0	1.82214308725057	0.845	0.348	0
Chsy3	0	0.922723671953298	0.884	0.778	0
Tcf4	0	1.83661938563035	0.971	0.678	0
Malat1	0	0.977566529681992	1	1	0
Pcdh11x	0	1.03020136424081	0.474	0.099	0
Oip5os1	7.97907212724326e-307	0.67921540793879	0.827	0.795	2.01367843275238e-302
Snhg11	3.9777225582938e-293	0.346305083380215	0.999	1	1.00385784203661e-288
Ppp3ca	2.25228563417843e-291	0.318474489592034	0.999	1	5.68409325497611e-287
Spock3	4.15489128180318e-290	0.896728822797604	0.54	0.289	1.04856991278867e-285
Dcc	2.12606228323699e-287	1.01352875304134	0.768	0.64	5.36554338420519e-283
Nrep	8.11866797391109e-283	0.895961290745738	0.525	0.293	2.04890823657594e-278
Rapgef5	5.45728987203434e-270	0.635984129389605	0.843	0.786	1.37725624500531e-265
H2afz	1.65828832894624e-264	0.601459557008218	0.865	0.865	4.18502225576164e-260
Cacna2d1	9.68993251908475e-258	0.511393039469516	0.929	0.95	2.44544826984142e-253
Setbp1	8.3779326610494e-256	0.575490953896702	0.887	0.876	2.11433886566904e-251
Dlgap1	2.39112554956069e-255	0.357835667195562	0.999	0.999	6.03448354942632e-251
Enox2	3.59596666727707e-252	0.722222646098925	0.434	0.191	9.07514107820715e-248
Rnf227	1.15031251744964e-241	0.491703985768191	0.955	0.966	2.90304370028765e-237
Rorb	2.05759804628242e-233	0.693965281682259	0.256	0.035	5.19276018940295e-229
Schip1	2.32610399318703e-227	0.627927324909469	0.889	0.902	5.8703886476061e-223
Camkk2	8.7247710433457e-226	0.602224055853136	0.811	0.779	2.20187046820916e-221
Igsf9b	7.93042175603504e-225	0.698644551441558	0.547	0.372	2.00140053857056e-220
Sorcs3	8.75494552522218e-221	0.857607315286821	0.499	0.305	2.20948560220032e-216
Pcdh9	1.28910160676954e-219	0.276881469560585	1	1	3.2533057250043e-215
Camta1	1.01129553038563e-217	0.565825646009816	0.831	0.835	2.55220653003421e-213
Rpl17	1.24171108191465e-215	0.363823624931462	0.985	0.99	3.133706257428e-211
Ier5	4.17404238911281e-215	0.742361914602207	0.53	0.354	1.0534030777404e-210
Chrm3	1.47656420060437e-214	0.578856719929369	0.877	0.732	3.72640507306525e-210
Mbnl2	2.21452459904047e-214	0.440796032134683	0.938	0.953	5.58879573059844e-210
Ighm	3.95550617238459e-214	0.568016022205687	0.214	0.017	9.982510927247e-210
Lpar1	4.29305977183698e-212	0.658448996242246	0.473	0.261	1.0834394946185e-207
Sox11	2.16448564242735e-209	0.585953587801593	0.826	0.808	5.4625124157939e-205
Cntn5	3.06270908238419e-207	1.17387291335756	0.605	0.474	7.72935891121297e-203
Ikzf2	1.55548676909348e-206	0.599678449302083	0.296	0.083	3.92558195916123e-202
Kit	8.13381228119071e-194	0.604818279085394	0.464	0.269	2.0527302054041e-189
Gfra2	2.45487868778346e-193	0.578241746082342	0.325	0.112	6.19537734435912e-189
Batf3	9.63243530502573e-193	0.454316290835487	0.187	0.011	2.43093769792934e-188
Lmo4	2.5442404982379e-192	0.535847954767567	0.84	0.83	6.42089974540298e-188
Scn1b	4.41009157503943e-191	0.549761403141637	0.844	0.875	1.1129748107927e-186
Efhd2	5.21364053870212e-190	0.438188397280555	0.937	0.951	1.31576646275225e-185
St6galnac5	1.2002966465049e-189	0.450988649898836	0.915	0.926	3.02918864678441e-185
Adamtsl1	5.74196143963086e-184	0.802185783407196	0.411	0.214	1.44909880851964e-179
Rnd3	1.19303335439893e-183	0.479881238687012	0.231	0.043	3.01085827649658e-179
Lhfp	2.43573649784097e-183	0.467876705143107	0.217	0.033	6.14706819960126e-179
Fut8	7.81794783851697e-180	0.624830381379423	0.612	0.522	1.97301549600653e-175
Rpl4	1.73755913891996e-178	0.383804082887851	0.957	0.975	4.3850779988923e-174
Chchd10	3.5584931238455e-178	0.568069430175576	0.789	0.779	8.98056909664888e-174
5730522E02Rik	2.36946719095037e-174	0.424645986216746	0.955	0.966	5.97982434980144e-170
Rnf152	4.38317334412035e-174	0.482945904491262	0.217	0.039	1.10618145685565e-169
Gm13391	7.49133506772129e-172	0.534154305065022	0.315	0.114	1.89058823104082e-167
Rps8	1.161395337961e-171	0.325082472530849	0.981	0.989	2.93101341441218e-167
Car10	8.96845248319899e-171	0.495262891611603	0.875	0.72	2.26336835318493e-166
Syn3	8.43081542765867e-169	0.587963754455393	0.368	0.181	2.12768488947822e-164
Epha4	9.80759575447386e-165	0.630106981931378	0.399	0.213	2.47514294055657e-160
Pde4b	3.20407564198245e-163	0.718633899915875	0.716	0.651	8.08612569767111e-159
C030017B01Rik	3.62065131364992e-162	0.480475810198732	0.269	0.085	9.1374377202583e-158
Thsd7b	1.15122585008194e-161	0.387793042215492	0.973	0.977	2.90534867785178e-157
Klf12	1.94848765294749e-161	0.624761219500415	0.522	0.388	4.91739828974358e-157
Ptma	3.79063781972855e-161	0.381140161731626	0.948	0.969	9.56643266564895e-157
Mtcl1	7.87523265095436e-160	0.488913989980024	0.288	0.106	1.98747246412135e-155
Qk	8.01863487643759e-156	0.577931071235	0.493	0.358	2.02366288376656e-151
Hecw1	2.990779829079e-154	0.469221917232349	0.814	0.842	7.54783105464667e-150
Man2a1	3.72254110248147e-153	0.612756002484615	0.416	0.258	9.39457698033249e-149
Grin3a	1.02747469152984e-152	0.705881592173604	0.393	0.211	2.59303787901386e-148
Pcdh15	3.34365348492554e-152	0.696178956073042	0.878	0.804	8.43837829990658e-148
Rxfp1	5.9281493927717e-151	0.597284705752692	0.773	0.736	1.49608706225379e-146
Epb41	3.40598809168839e-150	0.521553088403402	0.318	0.142	8.59569214699399e-146
Garnl3	1.57604219146063e-149	0.439593104764699	0.886	0.909	3.97745767858918e-145
Rapgef4	3.12524813296852e-149	0.511396433358657	0.713	0.705	7.88718871317265e-145
Ccnd1	4.03058477594192e-149	0.434120864920142	0.216	0.05	1.01719867990446e-144
Runx1t1	6.75784064969098e-149	0.502514159054277	0.786	0.789	1.70547624476251e-144
Ddit4l	2.59654212612919e-143	0.336242337100074	0.158	0.016	6.55289336371223e-139
Rgs7bp	5.13192720827772e-141	0.351477744582704	0.949	0.974	1.29514446955305e-136
Plpp3	1.53488791929898e-138	0.371574762021778	0.17	0.025	3.87359664193482e-134
Rps14	3.38211689813366e-138	0.292242628419208	0.983	0.991	8.53544841581991e-134
Nav2	2.55197230103188e-137	0.420178675510871	0.857	0.889	6.44041249611415e-133
Mir99ahg	2.80397971775461e-136	0.544306351023155	0.697	0.679	7.07640361369731e-132
Dgki	5.09132548472169e-134	0.43041224088009	0.879	0.909	1.28489781257921e-129
Cobll1	9.98977857611349e-134	0.507008716481057	0.695	0.597	2.52112041925376e-129
Tenm3	1.36192066511562e-133	0.950345685069148	0.744	0.683	3.43707918255228e-129
Cox8a	2.08323964659992e-133	0.290177880610206	0.981	0.992	5.25747189612422e-129
Nova1	1.7943605302273e-132	0.55843453054107	0.418	0.279	4.52842767013463e-128
Nrp1	8.51499802238318e-132	0.504127498292121	0.703	0.662	2.14893005090884e-127
Grm7	4.19665983928662e-129	0.289288709398042	0.992	0.993	1.05911104364076e-124
Zfp365	9.37373269218315e-129	0.447958073068571	0.764	0.784	2.36564891952626e-124
Fam155a	1.34284532035693e-127	0.260502719318611	0.998	0.999	3.38893873498479e-123
Fgf14	4.18282207618975e-126	0.27839157881817	0.997	0.999	1.05561880736801e-121
Ncoa1	4.63375737699813e-126	0.405403853116737	0.85	0.895	1.16942134923302e-121
Adgrb3	1.05657768405392e-124	0.252997777548022	1	1	2.66648510124687e-120
Rpl34	3.47706266172088e-121	0.31001978928268	0.964	0.976	8.77506303938499e-117
Lpl	4.85568205129232e-121	0.330819069237315	0.164	0.031	1.22542847928464e-116
Rpl19	5.81640114650919e-121	0.289074522925695	0.969	0.987	1.46788515734452e-116
Fau	1.58161951760729e-119	0.285738168789067	0.979	0.992	3.99153317658551e-115
Nptx2	2.94926891358055e-119	0.488851746747886	0.195	0.053	7.44306995720323e-115
Ndufa5	5.96979370506147e-118	0.438624539353776	0.761	0.791	1.50659683734636e-113
Gm4258	3.59398462515059e-117	0.501492488998579	0.639	0.618	9.07013899849254e-113
H3f3b	3.76386935448622e-117	0.414087866666537	0.848	0.882	9.49887708991687e-113
Tox	8.60892399404928e-117	0.517155646047438	0.197	0.057	2.17263414837822e-112
Cntn3	5.87908545532509e-112	0.611495163814868	0.268	0.123	1.48370479636039e-107
Nfia	9.60329758175141e-112	0.467342523087943	0.794	0.782	2.4235842107066e-107
Cntnap4	1.83390521867756e-111	0.407166981377298	0.831	0.856	4.62822660037655e-107
Eef1g	5.42463660194823e-110	0.335828058502544	0.921	0.954	1.36901553923367e-105
Camk1d	9.39911682046797e-110	0.426602980942562	0.781	0.821	2.3720551119815e-105
Ppp1r2	1.2839932407458e-109	0.441237523892633	0.713	0.752	3.24041374167017e-105
Pfdn5	1.45304028020502e-108	0.346197070799804	0.897	0.933	3.66703775515341e-104
Ell2	1.97237357950042e-108	0.503523096062397	0.458	0.346	4.9776792025852e-104
Prkar1b	8.96707330426955e-108	0.367329883395583	0.864	0.912	2.26302028979851e-103
Cpne5	8.25458393390978e-106	0.412925117688939	0.239	0.101	2.08320934740081e-101
Eps8	3.61023942905737e-105	0.378037642038988	0.21	0.075	9.11116124711209e-101
Kctd1	4.45531084017405e-105	0.487483672329	0.532	0.46	1.12438679673473e-100
Ankrd33b	6.38184831794965e-105	0.450428099218451	0.711	0.713	1.61058706000095e-100
Nrn1	1.41071677295982e-104	0.463367280100922	0.857	0.747	3.56022591991869e-100
Nudt4	2.5153800240726e-103	0.494725882330372	0.528	0.467	6.34806456675202e-99
Dscaml1	2.23316726480143e-101	0.419648954135168	0.73	0.719	5.63584422617936e-97
Nebl	9.84054283711529e-100	0.439739186366447	0.251	0.116	2.48345779580279e-95
Rasl10a	1.03204689298046e-99	0.49964887034963	0.462	0.366	2.60457674381479e-95
Rps27a	5.35580783819324e-99	0.279311015628194	0.97	0.985	1.35164522412483e-94
Spop	3.21375597579307e-98	0.325701834620272	0.895	0.931	8.11055595610898e-94
Zeb2	2.59790220111642e-96	0.431293591339278	0.766	0.783	6.55632578495752e-92
Col5a1	5.22601435015852e-96	0.262614139224957	0.14	0.029	1.31888924154951e-91
Chst9	2.71676679052467e-94	0.482581255464408	0.197	0.073	6.85630434924711e-90
Olfm1	1.53878384097159e-92	0.250124273808805	0.97	0.984	3.88342877946001e-88
Id2	4.07744647284979e-92	0.464488453456273	0.316	0.182	1.0290251663531e-87
Grm3	1.05123319471689e-91	0.417992754471749	0.818	0.862	2.65299721350701e-87
Serinc2	2.34443028876128e-91	0.250387148485026	0.119	0.019	5.91663871974683e-87
Gm43154	7.33473912890379e-91	0.31193516942335	0.167	0.051	1.85106811396145e-86
Srgap1	6.93656260130107e-88	0.365149967219682	0.226	0.102	1.75058030369035e-83
Dpy19l3	8.4787268021628e-88	0.429377694214296	0.386	0.279	2.13977628306183e-83
Gphn	2.57050545384966e-87	0.349947448424483	0.851	0.903	6.48718461388038e-83
1110008P14Rik	5.55677206935411e-87	0.364925597542985	0.949	0.98	1.4023625671429e-82
Rabgap1l	5.04820393665583e-86	0.330076311658832	0.858	0.906	1.27401522749383e-81
Pak7	1.37441736462142e-84	0.461574135043477	0.579	0.564	3.46861710309508e-80
Dpy19l1	2.62892090251889e-84	0.434251406415239	0.308	0.193	6.63460768168691e-80
Dleu2	1.08409415236013e-83	0.44469564405542	0.379	0.271	2.73592841231126e-79
Galnt13	2.64083686765401e-83	0.45734776336482	0.553	0.519	6.66468000289842e-79
Nell2	4.34678715377819e-83	0.386418760035065	0.696	0.708	1.096998673999e-78
Stard13	5.85716819670803e-83	0.391265800740947	0.262	0.139	1.47817353780321e-78
Tafa5	2.1274354934071e-82	0.365645645482956	0.237	0.118	5.36900895471151e-78
Pxdn	1.09654875805617e-81	0.409123178001621	0.355	0.246	2.76736010070636e-77
Gadd45a	1.28945003494754e-81	0.424970362534795	0.333	0.205	3.25418505319711e-77
Pam	2.14964253127907e-80	0.519018877729533	0.453	0.38	5.42505285618898e-76
Pcsk2	1.73527313633849e-78	0.278647404481948	0.935	0.966	4.37930881417744e-74
Rps5	1.34815519421455e-76	0.262093377490886	0.959	0.98	3.40233926363926e-72
Ptprj	1.5480837388938e-76	0.370218994521701	0.732	0.794	3.90689893184627e-72
Pantr1	5.27028981456572e-76	0.281272034552399	0.137	0.04	1.33006304050195e-71
Grik4	9.73415355641924e-76	0.403631679749283	0.648	0.667	2.45660833303352e-71
Rora	4.2103634051585e-75	0.450502583302164	0.754	0.798	1.06256941255985e-70
Nwd2	5.98982294185288e-75	0.477012791817577	0.378	0.283	1.51165161583541e-70
Cdkn1a	2.31813963944932e-74	0.346318339130883	0.187	0.078	5.85028900807824e-70
Lmo3	8.18612209745041e-73	0.294444789737201	0.885	0.925	2.06593163373356e-68
Slc4a4	1.86109872654845e-72	0.414172243033715	0.403	0.313	4.69685485619032e-68
Elavl4	7.12849487144109e-72	0.297485748286469	0.862	0.897	1.79901825070559e-67
Cdh11	1.43917771619517e-69	0.291240933108801	0.901	0.945	3.63205280236174e-65
Cpne8	6.29349597389386e-68	0.307660200159539	0.18	0.077	1.58828957893159e-63
Rasgrf2	7.74856184113318e-68	0.432876770261223	0.452	0.366	1.95550455184678e-63
Msra	1.05441853304807e-67	0.407576365681191	0.684	0.709	2.66103605185341e-63
Cacna1c	7.65466975433572e-67	0.344745766771272	0.742	0.803	1.9318090059017e-62
Gpcpd1	1.01943070728856e-66	0.387555908577553	0.637	0.662	2.57273727598413e-62
Antxr1	8.105284198904e-66	0.302990599776736	0.187	0.085	2.0455305732774e-61
Cadm1	3.45587675208765e-65	0.260535200381324	0.931	0.963	8.72159615924361e-61
Ppp1r1a	2.08186209186142e-64	0.502337375672975	0.511	0.503	5.25399536123067e-60
Ina	3.85035297967294e-64	0.359570793184686	0.768	0.832	9.71713581480059e-60
Rps13	1.38296957934505e-63	0.261222884900508	0.904	0.951	3.4902003273931e-59
Teddm2	2.58991452838035e-63	0.413748907614993	0.337	0.25	6.53616729527349e-59
Plekho1	6.62673507667955e-63	0.280330737796086	0.19	0.092	1.67238913130162e-58
Fxyd1	1.52022898855784e-62	0.296214888919287	0.198	0.099	3.83660189842342e-58
Hecw2	1.80000832737668e-62	0.320224624356139	0.835	0.894	4.54268101580054e-58
Ano4	2.09945305589728e-62	0.416912327694224	0.383	0.3	5.29838967716795e-58
Csmd3	4.17411733837941e-62	0.307681053877169	0.968	0.985	1.05342199268681e-57
Ephb2	1.62877179480691e-61	0.404379175053307	0.329	0.246	4.11053137855421e-57
Clstn2	1.31594374303485e-60	0.326644319494853	0.722	0.703	3.32104722429706e-56
AI593442	2.8434219349809e-60	0.424421541990043	0.476	0.44	7.17594393731129e-56
Rapgef2	3.20451968670632e-60	0.279033019763036	0.892	0.937	8.08724633334073e-56
Nuak1	4.34772401589518e-59	0.406910202800631	0.48	0.46	1.09723510989147e-54
Peak1	1.11524525014604e-58	0.346223707336597	0.631	0.636	2.81454443779356e-54
Sema6a	1.72740796198707e-58	0.316529869314222	0.202	0.107	4.35945947366677e-54
Pard3	2.35975880930061e-57	0.35701612603211	0.275	0.183	5.95532330703195e-53
Lifr	2.046774401532e-56	0.377112887464945	0.385	0.317	5.16544455714631e-52
Ccdc88c	1.69904328396984e-55	0.352137929950149	0.286	0.197	4.28787553575468e-51
Cnksr2	2.2385732404652e-55	0.263805207189168	0.87	0.925	5.64948728696201e-51
Jun	2.57777368821035e-55	0.419425311084056	0.352	0.277	6.50552745693646e-51
Lrfn2	8.08219069961792e-55	0.36887891631465	0.616	0.662	2.03970246686257e-50
Ptprk	8.267155227028e-55	0.423637738447078	0.187	0.099	2.08638196464506e-50
Gpr22	8.41621671897042e-55	0.39316597806666	0.526	0.527	2.12400061336656e-50
Osbpl9	1.06586731767085e-54	0.377842945333419	0.589	0.622	2.68992934960592e-50
Plxna4	6.41489826014381e-54	0.294350211841084	0.727	0.72	1.61892787391249e-49
Zfp804b	2.95900818691068e-53	0.466386814819775	0.256	0.166	7.46764896130649e-49
Sema5a	7.58148576662686e-53	0.38264806765099	0.478	0.414	1.91333956292362e-48
Xist	1.10041026983728e-52	0.428498610255545	0.613	0.591	2.77710539798835e-48
Hunk	1.38153235310516e-52	0.373937599641702	0.349	0.278	3.48657319953149e-48
Rpl30	9.39821665883565e-52	0.260035262572242	0.855	0.911	2.37182793819035e-47
Cox7a2l	2.16603550036964e-51	0.27099208517901	0.829	0.898	5.46642379228285e-47
Rgs17	2.27145817002455e-51	0.372594051021442	0.746	0.819	5.73247898369096e-47
Egr3	4.02631389203221e-51	0.583146436750625	0.57	0.57	1.01612083693217e-46
Fam135b	4.66427399285062e-49	0.317006875882426	0.647	0.698	1.17712282757571e-44
Mmp17	9.94561109314947e-47	0.311324212994312	0.597	0.613	2.50997387157813e-42
Acap2	7.546093051449e-46	0.293051505066025	0.707	0.775	1.90440750339418e-41
Specc1	6.99567551900026e-45	0.378563525253916	0.489	0.489	1.7654986307301e-40
Plxdc2	8.26791863265184e-45	0.379604192334693	0.388	0.338	2.08657462532235e-40
Kcnn2	1.79408579714621e-44	0.308740432218856	0.69	0.736	4.52773432625789e-40
Reep5	3.05275047165161e-44	0.259531932789458	0.735	0.773	7.70422636530716e-40
Rapgef6	4.84742465183162e-43	0.309075204495884	0.643	0.708	1.22334455938275e-38
Rps6ka5	1.18970150102893e-42	0.328373090690355	0.264	0.191	3.0024496781467e-38
Adcy9	4.23225522318328e-41	0.342056110871342	0.556	0.596	1.06809425067476e-36
Arpp19	1.16551950462871e-40	0.313154285292771	0.851	0.928	2.94142157383148e-36
Ssbp2	1.69389722981988e-40	0.26854367399669	0.74	0.802	4.27488843889643e-36
Msi2	2.51489150672592e-39	0.346730515301166	0.392	0.359	6.34683169552419e-35
Sh3bgrl3	6.33307124201708e-39	0.296859282288114	0.759	0.839	1.59827718934785e-34
Frmd6	6.94595839611395e-39	0.284283709321762	0.219	0.148	1.75295152042728e-34
Fam53b	2.44071537461638e-38	0.256246006924273	0.193	0.121	6.15963339091935e-34
Sptbn5	3.06572810367275e-38	0.275175117545823	0.183	0.111	7.73697801523892e-34
Rere	3.36918886962637e-38	0.252605977534826	0.77	0.86	8.50282195027607e-34
Stag1	3.77188986777302e-38	0.281980496657887	0.712	0.799	9.51911845929878e-34
Sybu	1.0383218085263e-37	0.267415997852447	0.739	0.825	2.62041274817781e-33
Gpr137c	2.62147111681296e-37	0.372339794005381	0.534	0.57	6.61580665750087e-33
Csrnp3	6.96627186763071e-37	0.2782350300496	0.7	0.788	1.75807803123396e-32
Zbtb16	2.27943848374098e-36	0.346910552393158	0.337	0.291	5.75261890141712e-32
Rgs20	3.90740794450566e-36	0.353905879040557	0.463	0.453	9.86112542954895e-32
Nr3c2	1.18537371539799e-35	0.330272032305944	0.213	0.146	2.9915276455499e-31
Nap1l5	5.33464492682704e-35	0.263579905425795	0.829	0.888	1.34630434018334e-30
Nefl	1.37452733299698e-34	0.358564322464849	0.282	0.221	3.46889463028449e-30
Cdkl4	1.20002708830964e-32	0.344015451672333	0.417	0.411	3.02850836276704e-28
Map1lc3b	4.75504431724004e-32	0.27122213545438	0.692	0.784	1.20003053434187e-27
Cog5	1.50673875479911e-31	0.354398688295024	0.465	0.486	3.80255659548651e-27
Grm1	1.67606809722529e-31	0.354016792539744	0.548	0.588	4.22989305696747e-27
Phf20l1	2.8268107154734e-31	0.256589824330252	0.73	0.831	7.13402220264022e-27
Arid5b	3.34584777283885e-31	0.362564851715183	0.42	0.414	8.4439160243134e-27
Prdx5	9.67117476392454e-30	0.283548715506418	0.617	0.696	2.44071437517164e-25
Map7	1.46912829263337e-29	0.311499522560932	0.434	0.439	3.70763907211884e-25
Trabd2b	2.57000739145293e-29	0.279882797989118	0.233	0.172	6.48592765380975e-25
Prkca	3.9963534387452e-29	0.317992681768642	0.438	0.435	1.00855971733613e-24
Gm15398	5.76749816559028e-29	0.38101586881944	0.365	0.324	1.45554351205002e-24
Pdgfa	2.46683042929653e-28	0.316880987239611	0.388	0.373	6.22553995441565e-24
Cwh43	3.5865650196692e-28	0.318961153832623	0.367	0.346	9.05141414013916e-24
Ctdspl	1.87527594420142e-27	0.315996514492316	0.402	0.401	4.73263390038113e-23
Gm35835	6.05967988705161e-27	0.281660446252759	0.25	0.2	1.52928141309521e-22
Lrrc57	9.01599532200098e-27	0.315466916546121	0.359	0.346	2.27536673941339e-22
Trhde	1.38932374959401e-26	0.340202265903492	0.577	0.606	3.50623634685039e-22
Syne2	1.49221243467375e-26	0.284639547253881	0.21	0.157	3.76589652138614e-22
Slc16a7	3.30513251017838e-26	0.31101720043367	0.378	0.367	8.34116291593718e-22
Efr3b	8.78173471390112e-26	0.280734734060313	0.586	0.663	2.21624638974723e-21
Tbc1d24	2.73357539497068e-25	0.268892899395523	0.571	0.633	6.8987242242875e-21
Peg13	6.20137656748256e-25	0.26965629736982	0.567	0.635	1.56504140433557e-20
Hmgn3	2.06318292642364e-23	0.253460393347221	0.604	0.689	5.20685475141535e-19
Frmd5	2.40575418611985e-23	0.303294778962427	0.245	0.201	6.07140183951067e-19
4930555F03Rik	3.0558482388029e-23	0.294812591666303	0.154	0.101	7.71204420026689e-19
Gng4	5.76459277441069e-23	0.292801362216832	0.395	0.39	1.45481027847802e-18
Slit1	8.73586918376169e-22	0.260096141578703	0.524	0.566	2.20467130590594e-17
Clvs2	6.36095333650549e-21	0.300583030642945	0.389	0.398	1.60531379353389e-16
Slit3	7.50680705475129e-21	0.250318540606343	0.446	0.43	1.89449289640758e-16
Hs6st3	8.02327507078475e-21	0.388156960059763	0.294	0.267	2.02483392961395e-16
Camkk1	1.0257141925378e-20	0.287888276501431	0.421	0.438	2.58859490770763e-16
Ing1	1.37918085426411e-20	0.277632757429744	0.363	0.361	3.48063872190633e-16
Per3	1.43959683545505e-20	0.282362743511944	0.253	0.217	3.6331105336379e-16
Fbxo34	1.44195842327561e-20	0.267253947421131	0.31	0.289	3.63907047282066e-16
Cabp1	4.10219879843362e-20	0.271232980825484	0.438	0.46	1.03527191076069e-15
Rtn4r	5.27589867583646e-20	0.255583938475437	0.283	0.253	1.33147854882085e-15
Homer1	5.8651067823999e-20	0.307690908881292	0.859	0.94	1.48017699867426e-15
Arhgef25	8.4035059733704e-20	0.295013321624498	0.377	0.384	2.12079280249949e-15
Tet3	1.82215453187479e-19	0.313557783318863	0.477	0.53	4.5985713920924e-15
Adcy8	8.85838367274133e-19	0.267597123981285	0.268	0.231	2.23559028748973e-14
Emb	1.37717495907867e-18	0.283325928519546	0.437	0.463	3.47557644422685e-14
Hdac8	3.0197798019122e-18	0.290372217729065	0.406	0.425	7.62101828608583e-14
Cplane1	3.0831072737371e-18	0.264915971402853	0.516	0.584	7.78083782673032e-14
Epb41l3	1.53405551888704e-17	0.276514454499134	0.44	0.474	3.87149591301521e-13
Arhgap10	2.46947729244052e-17	0.261199135755829	0.364	0.355	6.23221984293214e-13
Mxi1	3.89153961281268e-17	0.26802464260771	0.436	0.475	9.82107852085537e-13
Ndfip2	6.13905109654544e-17	0.255470314333834	0.562	0.653	1.54931232523517e-12
Kndc1	3.5397044283182e-16	0.274574061384581	0.38	0.396	8.93315206574665e-12
Prkd1	4.15866849177584e-16	0.282793302966843	0.325	0.304	1.04952316726947e-11
Cdk19	3.10164368494159e-15	0.268978652403298	0.411	0.444	7.82761816768708e-11
Mtus2	4.14258464724591e-15	0.269407770375182	0.488	0.551	1.04546408742545e-10
Sidt1	5.28758802418236e-15	0.252702250306274	0.589	0.682	1.3344285896629e-10
Tbc1d5	7.19150375798689e-15	0.276527601947277	0.488	0.553	1.81491980340315e-10
Baalc	7.33885637196737e-15	0.269449288472565	0.441	0.491	1.8521071825934e-10
Pacrg	8.33165753219182e-14	0.259087988889259	0.244	0.225	2.10266041139925e-09
Rgs6	1.39904442893654e-13	0.255357700785434	0.28	0.254	3.53076842530713e-09
Kcna1	1.4399396865126e-13	0.258225537768806	0.379	0.407	3.63397578685186e-09
A330102I10Rik	2.63584514455769e-13	0.3311815797601	0.303	0.303	6.65208239132025e-09
Fmn1	1.55298974075773e-12	0.272185874882187	0.384	0.41	3.91928020875028e-08
St6galnac3	1.71899715186937e-11	0.264496558463396	0.46	0.518	4.33823311217272e-07
Naaladl2	3.07453679037906e-11	0.326230664291767	0.372	0.399	7.75920849787963e-07
Lynx1	1.63887784313983e-10	0.271109618241932	0.355	0.377	4.13603601273198e-06
Sfmbt2	2.11163644371745e-10	0.268433521484869	0.329	0.339	5.32913689300974e-06
Gm29514	9.26796150664938e-10	0.265054508061161	0.333	0.351	2.3389554454331e-05
Gm47283	0.000190520504137282	0.256406960002296	0.609	0.713	1
Arc	0.00188505941881503	0.28176926801444	0.243	0.259	1
