# Supplementary material for: Single Cell Transcriptomic and Chromatin Profiles Suggest Layer Vb Is the Only Layer With Shared Excitatory Cell Types in the Medial and Lateral Entorhinal Cortex
Source: Front Neural Circuits. 2022 Jan 26;15:806154. doi: 10.3389/fncir.2021.806154 (PMC8826650; doi:10.3389/fncir.2021.806154)
Supplement: Supplementary file 15 [file Data_Sheet_2.ZIP › DE_LVb_SharedVSunique.csv]

p_val	avg_log2FC	pct.1	pct.2	p_val_adj
Vxn	0	1.00436546448205	0.998	0.912	0
Prex2	0	0.596343038326113	0.634	0.221	0
Ogfrl1	0	0.772301925338754	0.985	0.834	0
Plcl1	0	0.840142307051647	0.602	0.124	0
Satb2	0	0.851163751999763	0.847	0.315	0
9130024F11Rik	0	0.660318512931151	0.611	0.145	0
Dock10	0	0.275946202979244	0.239	0.035	0
Itm2c	0	0.657359868213195	0.997	0.926	0
Bcl2	0	0.536891388591024	0.692	0.276	0
Dpp10	0	0.665280771651407	1	0.996	0
Tmem163	0	0.807528576076852	0.545	0.062	0
Nav1	0	0.510624475065477	0.793	0.408	0
Ildr2	0	0.515165528978715	0.769	0.403	0
Cnih3	0	0.600151789122411	0.854	0.559	0
Lrp1b	0	0.963912344538524	0.999	0.905	0
Lypd6b	0	0.381369183242918	0.316	0.061	0
Pkp4	0	0.515265008233381	0.868	0.556	0
Pde1a	0	0.613529883150679	1	0.985	0
Trp53i11	0	0.470299886957001	0.542	0.152	0
Slc1a2	0	1.00935058187984	0.999	0.915	0
2900097C17Rik	0	0.453085435156804	0.999	0.982	0
Ndrg3	0	0.484585484706757	0.973	0.83	0
Sulf2	0	0.843962642302773	0.655	0.108	0
Kcng1	0	0.718175661625869	0.689	0.204	0
Sertm1	0	0.740000913200119	0.793	0.321	0
Kcnab1	0	0.858447943242072	0.639	0.277	0
Gm20754	0	0.702144974921975	0.47	0.092	0
Serpini1	0	0.907305201794354	0.963	0.763	0
Pdgfc	0	0.658224166985326	0.628	0.2	0
Kcnn3	0	0.398334365438449	0.496	0.16	0
Gm26871	0	0.720952949934015	0.99	0.839	0
6530403H02Rik	0	0.68349375425417	0.756	0.305	0
Cxxc4	0	0.542742347233124	0.771	0.373	0
Negr1	0	0.524304756048423	0.999	0.984	0
Ssbp3	0	0.897899326995384	0.89	0.42	0
Hpcal4	0	0.6702139722273	0.995	0.925	0
Csmd2	0	0.653065221888221	0.966	0.767	0
Wnt4	0	0.31555103473428	0.338	0.075	0
Sema3c	0	0.93602947745909	0.841	0.359	0
Kcnip4	0	1.8701930053896	0.966	0.531	0
Usp46	0	0.644857263973511	0.892	0.568	0
Mapk10	0	0.43723628686476	0.992	0.939	0
Caln1	0	0.594273748735567	0.99	0.886	0
Rsph10b	0	0.415262295800608	0.43	0.122	0
Osbpl3	0	0.50469221170636	0.473	0.095	0
Hrh1	0	0.35142495301332	0.445	0.127	0
Selenow	0	0.436949131211568	1	0.993	0
Tmem91	0	0.418372108062781	0.422	0.102	0
Slc17a7	0	0.43661006102795	0.999	0.959	0
Gabra5	0	0.524266776436991	0.921	0.667	0
Atp10a	0	0.313784460066158	0.317	0.071	0
Homer2	0	0.661613832597111	0.731	0.266	0
Pgm2l1	0	0.487965906779847	0.999	0.978	0
Efnb2	0	0.429615371704476	0.551	0.192	0
Cul4a	0	0.641623699715346	0.788	0.397	0
Sgcz	0	1.93217416151121	0.971	0.524	0
Csgalnact1	0	0.529754191281226	0.615	0.22	0
Inpp4b	0	0.430388146144809	0.452	0.131	0
Ndrg4	0	0.500265401596554	0.999	0.972	0
Slc35f3	0	0.767722109407425	0.898	0.543	0
Sept7	0	0.453559145804828	0.992	0.915	0
Cryab	0	1.33153191381896	0.883	0.319	0
Cplx3	0	0.815410123206766	0.514	0.053	0
9530059O14Rik	0	0.663010959773102	0.761	0.315	0
Tmem158	0	0.8940436000468	0.806	0.298	0
Ccn2	0	0.502998704008024	0.242	0.007	0
Nkain2	0	0.677401124636842	0.999	0.97	0
Cd164	0	0.423879502404619	0.447	0.143	0
Slc35f1	0	0.451678777017616	0.99	0.923	0
1500009L16Rik	0	0.450483314289226	0.569	0.192	0
Nsg2	0	0.528771378064374	0.997	0.94	0
Slc36a1	0	0.393724051781737	0.504	0.168	0
Galnt10	0	0.383503883099272	0.314	0.03	0
Chd3	0	0.474415321079615	0.989	0.895	0
Srcin1	0	0.656590033283896	0.964	0.79	0
Rnd2	0	0.587246763107036	0.486	0.056	0
Pitpnc1	0	0.754488785639926	0.733	0.267	0
Sstr2	0	0.434650427034319	0.518	0.159	0
Timp2	0	0.629406414063777	0.985	0.82	0
Trib2	0	0.531574329939613	0.818	0.446	0
Rtn1	0	0.461621063916709	1	0.992	0
Pou6f2	0	0.918220860233114	0.547	0.038	0
Ripor2	0	0.746241530724532	0.848	0.382	0
Drd1	0	0.311616082891564	0.298	0.052	0
Spock1	0	1.3502373493335	0.959	0.453	0
Adcy2	0	0.526224626593179	0.906	0.583	0
Pde4d	0	0.949087054893968	0.997	0.9	0
Mapk8	0	0.533273123229853	0.95	0.723	0
Htr2a	0	0.978038631625286	0.624	0.129	0
Dgkh	0	0.57953296872049	0.903	0.575	0
Dock9	0	0.774299641276834	0.91	0.493	0
Plcxd3	0	0.564892548049734	0.914	0.606	0
Cdh6	0	0.641205629168282	0.394	0.023	0
Cdh10	0	0.926278058107445	0.727	0.234	0
Cdh18	0	1.33679760073471	0.999	0.845	0
Basp1	0	0.448775784392676	0.999	0.99	0
Ccn3	0	0.882763397772829	0.846	0.411	0
Sla	0	0.512425923545017	0.402	0.04	0
Pdzrn4	0	0.466611539198653	0.705	0.306	0
Prph	0	0.429197979189038	0.334	0.036	0
Etv5	0	0.637765526020958	0.896	0.511	0
Sema5b	0	0.375872465698109	0.267	0.037	0
Gap43	0	0.911369851525806	0.991	0.834	0
Atp6v1a	0	0.495941385403877	0.994	0.932	0
Alcam	0	0.708015792253095	0.919	0.611	0
Robo1	0	0.561369202497059	0.554	0.178	0
Robo2	0	1.08219568831109	0.9	0.434	0
Gm49678	0	1.24506903082592	0.828	0.333	0
Mdga1	0	0.522488537220009	0.736	0.341	0
Rcan2	0	0.536315639138397	0.686	0.291	0
Crim1	0	0.77105580097789	0.848	0.413	0
Slc8a1	0	0.692690638388424	1	0.989	0
Prr16	0	0.700459623447807	0.573	0.141	0
Atp8b1	0	0.456273183020935	0.426	0.079	0
Neto1	0	0.664699688097478	0.927	0.631	0
Cnih2	0	0.493203361413035	0.957	0.776	0
Gda	0	0.668735009658486	0.989	0.86	0
Trpm3	0	0.812553557765652	0.646	0.205	0
Stambpl1	0	0.48744970651193	0.631	0.26	0
Mirt1	0	0.252403935395448	0.216	0.025	0
Syp	0	0.47384494575514	0.996	0.946	0
Tspan7	0	0.537115797480781	0.997	0.955	0
Maob	0	0.30166897102667	0.253	0.027	0
Zcchc12	0	0.306189279086388	0.339	0.081	0
Tenm1	0	0.717552969648668	0.987	0.816	0
Il1rapl1	0	0.710897399680605	0.96	0.656	0
Trpc5	0	0.481312592650618	0.358	0.071	0
Rtl4	0	0.435581838979033	0.355	0.083	0
Nhs	0	0.61525830892042	0.411	0.029	0
Glra2	0	0.78407959356046	0.681	0.183	0
Frmpd4	0	0.869167820119079	0.998	0.968	0
Rab3c	4.94624006366865e-305	0.648937280905689	0.858	0.558	1.24828260486806e-300
Myh7	1.26027803924283e-302	0.34706355009542	0.349	0.09	3.18056368763713e-298
Snx7	2.01249996929586e-302	0.313711420025212	0.327	0.079	5.07894617251196e-298
Celf4	9.3322686995833e-300	0.299570542826193	1	0.997	2.35518465171384e-295
Ncald	2.39051957449505e-297	0.415470879748958	0.998	0.958	6.03295425015316e-293
Frmd4a	1.90732136987017e-296	0.522193979349877	0.944	0.724	4.81350694114135e-292
Nckap1	1.98516692161307e-296	0.451178339285806	0.979	0.843	5.00996576007492e-292
A230006K03Rik	1.344090810593e-294	0.466560880733206	0.904	0.505	3.39208197869356e-290
Mgat4c	3.98192794680379e-294	0.392342699061096	0.501	0.178	1.00491915593487e-289
mt-Cytb	4.16629083720611e-294	0.289743364997743	1	0.999	1.05144681858571e-289
Dclk1	5.00132536752926e-293	0.337743180019551	0.999	0.981	1.26218448300336e-288
Mmp16	1.04024363909864e-291	0.444166599488102	0.996	0.953	2.62526287199324e-287
Prss12	7.02279850213051e-290	0.377397445014296	0.448	0.151	1.77234365798268e-285
Gm10754	1.93537511723661e-289	0.251307646488339	0.213	0.028	4.88430618337002e-285
Rbm24	1.82726963846661e-288	0.318251092674253	0.391	0.115	4.61148038659818e-284
Unc5c	5.00267036715686e-287	0.574693827414787	0.861	0.567	1.26252392055938e-282
Rai14	1.55678287515946e-286	0.451722022333582	0.74	0.375	3.92885294203993e-282
Ivns1abp	1.97466810109802e-285	0.457226015820925	0.743	0.38	4.98346988674107e-281
Mdga2	2.31525940147014e-283	0.327657325658933	1	0.998	5.84302015149019e-279
Cntn2	8.52931132950295e-282	0.301666384592774	0.387	0.114	2.15254230022666e-277
Vopp1	3.61312486806044e-280	0.49152883062719	0.891	0.617	9.11844322952414e-276
Fam49a	6.97284719447338e-280	0.471086940256945	0.932	0.695	1.75973744646925e-275
Celsr2	5.14288416547747e-279	0.488455685579704	0.873	0.578	1.29790967684155e-274
Dip2a	5.81476141604937e-278	0.398614397377463	0.555	0.227	1.46747133856838e-273
Arap2	1.20628513271903e-273	0.4773886488045	0.844	0.522	3.04430178944302e-269
Nrp2	2.61852140295347e-272	0.509864507673132	0.868	0.577	6.60836246463366e-268
Lhfpl3	6.66990470508909e-271	0.431780880264556	0.441	0.156	1.68328385042333e-266
Reps2	9.35057831886461e-270	0.458216195915461	0.874	0.564	2.35980545033186e-265
Trim2	4.76263503925457e-268	0.456099466902798	0.931	0.696	1.20194620485668e-263
Cobl	5.55739812014987e-268	0.379815204819676	0.565	0.235	1.40252056358222e-263
Col8a1	4.24463955618825e-267	0.328719572367495	0.188	0.023	1.07121968479523e-262
Galnt9	5.40309078338876e-267	0.455748105503865	0.931	0.67	1.36357802100382e-262
Prnp	1.14991227127594e-265	0.422361403127363	0.983	0.862	2.90203359901909e-261
Arf3	5.40264791703462e-265	0.363971826745911	0.997	0.954	1.36346625482203e-260
Serinc1	4.53704022891729e-263	0.366312331432447	0.997	0.961	1.14501284257186e-258
Gpm6a	1.25882804729534e-261	0.274904729670778	1	0.998	3.17690434295925e-257
Pcsk1	4.92649552552576e-260	0.311148207918851	0.515	0.196	1.24329967577694e-255
Nrip3	2.92501398753176e-259	0.431197065392605	0.379	0.125	7.38185780033389e-255
Cdk5r1	3.21193584556957e-259	0.436170753499221	0.979	0.849	8.10596249346393e-255
Wasf3	6.17030427766695e-259	0.459361925837968	0.818	0.493	1.55719969055481e-254
Oprm1	9.37063256637886e-259	0.45132618329842	0.72	0.373	2.36486654077703e-254
Dmd	1.27311785968245e-257	0.401904696068077	0.988	0.887	3.21296754248061e-253
Prkcb	1.28468414096434e-257	0.267754478290505	1	0.998	3.2421573665517e-253
Hrh3	1.04633314816467e-255	0.290735253737604	0.313	0.085	2.64063096602318e-251
Ptprg	3.12033725955612e-254	0.445830822191465	0.929	0.682	7.87479514194179e-250
Sphkap	3.12730387262091e-254	0.384357712337986	0.618	0.276	7.89237678333338e-250
Mpped1	4.51886470429195e-254	0.398487654717109	0.989	0.879	1.14042588542216e-249
Rtn3	2.47601501346929e-253	0.302224011886366	0.999	0.987	6.24871908949244e-249
Gm15155	1.63435599215966e-252	0.349033167653512	0.481	0.183	4.12462421741332e-248
Scd2	4.35215117486435e-251	0.455612753108931	0.924	0.682	1.09835239200052e-246
Lyrm9	2.72716768646888e-250	0.31858745125396	0.486	0.185	6.88255309034152e-246
Jcad	4.87513889081197e-250	0.430859830315486	0.724	0.377	1.23033880187422e-245
Nxph3	1.35758098428515e-249	0.513134747261862	0.777	0.455	3.42612713004044e-245
Ywhag	1.42338251374825e-248	0.327766108418848	0.996	0.977	3.59219044994645e-244
Usp29	1.68572904895511e-248	0.451022976371343	0.855	0.537	4.254274400848e-244
Scoc	9.05320585302839e-248	0.419752626793379	0.957	0.786	2.28475756112878e-243
Pgrmc1	4.87523693306604e-247	0.433311593004803	0.957	0.767	1.23036354479788e-242
6430548M08Rik	1.13209469807448e-246	0.416285542252735	0.67	0.335	2.85706738953056e-242
Cdh12	1.30136878707324e-246	0.325570923683711	0.314	0.088	3.28426440793672e-242
Slc6a17	2.85321229904353e-246	0.425035594628954	0.93	0.689	7.20065187909616e-242
Bmp3	4.71173135177846e-246	0.331137146840444	0.506	0.201	1.18909964124833e-241
Scml4	6.72743178364767e-246	0.256689547925546	0.324	0.091	1.69780195923916e-241
A830018L16Rik	2.00006176286844e-245	0.394276369839251	0.986	0.87	5.04755587095108e-241
Uri1	8.33369290368546e-244	0.431009908090472	0.807	0.478	2.1031740781031e-239
Mir100hg	9.97431404936237e-244	0.444198973663014	0.969	0.838	2.51721763663758e-239
Fam171b	4.58554461921952e-243	0.399703092717569	0.969	0.816	1.15725389555243e-238
Nbl1	3.54980626966293e-240	0.261682889612619	0.316	0.09	8.95864608274834e-236
Ttll7	1.03935701935583e-238	0.428433349154608	0.881	0.587	2.6230253097483e-234
Pkig	1.78522239944839e-238	0.403912744953367	0.973	0.861	4.50536576948789e-234
Tmod2	4.0293957912972e-238	0.400383492865126	0.959	0.795	1.01689861584967e-233
Mapk3	3.65369011841289e-237	0.319997637296753	0.532	0.22	9.22081775183861e-233
Dpyd	5.41512914019089e-237	0.365919349660552	0.572	0.252	1.36661614110998e-232
Atp6ap2	1.93176549693169e-236	0.464351314091043	0.89	0.622	4.87519658460652e-232
Tmem121b	3.60507756341205e-235	0.37860012173417	0.668	0.329	9.098134246783e-231
Gsg1l	3.92495030430904e-235	0.40802624159097	0.836	0.502	9.90539708298473e-231
Sez6	6.17082567334099e-235	0.434316279076504	0.872	0.594	1.55733127518107e-230
Tnr	2.66290678086752e-234	0.478520511925985	0.76	0.445	6.72037784287536e-230
Uhmk1	2.35183358872064e-230	0.416697610066583	0.829	0.511	5.93532242785427e-226
Prrt3	2.56490734891397e-230	0.302873164552946	0.464	0.178	6.4730566764542e-226
Napb	1.45701795193232e-229	0.33047095428296	0.997	0.966	3.6770762052916e-225
Fam81a	5.51058516564584e-229	0.4014055243883	0.962	0.797	1.39070637825404e-224
Tpbg	5.2727230500395e-228	0.251854549624291	0.302	0.086	1.33067711613847e-223
Otud1	8.33081601894671e-228	0.269195800465039	0.406	0.142	2.10244803870158e-223
Slc24a3	5.45451663012767e-227	0.391020517752634	0.502	0.214	1.37655636194532e-222
Scube1	9.1220516157824e-227	0.260528789754861	0.287	0.078	2.302132166275e-222
Pcsk5	9.5121179775484e-227	0.500228341946515	0.945	0.764	2.40057321399389e-222
Abat	3.84067420103518e-224	0.31264546260834	0.516	0.217	9.69270948115249e-220
Cntn1	4.34778928532179e-224	0.337069318697126	0.993	0.948	1.09725158193666e-219
Mn1	7.21706126986724e-224	0.266820748196839	0.403	0.144	1.82136975267639e-219
Marcksl1	8.33835333746518e-223	0.445402325983187	0.862	0.579	2.10435023177609e-218
Ano3	8.52790730720429e-223	0.374721720843028	0.99	0.899	2.15218796711915e-218
Camkv	1.15443320494791e-222	0.390209180943963	0.965	0.812	2.91344307932703e-218
Cacna2d3	1.6872010110844e-222	0.307070846416896	0.515	0.215	4.2579891916737e-218
Gnao1	3.3465944536672e-221	0.339166100705001	0.99	0.917	8.44580042271992e-217
Tmem108	6.45947350567317e-220	0.445617158735903	0.852	0.561	1.63017732862674e-215
Zfp462	2.71395550426397e-219	0.338698894877623	0.537	0.237	6.84920950611098e-215
Nrsn2	1.12285832962126e-218	0.278488353846638	0.46	0.18	2.83375756646517e-214
Sv2c	1.46857064340996e-218	0.266978465750343	0.316	0.097	3.70623173277372e-214
Olfm3	4.06584775313671e-218	0.543101549410187	0.727	0.444	1.02609799745911e-213
Fgf11	2.45704558184549e-216	0.299419129856275	0.501	0.207	6.20084593490346e-212
Nhsl2	3.15679952405541e-216	0.419244386350137	0.864	0.584	7.96681495885864e-212
Epha3	2.74049056271717e-214	0.414572433819784	0.547	0.258	6.91617603312931e-210
Tyro3	4.27775530170615e-214	0.383742490935181	0.764	0.425	1.07957710549158e-209
Gng12	5.80627123029931e-214	0.447932457226544	0.693	0.38	1.46532867039064e-209
Actg1	1.01015888770976e-213	0.368759927717463	0.983	0.886	2.54933798491312e-209
Lrfn5	2.37297832650727e-212	0.442714702592077	0.947	0.741	5.9886854026064e-208
Nr2f2	9.40995271051226e-211	0.503752983646887	0.642	0.351	2.37478976555198e-206
Zeb1	2.34230517331329e-210	0.323019849822621	0.491	0.21	5.91127556589075e-206
Pvt1	1.55605501036651e-205	0.29134361684083	0.523	0.226	3.92701602966196e-201
Tmem178b	1.43450330082823e-204	0.410134466878992	0.886	0.635	3.6202559803002e-200
Klf13	1.69416513078583e-202	0.409579907945669	0.943	0.743	4.27556454056419e-198
Ywhab	3.40006343313353e-202	0.290459427443444	0.995	0.975	8.5807400861991e-198
Atp6v0c	9.57488711715405e-200	0.316886163403634	0.994	0.951	2.41641426175617e-195
Rph3a	6.57856875413111e-199	0.381273851711563	0.95	0.751	1.66023339648007e-194
Uap1	1.09492019166488e-198	0.334546014196875	0.66	0.34	2.76325008770465e-194
Fbxo21	2.80035673866117e-198	0.397574059406548	0.779	0.472	7.0672603013592e-194
Cacnb2	9.13025024397755e-198	0.364826440140506	0.874	0.601	2.30420125407261e-193
Arhgap32	9.35131251541714e-195	0.370342615070902	0.954	0.795	2.35999073951582e-190
Ablim1	1.34405173955237e-194	0.37397686599099	0.915	0.693	3.39198337510832e-190
Gpm6b	1.26740688438137e-191	0.34681283069523	0.986	0.931	3.19855475411326e-187
Peg3	9.30822696558185e-190	0.382205848955887	0.902	0.646	2.34911723930389e-185
Foxp1	8.16892936647472e-188	0.339432195641882	0.986	0.921	2.06159270421722e-183
Rab26	1.10700579234906e-187	0.274089644210621	0.533	0.242	2.79375051815133e-183
Lix1	6.81251213678565e-187	0.292507372097852	0.503	0.229	1.71927368796059e-182
Adgrl2	6.8401018192888e-187	0.273483850680181	0.442	0.188	1.72623649613391e-182
Rasgef1a	3.286425706139e-186	0.333294737885119	0.98	0.877	8.29395255458298e-182
Plppr4	1.48906854238266e-184	0.347155473276079	0.978	0.866	3.75796228041111e-180
Pbx1	5.22713428419907e-184	0.277044871832738	0.999	0.993	1.31917187930332e-179
Cpe	8.42647822729419e-183	0.270494887796299	1	0.995	2.12659031022223e-178
Tmem30a	8.13969029591832e-181	0.346481690059049	0.971	0.834	2.05421363998091e-176
D430041D05Rik	2.53240264074578e-180	0.37092630365913	0.925	0.727	6.39102454445012e-176
Cyp46a1	3.79999643474719e-180	0.298760813726125	0.621	0.315	9.59005100237149e-176
Faim2	7.45027648905377e-180	0.34405412124971	0.962	0.799	1.8802262775425e-175
Prkg1	9.74722569221606e-180	0.312709600724184	0.656	0.351	2.45990734794457e-175
Elmo1	1.19712774900581e-179	0.342760123854345	0.8	0.48	3.02119130016597e-175
Rundc1	1.40489026227328e-179	0.261115733177463	0.477	0.209	3.54552155489906e-175
Ipcef1	2.22615018952734e-178	0.362388326720355	0.915	0.699	5.61813523331014e-174
Rab8b	2.72056231963364e-178	0.338110791573546	0.722	0.419	6.86588312605942e-174
Hap1	3.25828009527189e-176	0.256037557835726	0.473	0.21	8.22292147643766e-172
Fam131a	2.5293528197191e-174	0.360267075044282	0.888	0.627	6.38332771112509e-170
Epop	1.84303866033605e-173	0.271738089454536	0.528	0.246	4.65127666709009e-169
Lrrtm2	2.67257519016216e-172	0.339103591028019	0.807	0.499	6.74477800741224e-168
Ar	6.24648128622738e-171	0.265612840332647	0.456	0.201	1.5764244822052e-166
Tub	9.1661085327109e-171	0.346131635517175	0.851	0.567	2.31325081040025e-166
Kcnb2	2.36493713451645e-168	0.345142784836822	0.701	0.4	5.96839184637918e-164
Rasgrp1	3.59812522535638e-168	0.271612177717682	0.997	0.968	9.0805886312319e-164
Hmgcr	3.84160436424896e-168	0.307070157301497	0.613	0.317	9.6950569340551e-164
Prkcg	5.07534673444743e-167	0.329408125517948	0.949	0.804	1.2808652553725e-162
Pgam1	5.4192274683673e-167	0.354754741442946	0.923	0.71	1.36765043619186e-162
Tnfrsf21	8.50723490395052e-167	0.319332577090857	0.708	0.408	2.14697087270999e-162
Ptn	2.4110771207203e-166	0.275756782941868	0.457	0.206	6.08483532956181e-162
Smpd3	9.10731168562833e-166	0.383027619045518	0.841	0.576	2.29841225010202e-161
Atp2b4	1.00166913363978e-165	0.314998357645301	0.983	0.874	2.52791239256672e-161
Impact	2.9795539267646e-165	0.325283120710151	0.963	0.833	7.51950024497583e-161
Gmfb	9.72666756036617e-165	0.349239665139853	0.822	0.533	2.45471909220961e-160
Dnm3	1.0065081489685e-164	0.327798866062563	0.958	0.791	2.5401246155518e-160
Hmgcs1	1.03434111375687e-164	0.378867349550235	0.814	0.544	2.61036666878822e-160
Syt11	2.13355734058997e-164	0.255827839108675	0.996	0.974	5.38445866044691e-160
Nrcam	2.67469607638501e-164	0.320195250248622	0.978	0.866	6.75013048797284e-160
Tln2	3.43794396047698e-164	0.340908640123662	0.753	0.45	8.67633917305576e-160
Ndn	1.22054992673598e-163	0.356493995841581	0.599	0.328	3.0803018501036e-159
Ddah1	1.49995684257109e-163	0.284768200020863	0.434	0.191	3.78544108359666e-159
Adk	1.65756819283419e-163	0.303242853953728	0.663	0.361	4.18320484825563e-159
Pak3	1.6840725638111e-163	0.312865165320948	0.969	0.834	4.25009392929006e-159
Dcaf12l1	8.18329361671981e-163	0.295792675517381	0.633	0.336	2.06521781005158e-158
Dhcr24	1.10811683753225e-162	0.2755390000642	0.564	0.284	2.79655446288013e-158
Kcnj3	1.16141279800837e-162	0.330425965054361	0.95	0.788	2.93105747833373e-158
Phyhipl	1.3392763671e-162	0.34385700345502	0.756	0.466	3.37993176765027e-158
Crmp1	1.05584943248897e-161	0.316653101303224	0.767	0.463	2.66464721277242e-157
Ids	1.18931654899755e-161	0.350847144218295	0.941	0.752	3.00147817470511e-157
Map2	5.29013197994116e-161	0.286086345613711	0.993	0.926	1.33507060777775e-156
Arhgef3	8.2207312315661e-161	0.301051040127702	0.7	0.387	2.07466594091034e-156
Adgrl1	1.79044925229495e-160	0.327232389638221	0.957	0.792	4.51855677801677e-156
Chrna4	2.50927441778631e-160	0.254240930623162	0.566	0.278	6.33265584816732e-156
Diras2	7.14604119840023e-160	0.328533418336072	0.948	0.761	1.80344641724026e-155
Nmt2	1.28652399194069e-159	0.347230738038753	0.901	0.663	3.24680059846073e-155
Cap2	5.31720534043697e-159	0.351438194315326	0.931	0.768	1.34190311176608e-154
Dbpht2	8.35107458117293e-159	0.273992302326592	0.587	0.298	2.10756069205061e-154
Aplp2	2.06106198259508e-158	0.335235799156199	0.928	0.735	5.2015021254752e-154
Rnf130	7.69718876745874e-158	0.326807062863191	0.903	0.674	1.94253952924356e-153
Lrp8	6.41368829975958e-156	0.251384930375247	0.521	0.255	1.61862251621033e-151
Bri3	4.82085525591719e-155	0.324219074134997	0.936	0.766	1.21663924093582e-150
Sdc3	1.27902792706389e-154	0.264004099269138	0.593	0.304	3.22788277953113e-150
Rps2	7.5095890793416e-154	0.275452407889258	0.986	0.943	1.89519499595344e-149
Nrxn2	9.28247295952118e-152	0.310192548695108	0.966	0.823	2.34261770079436e-147
Nceh1	1.68603076751616e-151	0.303012873956947	0.723	0.426	4.25503584798053e-147
AI413582	4.31659834561249e-151	0.327231680824259	0.868	0.618	1.08937992448222e-146
Dlg3	9.66721774061729e-151	0.275086626264838	0.665	0.368	2.43971574119959e-146
Acsl4	2.8888685199721e-150	0.27542140681394	0.684	0.377	7.2906374838536e-146
Pclo	9.48848767930734e-150	0.298889935253897	0.984	0.922	2.39460963562679e-145
Sub1	2.5717135093268e-149	0.309108964902511	0.965	0.828	6.49023338348805e-145
Jph4	9.27575755203184e-149	0.3290052260468	0.921	0.713	2.34092293340628e-144
Stx7	3.90957131679368e-147	0.314004828999253	0.801	0.515	9.86658513219221e-143
Fam49b	4.28767368615972e-146	0.304502251291082	0.908	0.672	1.08208020817613e-141
Nrip1	1.16541165670884e-144	0.253464986691031	0.543	0.276	2.94114939803609e-140
Chst1	8.93231830426791e-144	0.287138857604828	0.784	0.479	2.25424917044809e-139
Hpca	1.29962508158569e-143	0.355083971733511	0.898	0.709	3.2798638183978e-139
Nlgn1	6.28193272616823e-143	0.292711758902236	0.993	0.95	1.58537136210308e-138
Lancl2	1.57982446198767e-142	0.289107801189421	0.71	0.419	3.98700299471828e-138
Elfn2	1.96408755415813e-142	0.294834567109295	0.715	0.426	4.95676776042887e-138
Galnt18	1.42794080536862e-141	0.329791143418511	0.953	0.808	3.60369421050879e-137
Kcnk2	2.62733221228593e-141	0.347395820055455	0.647	0.38	6.63059830414599e-137
Csnk2a2	3.97529187511369e-140	0.257502057160226	0.595	0.318	1.00324441052244e-135
Sept9	4.9436041818418e-140	0.255329057905048	0.658	0.361	1.24761738737142e-135
Cntnap5c	4.96124719261607e-140	0.343203539136865	0.275	0.107	1.25206995400052e-135
Rap2a	1.56044215476469e-139	0.305131711120965	0.788	0.496	3.93808786597964e-135
Acvr2a	2.83465020912628e-139	0.308866526790939	0.753	0.469	7.153806732772e-135
Sv2a	2.102799501051e-138	0.295370509985544	0.957	0.808	5.30683510080241e-134
Klhl29	7.24257135291333e-138	0.292364437491336	0.722	0.439	1.82780773233474e-133
Serinc3	9.64994505966e-138	0.276318337608223	0.747	0.453	2.43535663470639e-133
Adam11	1.03084327153362e-137	0.268123781557725	0.676	0.386	2.60153916436941e-133
Ppp3cb	8.88065062929808e-136	0.277121675036013	0.975	0.865	2.24120979931596e-131
Eif4g2	4.02528056420594e-135	0.282898036320926	0.962	0.833	1.01586005598865e-130
Vstm2a	7.66288426349308e-135	0.267698587154387	0.654	0.374	1.93388210157775e-130
Msmo1	9.61181805513518e-134	0.263261611776355	0.605	0.335	2.42573452257447e-129
Cltc	1.94503414520998e-133	0.291284977098196	0.97	0.834	4.90868267226642e-129
Ctxn2	6.54385993489527e-133	0.25326815340698	0.629	0.352	1.65147393176952e-128
Rhob	1.76072389140359e-131	0.315123235898568	0.802	0.534	4.44353888473525e-127
Wdr17	8.29314566190255e-131	0.375793111458832	0.88	0.662	2.09294117069435e-126
Gdi1	3.12172240010348e-130	0.297156170526309	0.918	0.713	7.87829082114115e-126
Celf5	5.69226640088352e-130	0.280646269843837	0.96	0.803	1.43655727159097e-125
Fnbp1l	7.32414128885856e-130	0.290939527058481	0.76	0.481	1.84839353706923e-125
Tubb2a	1.24624823714744e-129	0.256752733033216	0.659	0.376	3.145156676089e-125
Sept11	4.28510382819085e-129	0.289094538175224	0.809	0.533	1.08143165312052e-124
Ddn	2.26039585106503e-128	0.292882713184897	0.819	0.538	5.7045610093328e-124
Kif1a	5.84286252274558e-127	0.277240951129313	0.969	0.852	1.4745632148653e-122
Xylt1	2.67544395608492e-126	0.283374146175972	0.944	0.789	6.75201791197151e-122
Nlk	5.16659344342515e-126	0.302627354663752	0.839	0.594	1.30389318731721e-121
Atp8a2	5.20995590819111e-126	0.274877243304264	0.78	0.505	1.31483657255019e-121
Fkbp1a	8.29963315958781e-126	0.253792148822206	0.987	0.924	2.09457842048518e-121
St8sia3	9.73555179922545e-126	0.267884046523168	0.735	0.454	2.45696120757053e-121
Atp1a1	6.893420884997e-125	0.280081179538214	0.727	0.447	1.73969262874669e-120
Ywhae	1.4656489231884e-124	0.252083453145906	0.989	0.924	3.69885818745056e-120
Nptx1	1.51498465905871e-124	0.302222125159898	0.956	0.808	3.82336678406646e-120
Skp1a	8.02923102410272e-124	0.284308600115311	0.947	0.783	2.0263370335528e-119
Chl1	8.4274625479979e-124	0.285573299112103	0.962	0.813	2.12683872323823e-119
Epb41l1	1.55238471038049e-123	0.277187705934415	0.944	0.775	3.91775329358725e-119
Bmerb1	7.43305377420199e-123	0.267373321696068	0.95	0.794	1.87587978099536e-118
Dapk1	1.20820588858611e-122	0.292021311302589	0.885	0.663	3.04914920102477e-118
B3gat1	1.94585916579266e-121	0.281057848612768	0.817	0.552	4.91076477671095e-117
Pls3	4.15680243647918e-121	0.283640755205955	0.941	0.779	1.04905223089425e-116
Cep170b	4.17633291100889e-121	0.269090342354761	0.737	0.454	1.05398113675131e-116
Tmem130	2.30582458688828e-120	0.282184247098937	0.837	0.57	5.81920950992995e-116
Fbxl16	4.38527164559073e-120	0.282104457018287	0.931	0.753	1.10671100519773e-115
Thy1	5.55777672153032e-120	0.259698356017622	0.983	0.903	1.40261611121261e-115
Osbpl1a	1.00302790573955e-119	0.279039552694602	0.865	0.621	2.53134152571489e-115
Cds2	1.00859167730568e-119	0.288137681772987	0.864	0.616	2.54538281601633e-115
Nr2f1	2.35997120481671e-119	0.276387047720771	0.865	0.61	5.95585932959593e-115
Fgf12	6.10657038083595e-119	0.257086043824506	0.985	0.915	1.54111516701157e-114
Tm9sf2	8.87650530500061e-119	0.263832398213586	0.767	0.483	2.240163643823e-114
Ncan	5.88123779406115e-118	0.276924615043306	0.79	0.525	1.48424798208721e-113
Ppm1e	1.08389811340215e-117	0.256982372470138	0.97	0.873	2.735433668793e-113
Klf7	1.45557791779538e-117	0.278373817286807	0.841	0.591	3.67344199114019e-113
Ngef	1.98172665125444e-117	0.274545293963008	0.867	0.632	5.00128354977082e-113
Capza2	9.43343124583837e-117	0.276072803812611	0.908	0.701	2.38071504351223e-112
Syt16	1.78323619369459e-116	0.274775290801698	0.969	0.843	4.50035318202703e-112
Tmem132a	3.04517468610463e-116	0.250519597015739	0.679	0.405	7.68510735532227e-112
Lrp11	9.22844815338393e-116	0.265749055034164	0.769	0.494	2.3289834604695e-111
Elavl2	2.1983468558465e-115	0.320341602464153	0.733	0.472	5.5479679600998e-111
B4galt6	2.3295524667691e-113	0.277208282235812	0.899	0.686	5.87909156038517e-109
Bcl11a	5.50593857787767e-113	0.255857240896877	0.936	0.773	1.38953371889899e-108
Sdk2	6.32601533182884e-112	0.342684011651739	0.872	0.686	1.59649648929364e-107
Nedd4	8.90674528349819e-112	0.252146463145797	0.957	0.807	2.24779530719644e-107
Cck	9.40053719490011e-111	0.351768510187961	0.914	0.795	2.37241357187694e-106
Nlgn3	4.47798762230854e-110	0.253235007841285	0.786	0.506	1.13010973624201e-105
Grik3	8.21407540245409e-110	0.255540049476926	0.947	0.797	2.07298620931734e-105
Nfasc	3.68204507705941e-109	0.254269291309769	0.882	0.672	9.29237716097483e-105
Pak1	1.66511350805996e-108	0.391793856526207	0.896	0.718	4.20224696029093e-104
Ptprs	5.45316568121564e-108	0.254775381078776	0.943	0.76	1.37621542296839e-103
Snx10	9.63729448083797e-107	0.27163965992333	0.892	0.666	2.43216400812908e-102
Ak5	2.8069114902501e-106	0.257049223802127	0.932	0.742	7.08380252794417e-102
Kcnmb4	3.27815328777229e-106	0.251142266550479	0.81	0.558	8.27307545235094e-102
Ncam1	7.02395279108436e-106	0.261091275083717	0.993	0.934	1.77263496588596e-101
Gsk3b	1.27771025396202e-105	0.251596495879875	0.983	0.903	3.22455736792396e-101
Sort1	1.64089807045764e-104	0.25918573551574	0.905	0.697	4.14113446041394e-100
Fxyd6	3.22344596315817e-104	0.26525245280395	0.964	0.842	8.13501057722227e-100
Rab3a	3.80702254963021e-104	0.256878771615921	0.94	0.778	9.60778280850177e-100
Arf1	9.67610743008841e-104	0.260438368821884	0.932	0.747	2.44195923213141e-99
Slc25a22	1.62841778798695e-103	0.255736524079796	0.804	0.55	4.10963797154266e-99
Igsf21	2.8172859835669e-103	0.253962123609178	0.927	0.754	7.10998463672779e-99
Smim13	9.66106484085174e-103	0.253724359521298	0.935	0.762	2.43816293388575e-98
Hs2st1	1.29890322058817e-102	0.253164344983157	0.773	0.515	3.27804205779835e-98
Arhgdig	1.64157609019639e-101	0.254353304967271	0.787	0.529	4.14284557882862e-97
Actb	2.18984860788661e-100	0.382962326628938	0.998	0.971	5.52652093172343e-96
Atox1	9.67344187983956e-96	0.252077855319326	0.845	0.63	2.44128652721511e-91
Fam189a1	2.07030130181851e-84	0.279131819812205	0.853	0.677	5.22481939539938e-80
Shisa6	8.16546533294821e-84	0.404772021093383	0.392	0.235	2.06071848607614e-79
Il1rapl2	7.11206914597547e-81	0.304249719223484	0.754	0.578	1.79487289036983e-76
Spag16	4.23813377790225e-74	0.300196824141631	0.158	0.063	1.06957782152919e-69
Cplx2	5.86855750737576e-68	0.251617643421633	0.927	0.84	1.48104785813642e-63
