# Supplementary material for: Single Cell Transcriptomic and Chromatin Profiles Suggest Layer Vb Is the Only Layer With Shared Excitatory Cell Types in the Medial and Lateral Entorhinal Cortex
Source: Front Neural Circuits. 2022 Jan 26;15:806154. doi: 10.3389/fncir.2021.806154 (PMC8826650; doi:10.3389/fncir.2021.806154)
Supplement: Supplementary file 15 [file Data_Sheet_2.ZIP › DE_LVI_LECvsMEC.csv]

p_val	avg_log2FC	pct.1	pct.2	p_val_adj
C130073E24Rik	6.73017624363296e-293	3.19213815030039	0.996	0.016	1.69849457860565e-288
Htr2a	3.89514321691405e-252	1.875470019952	0.93	0.043	9.83017293652599e-248
Cacna2d3	1.35122269213845e-238	2.3266123957604	0.94	0.123	3.41008070814982e-234
Pitpnc1	2.53426390743393e-235	2.27242132301793	0.981	0.308	6.395721823191e-231
Gm45323	1.38178267954107e-227	1.60392069122843	0.842	0.005	3.4872049483578e-223
Sdk1	4.95598793739731e-222	2.59488054771703	0.844	0.026	1.25074267576096e-217
Gm2516	7.49584320004742e-220	1.5266838272328	0.826	0.006	1.89172594839597e-215
Tenm3	1.44344288619142e-219	2.3799665761212	0.996	0.519	3.64281681188129e-215
Slit2	6.24874372017186e-219	2.09210419371892	0.873	0.05	1.57699545265977e-214
Caln1	4.14822169191729e-217	1.9415598646399	0.986	0.458	1.04688670838917e-212
Nfib	2.45223081634645e-214	1.88216869616196	0.987	0.531	6.18869491121355e-210
Gm49678	9.63259382986649e-206	1.74374385925864	0.996	0.702	2.43097770484341e-201
Crim1	3.21398519246501e-203	1.7646915726124	0.975	0.411	8.11113443022395e-199
4930555F03Rik	1.45172726905515e-199	1.33759356099835	0.792	0.019	3.66372410891448e-195
Tmem132d	1.47005521773776e-199	2.46565670235699	0.837	0.096	3.7099783530048e-195
Epha7	1.98836103483436e-198	1.73116800381025	0.874	0.118	5.01802674361147e-194
Moxd1	6.54285306520355e-197	1.58094367451508	0.773	0.015	1.65121982806542e-192
Inpp4b	3.53820713406312e-196	1.9924947933086	0.846	0.093	8.92937334423509e-192
Lypd6	3.37534228024271e-195	1.50078458076349	0.86	0.114	8.51835131264854e-191
Lypd6b	7.2287491476675e-195	1.44307778305993	0.851	0.096	1.82431942239685e-190
Hpcal1	4.90862205460258e-187	1.46897598532383	0.863	0.135	1.23878894792005e-182
Ccn2	1.53244423055193e-186	1.8023406470527	0.94	0.287	3.86742950464389e-182
Ptprg	1.01096062509034e-184	1.61232732463688	0.975	0.635	2.5513613295405e-180
Nrg1	2.4260382208235e-182	1.43264276826854	1	0.958	6.12259265789228e-178
Gm45341	6.92642720602342e-181	1.18589285985008	0.718	0.005	1.74802243398413e-176
Nxph4	1.54449467764702e-177	1.45884787651398	0.765	0.057	3.89784121797779e-173
Timp2	3.38579372995145e-176	1.25753536499973	0.99	0.782	8.54472763627847e-172
Rab3c	9.68645898163137e-168	1.68445442007785	0.947	0.365	2.44457165319431e-163
Zcchc12	1.76961063312307e-161	1.00594884632714	0.74	0.053	4.4659663548127e-157
Cntn5	6.50056810206542e-157	1.60920371847808	0.971	0.521	1.64054837191825e-152
Prnp	2.80120678527169e-156	1.13384770797684	0.986	0.772	7.06940556399016e-152
Pdzrn4	4.47567176909551e-155	1.67130916429552	0.834	0.17	1.12952528436663e-150
Rbfox1	5.93981874538408e-150	1.03462176604153	1	0.991	1.49903205677258e-145
Cdh13	2.63639526489705e-147	2.1974533066508	0.836	0.268	6.65347073002069e-143
Usp29	3.78334078859965e-147	1.22205458421224	0.958	0.512	9.54801714818894e-143
Gria1	3.10105348164857e-143	1.30031121298792	0.978	0.758	7.8261286716365e-139
Ust	1.67426148928074e-142	1.20896478736351	0.706	0.074	4.22533372049779e-138
Gnal	3.75367871566221e-141	1.13972153036976	0.809	0.174	9.47315897471671e-137
Itm2c	3.80031838057451e-139	1.09056022339144	0.987	0.834	9.5908634970559e-135
Brinp2	7.54244180537477e-139	1.20339695142295	0.878	0.314	1.90348603842243e-134
Cdh10	2.7874895960898e-137	1.20072255868948	0.989	0.645	7.03478749365182e-133
Pde1a	2.42354907340717e-136	1.07136803485361	0.997	0.933	6.11631079655768e-132
Amotl1	4.77585494383734e-134	0.892330107377103	0.668	0.057	1.20528251217623e-129
Rgs12	1.50707103831827e-131	0.955866000396336	0.704	0.091	3.80339517940382e-127
Ripor2	2.01612557535106e-131	1.08453187251309	0.98	0.679	5.08809611451347e-127
Gap43	5.73148503722511e-131	0.880819084351294	0.991	0.953	1.4464548788445e-126
Robo1	1.06160177260031e-130	1.51937753956274	0.878	0.282	2.6791643935114e-126
Nnat	1.12955350133174e-130	1.3834297393337	0.934	0.425	2.85065417131092e-126
Sema3c	8.28715657185185e-130	1.13449067283656	0.633	0.048	2.09142970403825e-125
Slc35f4	6.75117276650986e-129	1.15494845596795	0.807	0.184	1.70379347108409e-124
6530403H02Rik	1.38882476235595e-128	1.35335015658586	0.915	0.391	3.50497705275771e-124
Ptn	4.12476055123909e-128	1.34804129252827	0.795	0.194	1.04096582031621e-123
Nefl	3.45387274641667e-127	1.08925655715166	0.745	0.131	8.71653865013176e-123
6430548M08Rik	4.08416140712276e-127	1.09574029972121	0.94	0.489	1.03071981431557e-122
Atp2b4	2.03255587028733e-124	1.11994274317825	0.964	0.604	5.12956124984412e-120
Pappa2	3.30209905098054e-124	1.36782565533425	0.544	0.005	8.33350737495958e-120
Frmpd4	8.79888164883604e-123	0.821218919080129	1	1	2.22057376171675e-118
Shisa9	1.31511692156605e-121	1.1188221904191	0.952	0.504	3.31896057495623e-117
Col19a1	2.2857364200547e-120	1.11920842393579	0.867	0.263	5.76851300329204e-116
Cacnb2	1.78060748447642e-119	0.976285167416059	0.975	0.648	4.49371910857313e-115
Cul4a	6.67320553682108e-119	1.08482906547041	0.971	0.643	1.68411688132754e-114
Sla	9.96491122421095e-117	0.712363522918898	0.535	0.011	2.51484464565412e-112
Wipf3	6.65123198390855e-115	1.09385289761461	0.888	0.375	1.678571415779e-110
Peg3	9.61941504898385e-115	0.954671863104332	0.967	0.736	2.42765177591205e-110
Fth1	2.32930965332075e-114	0.536901335403717	0.995	0.985	5.87847877208557e-110
Dock10	5.45890439464223e-114	0.99726469045062	0.531	0.018	1.37766370207586e-109
Kcnip4	6.02614946604645e-113	1.10970816368848	0.997	0.883	1.52081934074614e-108
Focad	6.26762652792826e-112	0.999526892629683	0.861	0.374	1.58176090685325e-107
Tmem158	1.23941258472801e-111	0.945675729532291	0.865	0.325	3.12790554007808e-107
Dscaml1	3.32394919829765e-110	0.918049293693651	0.762	0.176	8.38865059174377e-106
Slc35f3	1.85025869438769e-108	1.04380114623569	0.822	0.292	4.66949786702621e-104
Trpm3	4.20535996257564e-108	1.21500466513358	0.731	0.197	1.06130669375522e-103
Rasgrp1	5.54475298424748e-104	1.02589311717681	0.977	0.502	1.39932931063454e-99
Xkr4	1.02057289410713e-103	0.860498858427206	0.989	0.879	2.57561981285815e-99
Wasf3	5.84791466245718e-103	0.892682182072453	0.935	0.516	1.47583822336432e-98
Dpp6	6.95142826616351e-103	0.914802419061335	0.973	0.736	1.75433195153168e-98
Nrp2	7.84806533110718e-103	0.898899871180376	0.985	0.702	1.98061624761152e-98
Hrh3	9.97379765486047e-102	0.868380351588072	0.72	0.172	2.51708731415714e-97
Ror1	2.22804732700807e-101	0.917958533541945	0.47	0.008	5.62292303917025e-97
Nfia	1.89371547230207e-100	0.991282364445403	0.676	0.138	4.77916973744873e-96
Hpcal4	2.75109823323344e-100	0.874254149742738	0.978	0.774	6.94294661121123e-96
Foxp1	6.94137544032239e-100	0.923294295712693	0.98	0.672	1.75179491987416e-95
Ildr2	5.02782857118662e-99	0.73487963909159	0.703	0.138	1.26887309651037e-94
Gabbr1	1.87557901364951e-96	0.762922528481812	0.991	0.892	4.73339875674726e-92
Robo2	4.17872749376808e-96	0.868623525344233	0.994	0.803	1.05458545760225e-91
Prkacb	5.11913224121049e-96	0.75871269084052	0.98	0.831	1.29191540371429e-91
1700047F07Rik	1.11193585130637e-95	0.674179359392942	0.437	0.001	2.80619250794188e-91
Doc2b	1.86764541531449e-95	0.629998534364697	0.529	0.047	4.71337673462917e-91
Gpc5	2.07659511819429e-95	1.02483514341145	0.524	0.049	5.24070309978693e-91
Dlgap1	2.57491372858973e-95	0.949176011719164	1	0.803	6.49830977684189e-91
Tmem91	1.40394934505937e-94	0.685421152654769	0.616	0.098	3.54314696212632e-90
Nrxn3	1.5147055736915e-94	1.12276801855906	0.991	0.628	3.82266245632525e-90
Sh3gl3	5.44865552843153e-94	0.810816537676985	0.727	0.21	1.37507719571026e-89
Slc24a3	5.92911682284892e-94	0.926120441705891	0.745	0.231	1.49633121258238e-89
Lhfpl3	6.42416949682482e-94	1.17724989628854	0.898	0.463	1.62126765591368e-89
Dpyd	7.7828220870897e-94	0.951113240201542	0.706	0.19	1.96415081011883e-89
Hap1	8.65209353840851e-94	0.804580486516966	0.75	0.216	2.18352884628816e-89
Pde1b	3.10850448262452e-93	0.755210250265913	0.757	0.214	7.84493276279951e-89
Adk	1.45491772619175e-92	0.924332939241925	0.879	0.445	3.67177586559012e-88
Ar	6.22427156279576e-92	0.777632695052424	0.637	0.123	1.57081941430276e-87
Tmem163	1.42796672935027e-91	0.991834923336758	0.94	0.523	3.60375963486127e-87
Spock1	2.0250424558942e-91	0.837103375867782	0.977	0.769	5.1105996459402e-87
Wdr6	4.3984695022969e-91	0.798562578133643	0.817	0.317	1.11004174829467e-86
Kcnab1	1.36499731592542e-89	0.778307215600083	0.996	0.927	3.44484372620099e-85
Man1c1	2.68908668397639e-89	0.673135885896617	0.659	0.147	6.78644806435121e-85
Atp1b1	5.53535181249435e-88	0.596193001547872	0.997	0.982	1.3969567369192e-83
Gda	3.34051587184005e-86	0.792919272026395	0.986	0.805	8.43045990576274e-82
Ifi27l2a	1.19175537493265e-85	0.643399065460921	0.41	0.006	3.00763303971753e-81
Cpne7	2.76050644040801e-84	0.734384320125821	0.781	0.257	6.96669010365768e-80
Pdgfc	2.84603573305731e-84	0.832767647814536	0.673	0.172	7.18254037951673e-80
Lpar1	2.38742530279139e-83	0.74831936681389	0.54	0.081	6.02514523665463e-79
Rnf130	8.47647648970669e-83	0.745605698046229	0.953	0.653	2.13920837170728e-78
Calm1	3.3118339199682e-82	0.485749799891774	0.992	0.98	8.35807526382374e-78
Pgrmc1	5.22420611675641e-82	0.683330240804597	0.982	0.803	1.31843289768582e-77
A230006K03Rik	1.42663331798106e-81	0.74817774875528	0.933	0.364	3.60039450458879e-77
Zeb1	2.20575113054591e-80	0.716468681984217	0.877	0.406	5.56665412815872e-76
Sema3d	5.90961308778796e-80	0.675611032756763	0.41	0.018	1.49140905496505e-75
B3gat2	9.28599722409202e-80	0.730997463627319	0.513	0.074	2.3435071194441e-75
Kcnn3	1.39309821162104e-79	0.677270036281243	0.668	0.18	3.51576195666802e-75
Gria2	1.98692265369924e-79	0.542824208786706	1	0.982	5.01439670114077e-75
Prkce	2.91419088065314e-79	0.541488671168266	0.999	0.964	7.35454352550432e-75
Cdh7	1.08585730819634e-78	0.532305671478523	0.412	0.018	2.7403780886951e-74
Psap	2.66093720673173e-78	0.608896385676942	0.996	0.94	6.71540722862886e-74
Cap2	3.36130805844072e-78	0.725483034870086	0.835	0.338	8.48293314708684e-74
A830018L16Rik	3.49845701917436e-78	0.76740306498832	0.985	0.86	8.82905597929033e-74
Astn1	3.31867962259799e-77	0.708020861293204	0.961	0.703	8.37535176355055e-73
Ly6h	5.21183053280796e-77	0.690474925967163	0.99	0.854	1.31530967156474e-72
Ipcef1	7.00153508179069e-76	0.747796174232161	0.949	0.54	1.76697740859152e-71
Pls3	2.54095555049545e-75	0.721984222491871	0.976	0.779	6.41260952278537e-71
Gm45321	3.49331661806743e-75	0.493120570866095	0.362	0.004	8.81608314901679e-71
Cdk5r1	1.80440822502946e-74	0.734404870229552	0.982	0.82	4.55378503750684e-70
Basp1	5.08608749824117e-74	0.437746680110286	0.992	0.982	1.28357590193112e-69
Fign	8.9078572239037e-74	0.761746843007039	0.356	0.004	2.24807592759658e-69
Slc6a17	3.07921093747494e-73	0.732915675683776	0.987	0.85	7.77100464290551e-69
Pcdh7	4.9929458230565e-73	0.788235756462294	0.814	0.323	1.26006973736477e-68
D430041D05Rik	5.43984452801168e-73	0.681871886892533	0.973	0.814	1.37285356353431e-68
Mgat4c	6.32684403175255e-73	1.27963787125383	0.961	0.684	1.59670562829339e-68
Mapk10	1.16833233228698e-72	0.589089640319096	0.995	0.947	2.94852030699264e-68
Cep112	1.8686861850836e-72	0.715902949374374	0.706	0.23	4.71600332529549e-68
Tpbg	3.48028370015912e-72	0.510620009264953	0.388	0.02	8.78319197409158e-68
Id2	6.69630413974642e-72	1.12495444562962	0.793	0.399	1.6899462757478e-67
Lrrc7	9.92404679451664e-72	0.697066587099172	1	0.799	2.50453168953217e-67
Rai14	1.03674315154686e-71	0.720019040649589	0.849	0.436	2.61642869155882e-67
Gng4	5.46336107817699e-71	0.658066250456424	0.684	0.221	1.37878843529953e-66
Selenow	5.52612779063623e-71	0.433715651878823	0.997	0.989	1.39462887052287e-66
Ogfrl1	5.7312043924854e-71	0.688135508585539	0.975	0.816	1.44638405253154e-66
4833422C13Rik	8.07172457176421e-71	0.503204003083041	0.437	0.045	2.03706113017613e-66
Csmd2	9.24533790891868e-71	0.786917810551949	0.936	0.692	2.33324592807381e-66
Ncald	1.09497723175384e-70	0.698405335684295	0.986	0.926	2.76339403977716e-66
Plcl1	1.2243879607741e-70	0.801540424364259	0.781	0.337	3.08998789660559e-66
Rtn1	1.53855429807629e-70	0.452685303658722	0.995	0.982	3.88284948205514e-66
Galnt10	3.93370250454278e-70	0.643133897393066	0.733	0.258	9.92748501071462e-66
F730043M19Rik	4.50097294238309e-70	0.590986144191573	0.386	0.024	1.13591054146922e-65
Kirrel3	1.12633993791845e-69	1.12912182664557	0.917	0.511	2.8425441013248e-65
9530059O14Rik	1.16409140038354e-69	0.68756684044625	0.747	0.273	2.93781746714795e-65
Cntnap5a	2.57465462755663e-69	0.700255804323273	0.596	0.146	6.49765588356468e-65
Ndrg4	5.32915076702688e-69	0.501904245830994	0.994	0.972	1.34491777907457e-64
Bmp3	5.94236436267506e-69	0.613914055851505	0.48	0.079	1.4996744942083e-64
2900097C17Rik	6.58596122528501e-69	0.473787120249527	0.995	0.981	1.66209903442518e-64
Oprm1	7.57941232928114e-69	0.70080722672659	0.947	0.601	1.91281628954068e-64
Mast4	1.23704104278266e-68	0.76072977429514	0.977	0.718	3.1219204796706e-64
Galnt17	1.94686037974482e-68	0.713876427262611	0.817	0.405	4.913291540362e-64
Rtn4	2.57591200596837e-68	0.591978891481205	0.991	0.892	6.50082912946237e-64
Drd1	3.49204101115209e-68	0.536405455763008	0.657	0.182	8.81286389984452e-64
Slc7a14	4.60422269802807e-68	0.650137946076563	0.873	0.444	1.16196768230134e-63
Map1a	1.19235321716115e-66	0.667949379733373	0.919	0.613	3.00914181414959e-62
Chn2	2.80372447746882e-66	0.58650998312213	0.386	0.031	7.07575946378807e-62
Chst11	3.8971510896867e-66	0.663162592232372	0.689	0.249	9.83524020504233e-62
Tmem108	8.07950660948594e-66	0.707270672485449	0.972	0.8	2.03902508303597e-61
Nsf	9.3411560809711e-66	0.535020144753081	0.99	0.943	2.35742756015468e-61
Cyp46a1	1.64112681168354e-65	0.640889389643087	0.74	0.288	4.14171173464574e-61
Sgcd	1.98738441188514e-65	0.726735913101418	0.933	0.619	5.01556204027452e-61
Pip5k1b	2.78013305145631e-65	0.750633693098921	0.574	0.164	7.01622178196029e-61
Maob	3.16779038434342e-65	0.506076144082528	0.483	0.084	7.99455259296749e-61
Mitf	7.37554983187642e-65	0.708762804423566	0.455	0.073	1.86136751107065e-60
Arl15	8.577080948979e-65	0.617451301649767	0.666	0.213	2.16459791909383e-60
Tgfa	1.21687778759284e-64	0.373083693780136	0.335	0.01	3.07103447254806e-60
Rab3b	1.36484653148933e-64	0.662787184333658	0.582	0.161	3.44446319151962e-60
Atp8b1	2.5639373857523e-64	0.421940523989067	0.361	0.024	6.47060878042308e-60
Glra3	4.7501369237541e-64	0.440008020344153	0.358	0.021	1.19879205544782e-59
Scube1	9.71643637693238e-64	0.692157178695358	0.607	0.185	2.45213704844642e-59
Plppr1	3.29471924319659e-63	0.62605745532786	0.61	0.182	8.31488295405524e-59
Cobll1	6.15769421663246e-63	0.906792554659017	0.738	0.323	1.55401728945153e-58
Vxn	1.4088359314282e-62	0.732441926578433	0.976	0.691	3.55547924014534e-58
Ftl1	5.67188368003283e-62	0.566200465378088	0.981	0.942	1.43141328432989e-57
Celsr2	7.48056921655021e-62	0.646054264756119	0.92	0.608	1.88787125318078e-57
Luzp2	1.13338533298476e-61	0.896147377996374	0.775	0.355	2.86032456485364e-57
Cpne2	4.89044190876815e-61	0.425696660241425	0.358	0.028	1.23420082451582e-56
Cotl1	1.43552037723614e-60	0.541311358803329	0.67	0.224	3.62282277603085e-56
Atp6ap1l	3.37197446583594e-60	0.405848773479135	0.349	0.026	8.50985195943017e-56
Nos1ap	1.39229226592581e-59	0.809369882364856	0.83	0.478	3.51372799151698e-55
Baiap3	1.52274605783486e-59	0.403678516367751	0.304	0.006	3.84295422615784e-55
Rgs2	3.47640417873749e-59	0.504541700055495	0.459	0.086	8.7734012258798e-55
Ptk2b	4.38162251296943e-59	0.634962286358196	0.915	0.538	1.1057900735981e-54
Zfp462	4.95118517546296e-59	0.535385929838608	0.581	0.167	1.24953060273159e-54
Sulf1	1.1243571909831e-58	0.670232027306664	0.512	0.128	2.83754024288404e-54
Dtnb	4.15185414345758e-58	0.653127105510005	0.886	0.586	1.04780343018439e-53
Myocd	4.35146425245123e-58	0.406431684277485	0.311	0.011	1.09817903339112e-53
Grik4	1.41991322529888e-57	0.498631603826271	0.623	0.191	3.58343500668679e-53
Dip2a	1.87540050970966e-57	0.625138236847203	0.844	0.47	4.73294826635428e-53
Lyst	2.41545383885262e-57	0.588604438458118	0.619	0.215	6.09588085311236e-53
Ly6g6e	4.34420287938587e-57	0.488886042471105	0.416	0.067	1.09634648067061e-52
Fbxo21	6.16639820833506e-57	0.805082282775468	0.746	0.361	1.55621391583752e-52
2610001J05Rik	6.33950417065688e-57	0.632970899277671	0.734	0.341	1.59990066754868e-52
Peli1	7.63044285682674e-57	0.612656861053277	0.79	0.4	1.92569486377737e-52
Smarca2	1.05690938079622e-56	0.654750512791291	0.865	0.522	2.66732220431543e-52
H2-T22	3.54655703279224e-56	0.360052334900845	0.325	0.021	8.95044598365777e-52
St6galnac3	5.22283520159959e-56	0.68872122537272	0.672	0.272	1.31808691982769e-51
Chst1	9.52207166486887e-56	0.622292004017176	0.807	0.424	2.40308522606296e-51
Arhgap18	1.11586166229519e-55	0.468723005699261	0.426	0.075	2.81610007713438e-51
Ppm1e	3.57724986586155e-55	0.515185788474302	0.986	0.878	9.0279054864748e-51
Chga	4.8407942407551e-55	0.602017320840473	0.795	0.408	1.22167124253937e-50
Ttll7	6.9211743428638e-55	0.583935310998484	0.912	0.606	1.74669676890854e-50
Scoc	7.92939223080337e-55	0.529835792754785	0.981	0.849	2.00114071728785e-50
Htr2c	1.07809634434753e-54	0.78972941472527	0.376	0.049	2.72079174422985e-50
Slc25a22	2.05793735389912e-54	0.577183462733586	0.915	0.591	5.19361650003521e-50
Hipk2	3.14369589132885e-54	0.593773834484382	0.756	0.355	7.93374532094662e-50
Fkbp1a	4.48794631719941e-54	0.499331412437297	0.981	0.899	1.13262301207162e-49
Faim2	5.53670016987836e-54	0.524419054304491	0.977	0.892	1.3972970218722e-49
Mn1	6.14409590774474e-54	0.379639194702825	0.443	0.086	1.55058548423754e-49
Arhgef26	6.96889956370739e-54	0.393752343422359	0.263	0	1.75874118289284e-49
Pclo	8.10738153834432e-54	0.452304670956393	0.994	0.976	2.04605987883196e-49
Actg1	2.06416220020748e-53	0.471588452215396	0.985	0.943	5.20932614466361e-49
Cnih2	2.4074975191614e-53	0.570815539751166	0.948	0.767	6.07580148910764e-49
Grip1	5.88989864508243e-53	0.66008214397004	0.978	0.809	1.48643372105945e-48
Lrp8	6.05431936803129e-53	0.525461416604007	0.701	0.293	1.52792857891006e-48
Dlg2	1.14050940666034e-52	0.425677363096579	1	1	2.87830358958869e-48
Vrk1	1.2590856331183e-52	0.651320770837964	0.438	0.104	3.17755441230065e-48
Parp8	1.5251387016645e-52	0.446166278560778	0.52	0.135	3.84899254139069e-48
Rap2a	1.56252753171458e-52	0.598433029799688	0.887	0.58	3.94335073178809e-48
Nptx1	2.02139710810583e-52	0.649413933024733	0.945	0.653	5.10139988172668e-48
Mapk3	2.64205981914126e-52	0.563650824189392	0.797	0.386	6.66776636556679e-48
Fat1	3.67412825384648e-52	0.318550089251626	0.286	0.011	9.27239747423237e-48
Frmd4b	1.35315039533693e-51	0.590844889307663	0.567	0.177	3.4149456527118e-47
Rgs10	1.43477294639656e-51	0.475587571955077	0.48	0.117	3.62093648482099e-47
Crip2	1.61426457165287e-51	0.573315144509417	0.785	0.387	4.07391949948034e-47
Snx7	2.15977185654135e-51	0.356068477836621	0.323	0.03	5.45061623435342e-47
Mpped1	2.33998370183396e-51	0.51590965868228	0.986	0.842	5.90541686831836e-47
Reln	3.07696819325634e-51	0.694646047152077	0.443	0.102	7.76534462932101e-47
Rbm24	4.00615631164096e-51	0.340070453241141	0.296	0.019	1.01103366836883e-46
Sh2d5	4.16510874301226e-51	0.461438275391501	0.593	0.191	1.051148493474e-46
Rcn2	4.63835393717578e-51	0.783331121711102	0.856	0.55	1.17058138312505e-46
Arf3	5.46222239567607e-51	0.467436725833272	0.99	0.933	1.37850106599677e-46
Cntn1	5.52941973567215e-51	0.380386328836865	0.999	0.984	1.39545965869158e-46
Fstl4	5.88474993494298e-51	0.463138697600332	0.367	0.054	1.48513434108156e-46
Alcam	6.107301660589e-51	0.77503177927317	0.841	0.472	1.54129972008284e-46
Peli2	7.07709647383584e-51	0.329544365035353	0.287	0.015	1.78604683710195e-46
Il1rapl1	1.72174701263825e-50	0.550461676799928	0.867	0.511	4.34517293579515e-46
Rprml	1.89791011914731e-50	0.505886809903744	0.746	0.307	4.78975576769207e-46
Gm49171	3.77076369466572e-50	0.385648008994753	0.255	0.004	9.51627633622787e-46
Ngef	4.8815796248831e-50	0.550262052145731	0.877	0.509	1.23196424993175e-45
Abcb4	9.06688856809863e-50	0.342058922162308	0.277	0.013	2.28821066793105e-45
Pkm	9.78827226895952e-50	0.52733235234165	0.972	0.819	2.47026627251731e-45
Wnt4	1.08405315282357e-49	0.402468279471425	0.362	0.057	2.73582494178085e-45
Csgalnact1	2.82789526721728e-49	0.55689776622161	0.826	0.43	7.13675928587624e-45
Gm48003	3.68621491044084e-49	0.347656255880375	0.277	0.014	9.30290056947954e-45
Gm30382	1.16969464987545e-48	0.412845203858972	0.328	0.038	2.95195838789068e-44
Jph1	1.19421975957625e-48	0.414840726489481	0.506	0.141	3.01385240724258e-44
Tent5a	2.51439114940172e-48	0.345452566486788	0.248	0.004	6.34556894374512e-44
S100b	2.54972168302519e-48	0.536021051832447	0.554	0.187	6.43473261145068e-44
B3galt2	2.71614566862191e-48	0.532525890746629	0.71	0.301	6.8547368239011e-44
Mtss1	4.20203126436775e-48	0.580990129217936	0.708	0.327	1.06046663018849e-43
Inpp5a	1.62789151414029e-47	0.503779363229055	0.759	0.35	4.10830981423586e-43
Lsp1	2.39920904415998e-47	0.31620220505962	0.245	0.005	6.05488386474653e-43
2010204K13Rik	3.47642982396221e-47	0.397079633678154	0.46	0.112	8.77346594673342e-43
Tmem150c	6.07280223377145e-47	0.538597161549445	0.765	0.395	1.5325930997369e-42
App	9.33479536758502e-47	0.458046317629495	0.997	0.933	2.35582230691743e-42
Gm26871	2.65674069783948e-46	0.519950185406717	0.966	0.764	6.70481649913749e-42
Fkbp9	3.04000175449366e-46	0.359210877926449	0.333	0.047	7.67205242781564e-42
Cacna1e	4.25543476483445e-46	0.463335114692064	0.99	0.864	1.07394407160127e-41
Lamc1	5.21556148753694e-46	0.339670589330919	0.327	0.044	1.3162512526097e-41
Fam171b	6.6209789766968e-46	0.518397542407571	0.957	0.77	1.67093646434897e-41
Masp1	1.03304137887236e-45	0.301223915782656	0.243	0.006	2.60708652786018e-41
Scd2	2.35393888336601e-45	0.509863829534743	0.934	0.688	5.9406355599508e-41
Vwc2	3.32821511062486e-45	0.336214764404322	0.249	0.01	8.39941647468395e-41
Sub1	4.2945101314984e-45	0.497494463465282	0.976	0.849	1.08380552188625e-40
Nlk	4.50015295291172e-45	0.596935974823044	0.903	0.657	1.13570360072633e-40
Nhs	5.58052137743871e-45	0.52120148453348	0.649	0.265	1.40835618002421e-40
Lix1	5.61650479842703e-45	0.379118168935567	0.45	0.112	1.41743731597903e-40
Gaa	9.25811621493191e-45	0.480112048107157	0.766	0.371	2.33647078916237e-40
Lancl3	9.82865742732002e-45	0.38382625622762	0.236	0.006	2.48045827493275e-40
Arf1	1.00911326347291e-44	0.498042667037623	0.953	0.747	2.54669914302658e-40
Fam234b	1.13111074199735e-44	0.518427160728644	0.745	0.382	2.85458417957871e-40
Gm19938	1.93204713498148e-44	0.468352394234813	0.699	0.293	4.87590735455276e-40
Reck	2.04790033962795e-44	0.35075836370716	0.375	0.07	5.16828608711906e-40
Map2k6	2.43680109089046e-44	0.451190156860055	0.515	0.166	6.14975491308026e-40
Dbpht2	3.46104031068703e-44	0.431569251208137	0.568	0.195	8.73462743208087e-40
Adam11	3.88593269193744e-44	0.463596250368166	0.731	0.348	9.80692833464251e-40
Ctnna2	4.79895993227762e-44	0.662504197836561	0.991	0.813	1.2111135181089e-39
Plekha7	1.91704111913151e-43	0.353688109474071	0.395	0.086	4.83803667235218e-39
Ntsr1	1.95878551611587e-43	0.350746789707411	0.403	0.092	4.94338700702162e-39
Trim2	6.09257851731382e-43	0.489628746195398	0.972	0.839	1.53758404041449e-38
Pgam1	9.86242121020347e-43	0.486161276232571	0.956	0.797	2.48897924081905e-38
Celf2	1.22379822582811e-42	0.287215966045217	1	1	3.08849958252241e-38
Fgf11	3.0455586065816e-42	0.313099323114388	0.309	0.044	7.68607625542997e-38
Grin2b	4.09999554663498e-42	0.394473691883467	0.997	0.977	1.03471587610427e-37
Efhd2	5.48363386313612e-42	0.525212385843097	0.968	0.828	1.38390467803966e-37
Nrgn	6.3815308049596e-42	0.704425400706347	0.912	0.667	1.61050692924765e-37
Ifi27	9.56483933307525e-42	0.319490540382079	0.321	0.05	2.4138785024882e-37
Dlg5	1.09182620895219e-41	0.426805492756778	0.581	0.216	2.75544180353263e-37
Napb	1.1950973605733e-41	0.377133812386907	0.989	0.958	3.01606720887885e-37
Ywhaz	1.56831041669708e-41	0.34149411692827	0.987	0.976	3.95794499861843e-37
Adgrl2	1.59885464028196e-41	0.318705493642621	0.318	0.05	4.03502945567958e-37
Gabra5	1.79720624885412e-41	0.507541544894051	0.909	0.652	4.53560941023313e-37
Akap13	2.61158772218407e-41	0.443372574408572	0.559	0.204	6.59086393447595e-37
Tmem30a	2.92987504014379e-41	0.453221253484074	0.97	0.825	7.3941256388109e-37
Celf5	3.40291803219612e-41	0.48203792060066	0.947	0.703	8.58794423785334e-37
Pkia	3.66587042661889e-41	0.45782707413712	0.959	0.764	9.25155719565809e-37
Fam163b	5.18989481166563e-41	0.51499823246347	0.942	0.745	1.30977375362005e-36
Cntfr	7.97734684091222e-41	0.277586137457983	0.278	0.03	2.01324302224102e-36
Tafa2	8.66889435857408e-41	0.561439823655102	0.432	0.122	2.18776886927334e-36
Tacc1	9.49681632261661e-41	0.508834435908584	0.84	0.487	2.39671153533875e-36
Clmn	1.93773923058238e-40	0.336369066774564	0.4	0.098	4.89027249622074e-36
Vstm2b	2.33381606524982e-40	0.267517558455673	0.283	0.035	5.88985160387096e-36
Camk2a	3.92854369942153e-40	0.438642694005102	0.936	0.697	9.91446573423012e-36
Epha3	6.11814139522835e-40	0.542685287572685	0.959	0.686	1.54403534391378e-35
Kcnip3	6.51737234640571e-40	0.57124418585444	0.907	0.574	1.64478925906241e-35
St3gal5	7.18331433564201e-40	0.572786166582418	0.929	0.73	1.81285303888597e-35
Abhd6	8.52396538222919e-40	0.40214131629997	0.6	0.239	2.15119314351318e-35
Cntnap5b	9.11215577476902e-40	0.445636634927662	0.601	0.224	2.29963475287846e-35
Chd3	1.6414586925696e-39	0.385372999844256	0.985	0.947	4.14254930243789e-35
Gm14325	2.89216077841745e-39	0.308194555072721	0.38	0.087	7.29894615649211e-35
Grid2	2.9220018667291e-39	0.347250181463359	0.52	0.171	7.37425611106422e-35
Slc17a7	3.43808252433218e-39	0.427211276377062	0.996	0.952	8.67668886665712e-35
Tmem255a	3.65218583368642e-39	0.289657879568625	0.243	0.019	9.21702138847443e-35
Hsbp1	4.57785433137213e-39	0.464750149179841	0.945	0.755	1.15531309760838e-34
Phyhip	5.65102491225345e-39	0.455668239288591	0.895	0.579	1.4261491571054e-34
Sez6l2	6.35475465518537e-39	0.477846823441777	0.807	0.454	1.60374943232913e-34
Gdi1	8.8838841456625e-39	0.438828953464273	0.962	0.816	2.24202584184085e-34
Glra2	9.72908785613524e-39	0.487002018099781	0.653	0.282	2.45532990225285e-34
Cntn2	1.1327683224298e-38	0.483262063977067	0.626	0.293	2.85876741531609e-34
5730522E02Rik	1.29602022108182e-38	0.52359771812021	0.968	0.785	3.27076623194418e-34
Mrap2	1.41366269672671e-38	0.254497980318372	0.292	0.042	3.56766054772921e-34
Nmnat2	1.93014200898673e-38	0.468025455843722	0.928	0.683	4.87109938807981e-34
Dok6	2.32171913137858e-38	0.551249042623808	0.861	0.543	5.85932257186011e-34
Snx10	3.62182961503849e-38	0.435029642521382	0.924	0.662	9.14041139947264e-34
Ube2ql1	6.32979465834532e-38	0.50019238587246	0.886	0.599	1.59745027792661e-33
Pacsin2	7.80440754131356e-38	0.299983895357427	0.338	0.068	1.9695983312013e-33
Scml4	7.99675066560656e-38	0.313458118097194	0.337	0.069	2.01813996547913e-33
Pde1c	8.85444317439982e-38	0.520384916958283	0.297	0.053	2.23459582392328e-33
Lrrtm2	1.5120948423277e-37	0.420572704430751	0.715	0.333	3.81607375358243e-33
Rasal2	1.8469274112863e-37	0.486639909651813	0.888	0.594	4.66109070786323e-33
Eml6	1.87853048261662e-37	0.456653519661268	0.956	0.764	4.74084737897957e-33
Nfe2l3	2.60245455910154e-37	0.25598401495073	0.282	0.04	6.56781457080456e-33
Actb	2.84163183875663e-37	0.560692613850887	0.994	0.975	7.1714262714701e-33
Ywhag	4.25473338741259e-37	0.31769231099167	0.995	0.977	1.07376706498132e-32
Lin7a	6.97768218048875e-37	0.327221539697157	0.423	0.118	1.76095765188994e-32
Ralgps2	7.94039990174117e-37	0.416564745418862	0.625	0.282	2.00391872320242e-32
Smyd2	1.04011031345364e-36	0.32175599358124	0.488	0.158	2.62492639806294e-32
Dynlt3	1.04927214969433e-36	0.443474425897603	0.844	0.543	2.64804812418358e-32
Disp2	1.34868505201522e-36	0.472463263808548	0.928	0.696	3.4036764657708e-32
Rtn3	2.81156834062952e-36	0.28057844563342	1	0.987	7.09555502124672e-32
Galntl6	3.0730167383457e-36	0.27144699944138	0.515	0.184	7.75537234256305e-32
Pnmal1	4.08569433275968e-36	0.406224031747634	0.806	0.454	1.03110667875856e-31
Pcdh18	4.37449147875303e-36	0.275583709499917	0.31	0.058	1.1039904144929e-31
Gpr85	5.06728256999601e-36	0.415247590201623	0.67	0.316	1.27883010218989e-31
Stx7	5.12149016349969e-36	0.455235808315639	0.917	0.645	1.29251047256242e-31
Kcnmb4	5.56818832853859e-36	0.478483885833018	0.914	0.714	1.40524368847328e-31
Gabra2	7.06488549368567e-36	0.371567588118189	0.497	0.176	1.78296515204145e-31
Hpca	8.7017716626878e-36	0.443021005364324	0.658	0.298	2.19606611451252e-31
Arhgap42	9.70294635258479e-36	0.269681010195155	0.282	0.044	2.44873257100182e-31
Kifap3	9.80288258843337e-36	0.418461798998328	0.976	0.825	2.47395347884293e-31
Mapk1	9.99516118187575e-36	0.400496738672107	0.976	0.858	2.52247882746998e-31
Eno2	1.07036836191688e-35	0.443418100693415	0.963	0.825	2.70128863496963e-31
Plppr3	1.25908277431265e-35	0.25127574411907	0.262	0.035	3.17754719753283e-31
Gpr22	1.26067204020804e-35	0.424109063021486	0.651	0.294	3.18155802787304e-31
Gm13889	1.72028184445381e-35	0.257020581907341	0.227	0.02	4.34147529084809e-31
Fam171a1	2.04183676296173e-35	0.409180053679913	0.632	0.281	5.15298343868651e-31
Prkcg	2.59310350189004e-35	0.459662686164467	0.868	0.562	6.54421530771989e-31
Sdcbp	3.81394344768176e-35	0.449095718649154	0.787	0.45	9.62524907891445e-31
Cfl1	5.05278705652661e-35	0.385734413939989	0.981	0.945	1.27517186945562e-30
Ppp1r9a	6.1523805618663e-35	0.394300564914563	0.972	0.865	1.5526762823982e-30
Garem1	7.63332223625583e-35	0.429096447358764	0.6	0.264	1.92642153276388e-30
Arl6ip5	8.20419380568688e-35	0.430365837544483	0.812	0.463	2.0704923907412e-30
Pebp1	8.37173089839349e-35	0.446777626241556	0.94	0.771	2.11277372682756e-30
St6gal1	1.0426748757152e-34	0.259193623848641	0.283	0.048	2.63139858384245e-30
Mllt3	1.10941469148157e-34	0.465604861485702	0.848	0.546	2.79982985689203e-30
Cryab	1.19708204157388e-34	0.776628436657463	0.715	0.458	3.02107594832001e-30
Nr4a2	1.38013521196792e-34	0.59395673930491	0.968	0.84	3.48304723444344e-30
Ndn	1.63930152935228e-34	0.537002241266041	0.724	0.418	4.13710526962634e-30
Ppp3r1	1.96756533559171e-34	0.397397341514975	0.985	0.922	4.9655446374328e-30
Ptpre	2.31495470715125e-34	0.351163942082367	0.452	0.152	5.8422511944376e-30
Ankrd63	2.40049568139706e-34	0.263659532569714	0.269	0.043	6.05813095114176e-30
Smim10l1	2.48070286369602e-34	0.440190956347476	0.942	0.758	6.26054981710964e-30
Ctsb	3.55752274557919e-34	0.44909050546284	0.892	0.629	8.97812015301819e-30
Amph	1.03896523734894e-33	0.426441068364614	0.961	0.775	2.62203656949751e-29
Mcu	1.16252937841811e-33	0.433171434625843	0.841	0.508	2.93387539231379e-29
Rspo3	1.16596533930685e-33	0.458376826275304	0.615	0.284	2.9425467268087e-29
Ctif	1.39301636362273e-33	0.437087012930846	0.78	0.46	3.51555539687468e-29
Sipa1l2	1.44276134907227e-33	0.282686986153973	0.357	0.089	3.64109681665369e-29
Mt1	2.09383266526692e-33	0.367859559756779	0.537	0.208	5.28420549733413e-29
C78859	2.28592066299991e-33	0.262930954153695	0.341	0.079	5.76897797721288e-29
Cckbr	3.01266677998355e-33	0.376945718299931	0.487	0.181	7.60306715264448e-29
Htr1f	4.04056787526155e-33	0.547769529802713	0.602	0.278	1.01971811467976e-28
Nrxn1	4.91615284136388e-33	0.252622871403514	1	1	1.240689492575e-28
Rtl8a	6.14337955931293e-33	0.429228443152391	0.818	0.492	1.55040469938381e-28
N4bp2l1	6.19809258990384e-33	0.475271818198328	0.766	0.433	1.56421262691403e-28
Orai2	8.19875794291411e-33	0.304185896495888	0.45	0.151	2.06912054205323e-28
Trhr	8.20832181693731e-33	0.25975467776659	0.243	0.033	2.07153417694047e-28
Tmem130	1.0760018811054e-32	0.414133886239182	0.934	0.718	2.71550594734569e-28
Slc8a1	1.15334420707716e-32	0.388533714860952	0.997	0.991	2.91069477540064e-28
Vopp1	2.76351168610476e-32	0.438547591135749	0.92	0.733	6.97427444222258e-28
Sgsm1	4.43009707072133e-32	0.40450545361693	0.764	0.423	1.11802359773794e-27
Fbxl7	4.54448141458008e-32	0.541157693930291	0.629	0.301	1.14689077459757e-27
Dmd	5.91617989072886e-32	0.388043476632761	0.966	0.683	1.49306631902324e-27
Ctnnd2	6.07659463562784e-32	0.340441803442656	0.999	0.986	1.5335501881934e-27
Cacna1b	9.00310804433694e-32	0.416920087164617	0.83	0.517	2.27211437714931e-27
Kif1b	9.57584964651899e-32	0.314600831761636	0.996	0.957	2.416657175292e-27
Dock4	1.38518361129964e-31	0.383419817415445	0.79	0.421	3.49578787983691e-27
Rtl4	1.49140926134712e-31	0.3236539396227	0.241	0.036	3.76386955286172e-27
Chrd	1.5942414406782e-31	0.250083903356903	0.338	0.084	4.02338712383958e-27
Arhgef4	2.05823508375033e-31	0.427820686557062	0.775	0.458	5.1943678808607e-27
Runx2	2.72450006119027e-31	0.293718531025357	0.379	0.111	6.87582080442588e-27
Ctsd	2.9548219084785e-31	0.400117978781266	0.662	0.331	7.45708405042718e-27
Gm10125	4.44425060565435e-31	0.271740635086663	0.385	0.113	1.12159552534899e-26
Fgfr1	4.8462040881736e-31	0.316866615698426	0.591	0.252	1.22303652573237e-26
Nr2f2	6.12136668339334e-31	0.798139799454333	0.596	0.331	1.54484930988798e-26
Ntrk3	6.37784372473854e-31	0.411290331957917	0.98	0.805	1.60957642081227e-26
Rflnb	6.42916152168689e-31	0.303468530398897	0.433	0.147	1.62252749322812e-26
Fgf12	7.27019843553691e-31	0.360978366373447	0.997	0.974	1.83477997917645e-26
Atp6v1a	7.39023544532095e-31	0.312825516883603	0.99	0.951	1.86507371933565e-26
Syt11	1.05680507160835e-30	0.282897733591083	0.992	0.975	2.667058959218e-26
1700037H04Rik	1.20036154037557e-30	0.349272296934687	0.616	0.278	3.02935241944583e-26
Bbx	1.22821519070692e-30	0.320309952352695	0.536	0.218	3.09964667678706e-26
Cdk17	1.63663700710951e-30	0.365604951559326	0.813	0.477	4.13038081484226e-26
Osbp2	1.85437998518397e-30	0.397697639458089	0.766	0.447	4.67989876860879e-26
Mtfp1	2.04910960583718e-30	0.338735673163599	0.682	0.337	5.1713379122513e-26
Nefm	2.73721952265883e-30	0.261497729536241	0.227	0.033	6.9079209093341e-26
Rcan3	4.44454310287749e-30	0.300599720941328	0.457	0.169	1.12166934287319e-25
Shisa7	5.0325915808038e-30	0.343386838568944	0.696	0.353	1.27007513724745e-25
Tsc22d1	5.3359072603681e-30	0.396338733525879	0.973	0.878	1.3466229152991e-25
Fam102b	5.98241184464909e-30	0.272036875518758	0.402	0.131	1.50978127723409e-25
Hmgcs1	6.15835375676521e-30	0.471272595575673	0.914	0.688	1.55418373759484e-25
Ivns1abp	6.69582849515108e-30	0.368663389660606	0.737	0.405	1.68982623732128e-25
Fchsd2	6.80589973454761e-30	0.38020814122441	0.734	0.39	1.71760491600778e-25
Srp14	6.88767389502527e-30	0.4115801811831	0.853	0.566	1.73824226088753e-25
Nrxn2	1.25250098566548e-29	0.373065456352785	0.972	0.828	3.16093673752396e-25
Aplp2	1.36159206752028e-29	0.382987184713194	0.976	0.842	3.43624990080094e-25
Kif21b	1.44183729169237e-29	0.30004309802536	0.473	0.18	3.63876477304403e-25
Mtpn	1.51982913827416e-29	0.353030927948106	0.971	0.882	3.83559279626249e-25
Ccdc85a	1.81148341243342e-29	0.40951635725313	0.783	0.46	4.57164068795822e-25
AI504432	2.39055190147701e-29	0.27846483479281	0.421	0.143	6.03303583375753e-25
Fndc3a	2.68615703534417e-29	0.402422536966827	0.644	0.327	6.77905451009809e-25
Camk2b	3.02016361826117e-29	0.355467832478767	0.966	0.82	7.62198692340572e-25
Abca8a	4.34159194862849e-29	0.367875656835851	0.201	0.024	1.09568756007537e-24
Nav1	5.08553150484261e-29	0.380438501686866	0.875	0.577	1.28343558587713e-24
Tmem121b	5.2418803399223e-29	0.311421557580434	0.465	0.174	1.32289334138619e-24
Arl6ip1	5.61247595987779e-29	0.352405402646364	0.968	0.869	1.41642055799436e-24
Acox1	7.09894206103143e-29	0.360308032965856	0.728	0.39	1.7915600079425e-24
Tln2	8.51242438463591e-29	0.369951033441369	0.742	0.405	2.14828054195056e-24
Kcnj9	9.40073020001673e-29	0.292835702466034	0.503	0.197	2.37246228057822e-24
Cltc	1.09894793204007e-28	0.359761944616548	0.982	0.902	2.77341489608953e-24
Elfn2	1.13854682062872e-28	0.363839990050657	0.672	0.361	2.8733506112207e-24
Gmfb	1.24503899152453e-28	0.387004526547561	0.879	0.605	3.14210490291046e-24
Arxes2	1.32193376255752e-28	0.331662982317516	0.681	0.346	3.33616423656641e-24
Slitrk5	1.4534613160126e-28	0.293173990506627	0.51	0.208	3.668100323221e-24
1500009L16Rik	1.63860775467167e-28	0.429926333941609	0.853	0.561	4.13535439046491e-24
Nfat5	1.64675123156163e-28	0.34820712857861	0.835	0.509	4.15590608309209e-24
Dlg3	1.94546211282181e-28	0.335587766183093	0.691	0.352	4.90976273412841e-24
2010300C02Rik	1.96187624686313e-28	0.315382110310018	0.569	0.249	4.95118708420849e-24
Abcd4	1.99170338916993e-28	0.30525791181414	0.479	0.192	5.02646184324815e-24
Lrrtm3	2.0751262497493e-28	0.386914624616802	0.959	0.717	5.23699611649231e-24
Nyap2	2.24156244486518e-28	0.497593911762718	0.831	0.562	5.65703114210625e-24
Slc22a17	5.21034337495923e-28	0.408022836718553	0.902	0.679	1.31493435753846e-23
Syp	5.53437845443719e-28	0.31014810769626	0.994	0.977	1.39671109054631e-23
Ak4	5.94280741645567e-28	0.31369243898837	0.409	0.147	1.49978630769092e-23
Inpp4a	6.2233232855304e-28	0.429707954624859	0.877	0.64	1.57058009756931e-23
Ddn	8.07874504860143e-28	0.359237169550048	0.769	0.452	2.03883288791554e-23
Frmd4a	8.11468814123327e-28	0.400100686848581	0.987	0.942	2.04790384620304e-23
Sh3gl2	9.47632356978731e-28	0.312270229804653	0.991	0.943	2.39153977930722e-23
Zfp950	1.08878469264106e-27	0.313010106889762	0.64	0.316	2.74776592881823e-23
Fmnl2	1.15698469826215e-27	0.385714916723576	0.743	0.436	2.91988228300419e-23
Prps1	1.24775272064587e-27	0.331330019516821	0.676	0.356	3.14895354109398e-23
Syt16	1.27023686361973e-27	0.399325594505343	0.945	0.774	3.20569677271711e-23
Npc2	1.3170492430511e-27	0.304887466761102	0.536	0.229	3.32383717468805e-23
Dock3	1.34129001540812e-27	0.345903233966397	0.995	0.926	3.38501361188546e-23
Samd14	1.43666503092149e-27	0.259015055103294	0.452	0.166	3.62571153853657e-23
Prrt1	1.7619424484853e-27	0.35740922800496	0.77	0.449	4.44661415724234e-23
Cyb5b	1.81819274570875e-27	0.340018465125787	0.784	0.462	4.58857303234518e-23
Rogdi	2.23379834436293e-27	0.34853980478153	0.757	0.425	5.63743688166871e-23
Pak3	3.63033325015473e-27	0.348734833931666	0.981	0.899	9.1618720234155e-23
Sez6	4.8284763959426e-27	0.385279754409915	0.892	0.655	1.21856258804403e-22
Lncpint	4.91524910946984e-27	0.410961533794504	0.886	0.613	1.2404614177569e-22
Ndst3	5.56468221429021e-27	0.29815916008039	0.299	0.081	1.40435885042042e-22
Syngr3	7.07130646162977e-27	0.377995190991604	0.931	0.697	1.78458561172151e-22
Nceh1	7.26618918723939e-27	0.365426381647225	0.781	0.468	1.83376816518361e-22
Atxn1	8.16252288864507e-27	0.406495040818839	0.953	0.815	2.05997590140736e-22
Tmem38a	9.63906498752957e-27	0.369274981289849	0.783	0.464	2.43261083090284e-22
Syt10	1.50958568837349e-26	0.254597697889029	0.277	0.069	3.80974140174817e-22
Cdc42se1	1.5883498348925e-26	0.28453293258394	0.421	0.156	4.0085184783182e-22
Add3	2.36583715171546e-26	0.36329703973911	0.653	0.345	5.97066321978431e-22
Rnf112	2.72484504082439e-26	0.29401523723624	0.67	0.336	6.87669142952852e-22
Fbxl16	4.61963099881911e-26	0.36431573420922	0.886	0.643	1.16585627517198e-21
Slc25a25	4.63826687188931e-26	0.294784981345723	0.461	0.186	1.17055941045871e-21
Dlg4	4.73752891300014e-26	0.351764292063743	0.945	0.789	1.19561017177385e-21
Enho	6.15757041951128e-26	0.3294820406757	0.59	0.284	1.55398604677206e-21
Tspan3	9.23551409979424e-26	0.37111937721966	0.858	0.586	2.33076669336507e-21
Atp1b2	1.0260410591025e-25	0.345625193557591	0.803	0.509	2.58941982085698e-21
Tpi1	1.1336010991383e-25	0.373247279866014	0.935	0.751	2.86086909389533e-21
Vat1l	1.20744603014431e-25	0.284296605344323	0.466	0.186	3.0472315462752e-21
Rab8b	1.40269066942928e-25	0.292450416863927	0.591	0.284	3.53997044243868e-21
Sh3bgrl	1.58857114180849e-25	0.343053732827913	0.648	0.342	4.00907699058208e-21
Tspan7	1.60142906959258e-25	0.296121838620269	0.994	0.972	4.04152654293079e-21
Ghitm	1.76086899165212e-25	0.353724864532201	0.915	0.697	4.44390507423246e-21
Slk	1.91283571428319e-25	0.260996466769894	0.502	0.219	4.82742349213648e-21
Pmepa1	2.09398491645988e-25	0.290210941263278	0.56	0.257	5.28458973366981e-21
Slc12a5	2.47902347018707e-25	0.347551613072014	0.954	0.764	6.2563115317111e-21
Hapln4	2.69559061492302e-25	0.297037964191316	0.454	0.184	6.80286203488122e-21
Sesn3	2.78871984994311e-25	0.339713003881804	0.726	0.42	7.03789228530144e-21
Nsmf	2.90431774272675e-25	0.355242384618186	0.751	0.457	7.32962668731949e-21
Wscd2	3.10887662068904e-25	0.254217761932379	0.446	0.172	7.84587192763294e-21
Slitrk1	3.12819292059219e-25	0.267391883680141	0.569	0.26	7.89462047369851e-21
Unc5c	3.30497316555621e-25	0.601865685981376	0.679	0.408	8.34076077791421e-21
Srgap3	3.82005127933069e-25	0.409539534009517	0.874	0.596	9.64066341364686e-21
Arl4a	3.83298182006032e-25	0.292865094816186	0.577	0.274	9.67329621928622e-21
Zmym3	4.09247765572782e-25	0.301205727244413	0.63	0.321	1.03281858597603e-20
Ccnd2	4.20630686076857e-25	0.28765108861156	0.671	0.327	1.06154566245216e-20
Abat	5.37368684926582e-25	0.318375615373099	0.728	0.42	1.35615735014922e-20
5330417C22Rik	6.18508652220783e-25	0.299868235325638	0.729	0.42	1.56093028560959e-20
Cpd	7.65405597247625e-25	0.307298340266404	0.663	0.351	1.93165410577383e-20
BC005537	8.14114867103871e-25	0.36772306494336	0.929	0.703	2.05458169011004e-20
Ywhab	8.21629665387189e-25	0.265807303679626	0.994	0.972	2.07354678653765e-20
Cnnm1	9.27091234747145e-25	0.33246041897369	0.701	0.4	2.33970014913137e-20
Xylt1	1.43565601870651e-24	0.360814720260148	0.959	0.79	3.62316509440963e-20
Atp6v1g2	1.46869818485735e-24	0.294647525050709	0.98	0.936	3.7065536091245e-20
Lmbrd1	1.63941891068873e-24	0.33966902205886	0.966	0.794	4.13740150490516e-20
Adcy1	1.74610022247263e-24	0.315208246418024	0.935	0.696	4.40663313145418e-20
Grik2	2.05325289168013e-24	0.342611665045464	0.888	0.592	5.18179432273314e-20
G3bp2	2.21634746671886e-24	0.31253010085898	0.978	0.844	5.59339610175838e-20
Syn1	2.52267319149792e-24	0.306830026958523	0.99	0.919	6.36647033338329e-20
Spred1	2.92334475217217e-24	0.335293841652222	0.736	0.424	7.37764515105691e-20
Glrb	3.44677798064136e-24	0.349990103605795	0.936	0.731	8.69863358974461e-20
Map2	3.92526945557061e-24	0.304020625818373	0.995	0.948	9.90620252502354e-20
Ube2e3	3.94515027784352e-24	0.255628859912022	0.583	0.274	9.95637575619369e-20
Mzt1	4.35408184642823e-24	0.347475916747887	0.82	0.532	1.09883963558309e-19
Samd8	4.42035692098657e-24	0.342343165304175	0.769	0.457	1.11556547614938e-19
Fgf14	8.32974654106483e-24	0.258033861682869	1	0.991	2.10217813456853e-19
Usp11	9.4484012467725e-24	0.30044321233529	0.574	0.286	2.38449302264798e-19
Col25a1	1.05809094287712e-23	0.2805265673365	0.222	0.048	2.67030411253899e-19
Pdha1	1.08088647097493e-23	0.321286273209156	0.797	0.496	2.72783318679943e-19
Bag1	1.66492783571434e-23	0.363894153328674	0.957	0.835	4.20177837899227e-19
Osbpl10	1.74820704036235e-23	0.399191847386916	0.848	0.61	4.41195010776245e-19
Kcnb2	1.81583795386154e-23	0.347618547997382	0.875	0.603	4.58263024416037e-19
Col8a1	1.96352534180217e-23	0.406672797727711	0.391	0.16	4.95534890510615e-19
Klhl29	2.01682832879561e-23	0.385756007300962	0.69	0.419	5.08986965338147e-19
Prkcb	2.0493302086266e-23	0.401562128144733	0.981	0.868	5.17189464751096e-19
Mtch1	2.19413862432535e-23	0.356748743395604	0.902	0.689	5.5373476462099e-19
Nhsl2	2.21612594851915e-23	0.350259907311577	0.736	0.434	5.59283705627777e-19
Rab26	2.30941532867258e-23	0.255045172857325	0.565	0.26	5.82827146497099e-19
Bhlhe41	2.7783381058627e-23	0.259052172773789	0.283	0.083	7.01169187776569e-19
Ppp3cb	3.109645930361e-23	0.328532092032484	0.975	0.829	7.84781343445206e-19
Celf1	3.40823949260966e-23	0.327786881897971	0.959	0.804	8.60137400749901e-19
Maged1	4.30216014259964e-23	0.343081797028273	0.799	0.513	1.08573615518787e-18
Idh3a	4.4809127424335e-23	0.332287422484569	0.814	0.522	1.13084794880794e-18
Adgrl1	5.01890843921827e-23	0.326710120208041	0.952	0.799	1.26662192280551e-18
Wwc2	5.63797506125065e-23	0.316111346703108	0.535	0.26	1.42285576620783e-18
Grk3	7.20755949852745e-23	0.311869251061723	0.621	0.331	1.81897179064337e-18
Vdac1	7.92597836276977e-23	0.329176310160959	0.962	0.814	2.00027915941221e-18
Bcl11b	8.02835973876406e-23	0.328550071681927	0.841	0.575	2.02611714727189e-18
Tmem35a	8.80679617486295e-23	0.326307852186125	0.516	0.247	2.22257115065016e-18
Unc80	1.08805914590814e-22	0.280583502782247	0.98	0.906	2.74593486652837e-18
Pnmal2	1.25884547475852e-22	0.329464647529875	0.942	0.789	3.17694832464807e-18
Kpna4	1.48316917977647e-22	0.346907230299508	0.706	0.426	3.74307405900189e-18
B230334C09Rik	1.48580257353291e-22	0.274933774721678	0.743	0.425	3.74971995482502e-18
Ap2b1	1.49197085508804e-22	0.327948312110307	0.956	0.818	3.76528684698568e-18
Maoa	1.53725326682651e-22	0.288054724561004	0.508	0.242	3.87956606949007e-18
Tyro3	1.61786835245196e-22	0.32184161139521	0.658	0.367	4.08301436108301e-18
Slc2a3	1.63039326380036e-22	0.344859571471376	0.859	0.591	4.11462347985296e-18
Rap2b	1.99018896600684e-22	0.311711393692924	0.564	0.286	5.02263989351147e-18
Pcgf5	2.11870402582213e-22	0.264893190493255	0.614	0.313	5.3469733499673e-18
Tmem245	2.14217973326471e-22	0.356790702230135	0.814	0.538	5.40621899284014e-18
Gde1	2.45172817694639e-22	0.320495154756596	0.845	0.595	6.1874264001596e-18
Prmt2	2.83954440312847e-22	0.298118646042268	0.615	0.328	7.16615821017533e-18
Erc2	3.12435337225503e-22	0.29249524106856	0.996	0.976	7.88493060556001e-18
Chrm1	3.20214709260782e-22	0.284570852061621	0.713	0.391	8.08125861761436e-18
Acsl4	3.90669557793483e-22	0.312561416341365	0.755	0.47	9.85932763003414e-18
Rabep1	4.0591439312281e-22	0.33679283538924	0.93	0.78	1.02440615392404e-17
Tiam1	4.11039006622861e-22	0.290421410073105	0.619	0.318	1.03733914101411e-17
Ncan	5.55093633172682e-22	0.30419868049603	0.804	0.496	1.4008898020379e-17
Ablim1	5.72737064570933e-22	0.344848748610951	0.942	0.792	1.44541652985766e-17
Stt3b	7.79509099966938e-22	0.360438020158443	0.68	0.411	1.96724711558656e-17
Ccdc25	7.98851241761225e-22	0.259941358939712	0.597	0.301	2.0160608788328e-17
Map2k1	1.08178675578928e-21	0.313661603640821	0.814	0.532	2.73010523558541e-17
Caprin1	1.17478679426937e-21	0.305453060467963	0.911	0.694	2.96480943269762e-17
Sin3b	1.23501208376864e-21	0.257764102774375	0.59	0.288	3.11679999580692e-17
Ulk4	1.45490504544845e-21	0.265417981080355	0.562	0.275	3.67174386319826e-17
Cbfb	1.68247672963131e-21	0.255391715065609	0.416	0.172	4.24606652257054e-17
Gabrb3	1.79167838290671e-21	0.300464122336516	0.995	0.969	4.52165873494167e-17
Nedd4l	2.73170407481351e-21	0.313349598254964	0.855	0.597	6.89400157360686e-17
Cd81	3.22764147900241e-21	0.317592441482359	0.776	0.488	8.14559880055837e-17
Jph4	3.257799547079e-21	0.324313685707492	0.87	0.626	8.22170871696326e-17
Hdgfl3	3.344985585338e-21	0.314363404139756	0.961	0.821	8.44174012171751e-17
Lrrn2	3.53215167564722e-21	0.252815259716001	0.498	0.235	8.9140911838309e-17
Ssbp3	3.81261250746014e-21	0.319728875833529	0.964	0.82	9.62189018507716e-17
Copg1	3.98562667202806e-21	0.306239329656124	0.799	0.509	1.00585260321972e-16
Shank2	4.32217467002468e-21	0.317882639965553	0.841	0.564	1.09078722147413e-16
Lrp11	4.53525224225425e-21	0.302715353025467	0.816	0.541	1.1445616083777e-16
Fryl	4.60809478627133e-21	0.281040913162088	0.75	0.445	1.1629448812113e-16
Grik3	5.13553074674158e-21	0.339134578398232	0.936	0.8	1.29605389455517e-16
Micu3	5.59680057370904e-21	0.338394151571381	0.892	0.673	1.41246456078695e-16
Gm20754	7.13813184552939e-21	0.299061297577265	0.225	0.059	1.80145033385625e-16
Mcfd2	7.92194499392352e-21	0.281336598414345	0.584	0.306	1.99926125811648e-16
Rab3a	8.01253745442953e-21	0.295513892777178	0.97	0.858	2.02212407737438e-16
Srp9	9.52131823307344e-21	0.34365394728043	0.901	0.741	2.40289508248074e-16
Tmem40	1.19750582867044e-20	0.266100411882326	0.399	0.169	3.02214545981558e-16
Tspan13	1.37290142447414e-20	0.330488216190625	0.925	0.726	3.46479132494539e-16
Efna5	1.54487679154479e-20	0.332357092083201	0.366	0.146	3.89880555882158e-16
Akap9	1.65165164302064e-20	0.350297280390023	0.832	0.59	4.16827325149119e-16
Ctxn2	2.07990331986532e-20	0.311215144013636	0.861	0.6	5.2490520083441e-16
Hdac11	2.12020503952436e-20	0.29907665707667	0.803	0.504	5.35076145824762e-16
Epha6	2.27162142357763e-20	0.344294897886677	0.422	0.191	5.73289098668286e-16
Nlgn2	2.85048463849083e-20	0.292474230830108	0.808	0.547	7.19376808215932e-16
Zwint	3.43323319148153e-20	0.26390388073532	0.987	0.97	8.66445060534194e-16
Xpr1	3.49597283811978e-20	0.39274006932094	0.887	0.652	8.82278665156289e-16
Mamld1	3.51625031645532e-20	0.292859964099764	0.671	0.371	8.87396092363829e-16
Eps15	5.00007825347837e-20	0.292282263804554	0.882	0.645	1.26186974883034e-15
Wbp2	5.91080302893103e-20	0.318675583452974	0.901	0.691	1.49170936041132e-15
Ptprs	5.93433129960229e-20	0.299589608784057	0.956	0.796	1.49764719008063e-15
Gmps	6.12295630480301e-20	0.309225953757159	0.831	0.566	1.54525048264314e-15
Atp1a3	7.51480685711886e-20	0.273959930090758	0.982	0.922	1.89651180653109e-15
Lcp1	8.37041837868866e-20	0.48581926345143	0.241	0.075	2.11244248622966e-15
Pcyox1	1.6903475551491e-19	0.282349133152062	0.628	0.357	4.26593012492978e-15
Nmt2	1.69855184302501e-19	0.329115660112356	0.901	0.704	4.28663528624221e-15
Pde2a	2.01036758876996e-19	0.313735248791559	0.924	0.755	5.07356468377875e-15
Rims1	2.01054762052473e-19	0.313740327322854	0.997	0.982	5.07401902991827e-15
Chrm3	2.15309850038806e-19	0.456104735492947	0.614	0.371	5.43377468542936e-15
Tmem50b	3.3846587482367e-19	0.278927163706576	0.765	0.481	8.54186328292497e-15
Gfra4	4.07791817876207e-19	0.325144538849536	0.846	0.609	1.02914421077418e-14
Atp6v1b2	4.68083861217153e-19	0.272653718886554	0.98	0.899	1.18130324055373e-14
Mpv17l	4.81940702812824e-19	0.261007889538726	0.694	0.403	1.21627375168872e-14
Camkv	5.78847773542152e-19	0.303655275756143	0.953	0.816	1.46083812608833e-14
Ywhae	6.08833779760699e-19	0.259119295776435	0.985	0.947	1.53651380998208e-14
Tcf20	6.48796568061608e-19	0.293125907007051	0.889	0.655	1.63736789881708e-14
Mbnl1	6.80363427570526e-19	0.270667107795372	0.83	0.582	1.71703318215974e-14
Gnai1	7.26506433059754e-19	0.309816427104618	0.839	0.574	1.8334842851129e-14
Slc16a10	8.01712705004214e-19	0.284620186622168	0.529	0.283	2.02328235361914e-14
Arhgap32	9.08124389221099e-19	0.318528859018588	0.895	0.725	2.29183352107729e-14
Syndig1l	1.32156873282023e-18	0.274184198590889	0.424	0.203	3.33524301101843e-14
Smim13	1.33216957576262e-18	0.268139922079489	0.953	0.83	3.36199635835213e-14
Tug1	1.35678802555816e-18	0.25445607914726	0.689	0.399	3.42412594010114e-14
Map2k4	1.56543128895655e-18	0.278315697816573	0.971	0.828	3.95067894393963e-14
Hectd2	1.69131824255278e-18	0.258319806546227	0.4	0.18	4.26837984873046e-14
Saraf	1.73944966755754e-18	0.293931553183723	0.82	0.551	4.38984912601496e-14
Baiap2	2.37530497756763e-18	0.290253999838771	0.92	0.701	5.99455717188743e-14
Ran	2.46896137973752e-18	0.285889957390493	0.85	0.604	6.23091783404359e-14
Dhcr24	3.08293674730604e-18	0.274358652880575	0.733	0.455	7.78040746917626e-14
Osbpl3	5.26547900942202e-18	0.323158258258437	0.741	0.475	1.32884893760784e-13
Msmo1	5.87510844669193e-18	0.306949705470494	0.729	0.455	1.48270111869164e-13
Bmerb1	6.38438233023186e-18	0.2648653332706	0.972	0.873	1.61122656868061e-13
Epb41l1	7.04954245297636e-18	0.287895807580395	0.948	0.806	1.77909302885764e-13
Lrpap1	7.60445317682516e-18	0.30329903125221	0.729	0.465	1.91913584823536e-13
A2ml1	8.17546827639945e-18	0.268860338395251	0.626	0.347	2.06324292891493e-13
Mboat7	8.29283567641643e-18	0.261864274799068	0.778	0.493	2.09286293965722e-13
Slc4a10	9.01867455152871e-18	0.262615133646017	0.986	0.874	2.2760428965693e-13
Setd7	9.23846446993582e-18	0.287246847829156	0.762	0.481	2.3315112782777e-13
Serp2	1.26201204549509e-17	0.280113926573238	0.98	0.914	3.18493979921597e-13
Rasgef1a	1.29506859732254e-17	0.304411721916014	0.963	0.833	3.2683646190629e-13
Clvs1	1.99471609801544e-17	0.264408417575697	0.814	0.564	5.03406501656156e-13
Fscn1	2.06862320901407e-17	0.27433014308458	0.708	0.431	5.22058439258882e-13
Paip2b	2.27165263110899e-17	0.252020475066541	0.673	0.382	5.73296974512976e-13
Atp6v0e2	2.85163507516055e-17	0.259833226364435	0.945	0.835	7.19667143918269e-13
Tmem178b	3.32904130139063e-17	0.270563607540966	0.953	0.796	8.40150153231954e-13
Nrsn2	3.48340239119957e-17	0.259364497335491	0.747	0.468	8.79106261467035e-13
Emc10	3.72495170689149e-17	0.277752796694157	0.935	0.751	9.40066062268205e-13
Rab14	3.76950196306566e-17	0.268826576721707	0.94	0.777	9.51309210418882e-13
Rhbdd2	3.80019897697319e-17	0.267275929602624	0.666	0.395	9.59056215818724e-13
Nfasc	5.18465426263778e-17	0.299701153551944	0.922	0.786	1.3084511962619e-12
Rbfox2	6.19725901458321e-17	0.280145457595035	0.947	0.795	1.56400225751037e-12
Nme1	6.33653382557558e-17	0.321803780391218	0.906	0.716	1.59915104156051e-12
Ids	6.83464516945421e-17	0.259185471205969	0.962	0.855	1.72485940141516e-12
Ppme1	7.24395282402744e-17	0.279307296186147	0.842	0.594	1.82815637419981e-12
2210408F21Rik	7.83571115178158e-17	0.287911725435942	0.844	0.613	1.97749842337512e-12
Tubb5	7.955998981588e-17	0.281015547476352	0.909	0.696	2.00785546298336e-12
Klc2	1.20355835973419e-16	0.257308741414019	0.774	0.502	3.03742023246117e-12
Crmp1	1.54748657612078e-16	0.276530752589979	0.814	0.575	3.90539187215602e-12
Dixdc1	1.66122297160176e-16	0.259184284589576	0.694	0.433	4.19242841343137e-12
Polr3k	1.71154100487286e-16	0.260480840614395	0.726	0.467	4.31941603399764e-12
Zdhhc2	2.01726944501817e-16	0.281437861935675	0.884	0.652	5.09098289839235e-12
Prkar1a	2.12209470744644e-16	0.250329167456326	0.985	0.914	5.35553041318258e-12
Golga7b	2.28320456793815e-16	0.272568508115638	0.861	0.64	5.7621233681055e-12
Otub1	2.29039362434996e-16	0.321269504027198	0.827	0.584	5.780266389772e-12
Nicn1	2.3987950439728e-16	0.253310167220149	0.657	0.395	6.05383905247417e-12
Rnf157	2.55227120223004e-16	0.29050089644317	0.869	0.658	6.44116683306794e-12
Necap1	2.72072901390816e-16	0.271707462517814	0.826	0.581	6.86630381240001e-12
Atp6ap1	2.73719426296029e-16	0.275432204502674	0.92	0.731	6.90785716143289e-12
Hnrnpc	3.12309771077349e-16	0.256955608979934	0.874	0.643	7.88176169267904e-12
Mapk8ip2	3.65786322663096e-16	0.284865769257934	0.846	0.594	9.23134942504856e-12
Grb2	4.68712722446781e-16	0.276453967526099	0.742	0.493	1.18289029763894e-11
Rheb	6.11096216835045e-16	0.292285355687787	0.919	0.732	1.5422235224266e-11
1700016P03Rik	6.56747670676881e-16	0.302824408037837	0.429	0.223	1.65743409648724e-11
Cplx3	7.12071389037583e-16	0.319340428569416	0.849	0.599	1.79705456451415e-11
Fam131a	7.62396650879212e-16	0.257992239684841	0.806	0.546	1.92406042782387e-11
Got2	9.00007209124992e-16	0.275853551831161	0.85	0.621	2.27134819366874e-11
Nlgn3	1.03279986963391e-15	0.250756490785021	0.802	0.516	2.60647703099511e-11
Fos	1.24740498693121e-15	0.251395018833167	0.319	0.141	3.14807596551831e-11
Tmx2	1.32276682735217e-15	0.288230804163683	0.811	0.584	3.33826664218868e-11
Scamp5	1.63529611326788e-15	0.265818676310882	0.928	0.755	4.12699680105416e-11
Atp1a1	2.14147023116675e-15	0.272145370753575	0.728	0.486	5.40442842239553e-11
Cck	2.45624505985926e-15	0.375730050398567	0.949	0.842	6.1988256575668e-11
Ypel2	3.57364640128522e-15	0.29737138620012	0.741	0.491	9.01881142292351e-11
Galnt13	5.2721770120576e-15	0.251027209058487	0.717	0.465	1.33053931253298e-10
Sorbs2	7.92677097007658e-15	0.25833832444174	0.917	0.779	2.00047918971823e-10
Sort1	7.9398078056855e-15	0.280520374920137	0.808	0.574	2.00376929592085e-10
Selenof	8.39669524705862e-15	0.252507319984039	0.769	0.519	2.11907397950018e-10
Tex14	8.79261254984017e-15	0.25804748028193	0.262	0.104	2.21899162920316e-10
Crtac1	2.78847963154448e-14	0.263697438291572	0.756	0.514	7.03728604612882e-10
Scn2b	1.76179423285649e-13	0.269627291660343	0.905	0.722	4.44624010545991e-09
Ptprn	2.47672090440881e-13	0.331262752559438	0.839	0.699	6.25050054645651e-09
Cd200	5.56091079607444e-13	0.273760724392343	0.872	0.66	1.40340705760531e-08
Enah	4.27451577352452e-12	0.291064193329923	0.881	0.712	1.07875954576438e-07
Cnih3	4.2937716965048e-12	0.271934688855547	0.648	0.448	1.08361916304692e-07
Igfbp5	8.18478511126754e-12	0.288584381975041	0.891	0.67	2.06559421853059e-07
Maml3	2.7314964938462e-10	0.287757613075581	0.351	0.205	6.89347770151967e-06
Mef2c	1.13840010026642e-09	0.41654299469909	0.708	0.54	2.87298033304237e-05
Igf1r	3.28135112586089e-09	0.264720743885636	0.889	0.785	8.28114583633513e-05
Egr1	8.23757028727702e-08	0.27443459195177	0.714	0.553	0.0020789156134001
Il1rapl2	4.33373170755346e-07	0.273906645380014	0.619	0.474	0.0109370387103527
Erbb4	0.0256184753918911	0.337325791145891	0.174	0.127	1
C77080	0.116363078213498	0.289727375802965	0.155	0.125	1
