# Supplementary material for: Single Cell Transcriptomic and Chromatin Profiles Suggest Layer Vb Is the Only Layer With Shared Excitatory Cell Types in the Medial and Lateral Entorhinal Cortex
Source: Front Neural Circuits. 2022 Jan 26;15:806154. doi: 10.3389/fncir.2021.806154 (PMC8826650; doi:10.3389/fncir.2021.806154)
Supplement: Supplementary file 15 [file Data_Sheet_2.ZIP › DE_LVI_MECvsLEC.csv]

p_val	avg_log2FC	pct.1	pct.2	p_val_adj
Tshz2	3.41726881224947e-280	4.88552997943697	1	0.156	8.62416130147399e-276
Egfem1	1.04413115886039e-247	2.99256378536464	0.981	0.325	2.63507380561596e-243
Ptprd	2.51580770635172e-235	1.46772491019816	1	1	6.34914390851983e-231
Samd5	1.59509046468995e-229	1.95168002256044	0.898	0.103	4.02552980573801e-225
Grm7	2.77799612699683e-225	1.93696994892754	0.996	0.897	7.01082882570191e-221
Lmo4	1.55857249752337e-213	2.27590351354758	0.946	0.459	3.93336941199973e-209
Lsamp	9.27198014056065e-205	1.78058363999459	0.999	0.981	2.33996962807329e-200
Foxp2	1.18496489546391e-200	1.86168369838204	0.833	0.097	2.99049590668226e-196
Tcf4	2.42937688245508e-190	1.83460704752665	0.942	0.417	6.1310184382519e-186
Nrp1	5.02122018412307e-188	1.7878106345126	0.852	0.173	1.26720533786714e-183
Kcnd2	2.18975425795587e-183	1.84474055775572	0.99	0.895	5.52628282080322e-179
Tox	1.2433983867829e-176	2.045885162145	0.821	0.156	3.13796450872401e-172
Gpc6	6.56142647398232e-172	3.31830685930893	0.767	0.111	1.65590719923892e-167
Dkk3	4.0478277813628e-170	1.70459227811022	0.831	0.216	1.02155029718253e-165
Cntnap4	1.1705371582179e-168	1.64590032664038	0.862	0.272	2.95408462619452e-164
Pcdh17	5.5746760469279e-165	1.59178173847617	0.974	0.92	1.40688099396319e-160
Ldb2	1.05603731727641e-156	1.52736431255681	0.98	0.609	2.66512137761047e-152
Clstn2	2.05972856276235e-156	1.72345535581957	0.836	0.304	5.19813697384333e-152
Sec62	1.11435259011161e-154	1.18852986975391	0.981	0.973	2.81229163166467e-150
Runx1t1	8.4905161246126e-154	1.42733611736981	0.855	0.343	2.14275155436848e-149
Pbx1	7.81480404558126e-149	0.876828937708698	1	0.992	1.97222209698334e-144
Tenm2	2.56835379129061e-146	1.23851535451704	1	0.989	6.48175446308012e-142
Shisa4	1.59372431179155e-143	1.44230313232093	0.87	0.463	4.02208204566833e-139
Spon1	1.11900487146993e-142	1.39277116702454	0.852	0.344	2.82403259412865e-138
Snca	6.08666637245044e-134	1.21633961441351	0.95	0.86	1.53609199241532e-129
Pcdh9	6.9839440192769e-133	0.942863844853855	1	1	1.76253795214491e-128
Phactr1	5.45195427416301e-131	0.779689744134749	0.997	1	1.37590970017052e-126
Hs6st2	7.24908500861405e-129	1.46232461569566	0.771	0.272	1.82945158362393e-124
Tmsb10	3.34868709776439e-128	0.911620415098543	0.985	0.986	8.45108162862798e-124
Negr1	7.77348195415206e-128	0.965537689497528	0.997	0.99	1.96179364076936e-123
Camk2n1	3.34860515055129e-127	1.601204990838	0.93	0.733	8.45087481844628e-123
Cdh18	1.63644821840344e-124	1.12795900159207	0.996	0.995	4.12990436878477e-120
Ccser1	1.063206136536e-122	1.09759786000225	0.985	0.971	2.68321332677591e-118
Stard13	1.30394892323335e-122	1.14405734906138	0.581	0.038	3.29077589756401e-118
Trabd2b	5.14721714868142e-121	1.13937315683556	0.555	0.02	1.29900319181273e-116
Col12a1	1.98868074344738e-119	1.12031717305728	0.531	0.006	5.01883359223815e-115
Sox5	6.23446414148853e-119	1.22717350827449	0.94	0.673	1.57339171538746e-114
Opcml	5.54748072656318e-118	0.752577774097077	1	1	1.40001771096275e-113
Arhgap6	3.70277802331659e-115	1.87215807142235	0.608	0.093	9.34470089744408e-111
Chgb	7.03804412038482e-115	1.28347164520721	0.821	0.496	1.77619119466152e-110
Nwd2	3.09954693490457e-114	1.39793480431365	0.657	0.151	7.82232659961866e-110
Grm8	1.32603083335898e-110	1.53056688941626	0.66	0.155	3.34650401414807e-106
Fut9	1.51323822790304e-108	0.774800893798402	0.997	0.996	3.81895931575889e-104
Astn2	1.80407244543968e-108	1.06403036915513	0.974	0.94	4.55293763055612e-104
Hs6st3	5.88901716842861e-105	2.18307859587487	0.706	0.291	1.48621126279633e-100
Sash1	1.95178619918133e-104	0.972609927316793	0.555	0.065	4.92572283087391e-100
Csmd1	3.34471689537951e-103	0.636679517614864	1	1	8.44106202886927e-99
Pam	1.5900522420993e-96	1.56206656077083	0.833	0.61	4.012814843386e-92
Pou3f3	2.77924442785216e-96	0.900726381230195	0.496	0.038	7.01397916257049e-92
Nrep	4.16069186660303e-96	1.25908935585758	0.706	0.288	1.05003380637461e-91
Hlf	7.93511522297781e-95	1.34702041387672	0.761	0.416	2.00258502882291e-90
Pid1	1.00298197039595e-94	1.29839542971526	0.794	0.478	2.53122559868825e-90
Chsy3	2.95645881200579e-94	0.954276650208635	0.979	0.931	7.46121510385901e-90
Tmtc1	1.46886575025349e-92	1.10027855064855	0.547	0.103	3.70697649391472e-88
Syt1	1.5986246674414e-91	0.464923036486448	1	1	4.03444907322186e-87
Vwc2l	6.12407993715276e-91	1.5869770435468	0.681	0.292	1.54553405373924e-86
Car10	4.73418954268926e-90	1.40596697515442	0.662	0.24	1.19476741488849e-85
Lrrc4c	1.84457799086459e-89	1.33137291271434	0.936	0.882	4.65516147554497e-85
Rmst	6.96894717597328e-89	1.36367571600881	0.584	0.139	1.75875319880038e-84
Plcl2	9.17736271112799e-88	1.03710085600061	0.84	0.606	2.31609102740737e-83
Oip5os1	1.90871686943115e-87	0.889691363514391	0.933	0.872	4.81702876338339e-83
Thrb	7.48720683901261e-87	1.07585825028474	0.879	0.714	1.88954638996161e-82
Sorcs3	7.82113745195738e-87	1.25482791071804	0.704	0.321	1.97382045875048e-82
Asap1	8.77322532288439e-86	0.943038744732186	0.882	0.708	2.21409887473633e-81
Snap25	4.04285456682616e-84	0.467041668764336	0.996	1	1.02029520702992e-79
Zmat4	1.14187005470876e-83	1.23763996552064	0.621	0.194	2.8817374570685e-79
Csrnp3	2.20809749930307e-83	0.960887760704495	0.831	0.624	5.57257565899115e-79
Sema5a	6.92766990303638e-83	1.22333337543136	0.552	0.125	1.74833605342929e-78
Olfm1	4.28218672167772e-82	0.936201102568181	0.925	0.841	1.08069546294981e-77
Nts	1.70145634623384e-81	0.935535984383909	0.39	0.005	4.29396538099035e-77
Foxn3	1.17411894374331e-77	0.969902349256673	0.774	0.54	2.96312397832499e-73
Slc4a4	1.48834641202808e-75	0.933014053890299	0.473	0.08	3.75613984003527e-71
Elmo1	6.46685792720201e-74	1.06864424453024	0.833	0.685	1.63204093508797e-69
Camk1d	1.2423233760324e-72	0.846241081366611	0.833	0.645	3.13525150409298e-68
Cdh9	1.66863076041166e-72	1.08572159754848	0.618	0.252	4.21112345005092e-68
Kit	5.56507531989e-72	0.858412584712927	0.457	0.078	1.40445805848064e-67
Pantr1	1.00345196970324e-70	0.743868694187982	0.421	0.051	2.53241173594005e-66
Frmd5	3.5633233635724e-70	1.10932357201871	0.67	0.365	8.99275917264767e-66
Prr16	4.4315907826459e-69	1.24921139400901	0.647	0.301	1.11840056581635e-64
Svil	1.71406557646654e-68	1.2549927037321	0.507	0.14	4.32578729532861e-64
Pcsk2	1.2923136551085e-67	0.744574121015048	0.941	0.916	3.26141197139732e-63
Rnf180	2.59882642027797e-67	0.991603918121413	0.693	0.441	6.55865823685551e-63
Lrp1b	1.89134639207857e-66	0.694018202072004	0.997	0.999	4.77319088968869e-62
Dab1	1.16551056395474e-65	0.760106680417489	0.957	0.865	2.94139901025258e-61
Lrrc55	9.81688148987791e-65	0.657818121170871	0.39	0.046	2.47748638160049e-60
Antxr1	1.67294321189912e-64	0.787936264975835	0.487	0.125	4.2220067838698e-60
Camk4	2.66832285448703e-64	0.728666502807305	0.914	0.864	6.73404638786892e-60
Marcksl1	2.96046813466101e-64	0.848004093955824	0.714	0.382	7.47133343144398e-60
Dlc1	4.75844633161368e-62	0.681452491240756	0.981	0.935	1.20088910070935e-57
Sdk2	2.3071487632248e-60	0.828355678460865	0.842	0.75	5.82255133375042e-56
Kcnk2	2.53091808947389e-59	0.891605643956856	0.767	0.461	6.38727798240526e-55
Cxxc5	1.37006856828801e-58	0.765987108240272	0.538	0.213	3.45764204578844e-54
Pgm2l1	3.24950300917401e-58	0.512780240581262	0.977	0.985	8.20077074425245e-54
Kctd8	6.09518894552699e-58	0.82201804793435	0.348	0.036	1.53824283418265e-53
Apba1	1.39478270701559e-57	0.83022269940989	0.819	0.727	3.52001311769524e-53
Zfp804a	1.41165525104889e-57	0.989430402032754	0.683	0.39	3.56259435707208e-53
Meis2	6.37708865642239e-57	1.35143544877598	0.513	0.174	1.60938586422132e-52
Unc13b	7.35013818846358e-57	0.776905378974999	0.718	0.513	1.85495437462255e-52
Nav2	1.27292129661668e-56	0.739840737155129	0.873	0.821	3.21247147627151e-52
Pamr1	4.80453776527765e-56	0.679659310273023	0.375	0.06	1.21252119582312e-51
Hivep1	2.01155519246603e-55	0.744485195685592	0.799	0.653	5.07656183922652e-51
Fgf13	4.36201208366153e-55	0.836299381057016	0.668	0.395	1.10084098955366e-50
Mmp17	1.22986933173658e-54	0.680184855825613	0.434	0.114	3.1038212325036e-50
Rasgrf1	2.81181831989039e-54	0.907918799024533	0.623	0.329	7.09618589390738e-50
Strbp	3.12142248042711e-54	0.524689362386678	0.986	0.983	7.8775339138539e-50
Camk2d	6.43066849280301e-54	0.800056001871383	0.73	0.429	1.6229078075287e-49
Plcxd2	1.5163335654979e-53	0.943273544705975	0.653	0.413	3.82677101924706e-49
Slc35f1	2.33277223398893e-53	0.6419548787744	0.962	0.948	5.88721728691786e-49
Cntnap2	3.5225873296254e-53	0.748521017999599	0.977	0.972	8.88995364377563e-49
Cacnb4	3.55692667509429e-53	0.862872731661387	0.872	0.817	8.97661584993547e-49
Galnt9	6.26967613927485e-53	0.749183248911027	0.799	0.648	1.58227816726879e-48
Cpne4	6.6534342442838e-53	1.0389319434914	0.725	0.471	1.6791272002299e-48
Snhg11	1.51047380031974e-52	0.376972692572126	1	1	3.81198272986693e-48
Xkr6	2.33317107918262e-52	0.775542472565526	0.756	0.616	5.88822385253317e-48
Sema5b	2.75254339475666e-52	0.754731692045947	0.455	0.131	6.94659376534737e-48
Mmd	1.06603301641702e-51	0.707606216007277	0.855	0.765	2.69034752353164e-47
Chst2	1.32586540807206e-51	0.865389344274554	0.585	0.313	3.34608653035145e-47
Khdrbs2	1.60279379600172e-51	0.862631925815802	0.776	0.576	4.04497070296954e-47
Ncam2	2.67764151387576e-51	0.752394439151022	0.948	0.892	6.75756388856825e-47
Malat1	1.35905635977155e-49	0.69398039042732	1	1	3.42985053515547e-45
Chl1	4.02297842685546e-49	0.562851022013152	0.96	0.959	1.01527906558551e-44
Socs2	5.11759755266982e-49	0.747598726345895	0.648	0.376	1.29152809436728e-44
Diras2	4.2749691024507e-48	0.681514504228359	0.897	0.831	1.07887395238548e-43
E230016M11Rik	1.15864187554116e-47	0.659070604762982	0.45	0.156	2.92406450130321e-43
Anks1b	4.68580392089371e-47	0.376106772252994	0.999	0.999	1.18255633551594e-42
Dtna	7.3684304765721e-47	0.781916989988334	0.725	0.527	1.8595707993725e-42
Neurod6	9.54970627774849e-47	0.721379861269153	0.782	0.591	2.41005937331539e-42
Pcdh19	1.19652292873492e-46	0.861552667454554	0.6	0.348	3.01966491524831e-42
Pak7	2.15933345677531e-46	0.811311611771367	0.742	0.592	5.44950984486386e-42
Nol4	2.25308818619267e-46	0.592264107295813	0.941	0.921	5.68611865549445e-42
Mbp	3.28345337402223e-46	0.609666335768307	0.411	0.123	8.28645128001991e-42
Rps3a1	4.38319904166785e-46	0.479444473142182	0.971	0.983	1.10618794214572e-41
Nkain2	4.72204687877102e-46	0.559078914081631	0.989	0.999	1.19170297079544e-41
Mpped2	8.64752335483415e-46	0.811407451381957	0.634	0.398	2.18237546905949e-41
Stmn1	1.02717525740733e-45	0.480550969470134	0.976	0.987	2.59228219711888e-41
Wwc1	2.2052036130514e-45	0.645483670625213	0.449	0.16	5.56527235825781e-41
Ovol2	2.86771192442265e-45	0.585236770666017	0.372	0.091	7.23724458366545e-41
Mical2	2.98342703866683e-45	0.66551415724176	0.787	0.675	7.52927481748348e-41
Camta1	5.1519440482358e-45	0.59510353247388	0.894	0.867	1.30019611945327e-40
Rpl4	7.42178520607138e-45	0.526289597950311	0.95	0.975	1.87303593245623e-40
Adcy2	1.03524941369973e-44	0.75133458242691	0.85	0.738	2.612658945354e-40
Ptma	1.03853660886496e-44	0.56550157729577	0.962	0.968	2.62095483979249e-40
Ntm	1.05909892655534e-44	0.492389321484888	0.989	0.994	2.6728479609477e-40
Rnd3	4.20200329054026e-44	0.4861650171966	0.252	0.015	1.06045957043364e-39
Rell1	7.54138243975762e-44	0.773640924836722	0.551	0.287	1.90321868632163e-39
Prkd1	1.66861373866479e-43	0.731108574655179	0.504	0.213	4.21108049226834e-39
Nrn1	3.28591952741819e-43	0.971107597253067	0.418	0.145	8.29267511134528e-39
St3gal1	5.15007784622028e-43	0.646914565701722	0.548	0.26	1.29972514605061e-38
Sfmbt2	1.19020857234156e-42	0.578563674387563	0.331	0.066	3.0037293740184e-38
Gabra1	1.47776470771581e-42	0.644664794075655	0.839	0.714	3.72943479286238e-38
Crym	1.52463746936019e-42	0.683821951675102	0.557	0.294	3.84772758142432e-38
Sncb	4.58417608893907e-42	0.441850819991725	0.967	0.983	1.15690851956555e-37
Gm11549	7.0203225736173e-42	0.651718428003776	0.459	0.186	1.7717188079038e-37
Rhbdl3	8.81150932736124e-42	0.610925034655889	0.357	0.091	2.22376060894616e-37
Pknox2	1.34329018975143e-41	0.750633311757965	0.669	0.496	3.39006145187568e-37
Cttnbp2	2.02478386604942e-41	0.655185792414385	0.843	0.783	5.10994704274891e-37
Ccn3	3.06162241173893e-41	0.723494818372895	0.794	0.529	7.72661648050553e-37
C730002L08Rik	4.9355249532219e-41	0.473160050810736	0.277	0.038	1.24557843244461e-36
Dnm3	9.83818644474397e-41	0.524998693015333	0.899	0.9	2.48286311306004e-36
Pcdh11x	1.54072265716872e-40	0.555388684252715	0.314	0.064	3.88832176989669e-36
Pten	1.8541787577228e-40	0.60334641619741	0.875	0.853	4.67939093086503e-36
Fat3	3.17069328318821e-40	0.51704556769075	0.972	0.924	8.00187863878208e-36
Rps8	1.17658539710098e-38	0.42097539175818	0.97	0.99	2.96934856666375e-34
Wnt7b	1.22713419075015e-38	0.459682390475836	0.288	0.051	3.09691855719614e-34
Pard3	1.92771915114456e-38	0.490705392192631	0.314	0.069	4.86498482174352e-34
Cdh2	4.90984194809191e-38	0.556156037855026	0.898	0.886	1.23909681243996e-33
Garnl3	2.60143046501705e-37	0.758159983890302	0.864	0.886	6.56523006456354e-33
Rcan2	1.06920160811087e-36	0.533110407860206	0.883	0.818	2.6983440983894e-32
Sh3rf3	1.29243842427951e-36	0.629471824244194	0.57	0.341	3.2617268513542e-32
Sept7	2.62513644731214e-35	0.445944568875761	0.976	0.98	6.62505685208164e-31
Rpl13	4.37642032705722e-35	0.347113927608116	0.972	0.989	1.10447719793943e-30
Cd34	4.4261552476428e-35	0.446862668379043	0.226	0.024	1.11702879984761e-30
Dclk1	9.16822685654414e-35	0.373516145967201	0.995	0.997	2.31378541178604e-30
Ssbp2	1.95612883190562e-34	0.510470888703021	0.938	0.914	4.9366823330802e-30
Lynx1	3.660179491897e-34	0.592516196866195	0.472	0.233	9.23719498370045e-30
Mtcl1	4.26220386458568e-34	0.477364485756417	0.277	0.06	1.07565238930549e-29
Ndufa5	5.07062595042799e-34	0.562264364404435	0.852	0.825	1.27967387110951e-29
Shisal1	5.46023219699775e-34	0.485702609455281	0.326	0.093	1.37799879955632e-29
Aff3	1.32468835413188e-33	0.664454007957859	0.701	0.604	3.34311599932263e-29
Myt1l	2.45669860021351e-33	0.404076727753751	0.989	0.994	6.19997025735884e-29
Rpl17	2.54672185219233e-33	0.401045324696286	0.974	0.983	6.42716193837778e-29
Eef1g	2.68707495044748e-33	0.442851159812512	0.952	0.966	6.7813710524443e-29
Gadd45a	2.87300241040124e-33	0.471004306834765	0.273	0.058	7.25059618312962e-29
Slc1a2	8.36715149267779e-33	0.381143472850068	0.99	0.996	2.11161802220709e-28
Rpl6	1.70636423372416e-32	0.392049941588569	0.966	0.987	4.30635141664965e-28
Mir99ahg	2.66488214420426e-32	0.606583048109101	0.8	0.704	6.72536306732829e-28
Pvt1	9.05323777114275e-32	0.651752886807071	0.733	0.68	2.28476561630329e-27
Cdyl2	9.89236845948355e-32	0.595328368927077	0.46	0.245	2.49653702811986e-27
Sgk3	1.00215168155161e-31	0.613222021757315	0.414	0.189	2.52913019873179e-27
Adamts16	1.03028237755163e-31	0.31987794036147	0.167	0.003	2.60012363622705e-27
Fezf2	2.51690972551426e-31	0.610619294791133	0.507	0.294	6.35192507428033e-27
Ell2	5.75897183989307e-31	0.572648959520744	0.474	0.258	1.45339172323381e-26
Rprm	1.07873634435599e-30	0.569551270058626	0.244	0.047	2.72240691225121e-26
Rpl29	1.20537522201622e-30	0.418407670586452	0.931	0.943	3.04200544780235e-26
Nptxr	1.55993783603297e-30	0.544816313998481	0.63	0.464	3.9368151167964e-26
Klf5	1.92938524307124e-30	0.32538321859047	0.21	0.027	4.86918953793889e-26
Nav3	2.92954836736404e-30	0.293391943846599	0.999	0.999	7.39330121471663e-26
Atp2b2	4.40885709517305e-30	0.475789026092374	0.899	0.898	1.11266326510882e-25
Cd47	8.62483417461195e-30	0.395037633696841	0.961	0.981	2.17664940064682e-25
Usp3	1.38845935481212e-29	0.505683740075531	0.39	0.179	3.50405487373935e-25
Qk	1.54752121271341e-29	0.580676121777736	0.467	0.267	3.90547928452483e-25
Adgrb3	1.68775799411707e-29	0.298962554792805	1	1	4.25939484975325e-25
Cadps2	2.29150502123763e-29	0.577737532643565	0.308	0.095	5.78307122209741e-25
Tmem255b	3.87489622350463e-29	0.308036235916412	0.157	0.004	9.77907559925863e-25
Spop	5.35940144935888e-29	0.421127220952292	0.936	0.953	1.3525521437747e-24
Prph	1.02227636367974e-28	1.03191395231084	0.496	0.333	2.57991885901856e-24
Rpl23a	1.71033270575061e-28	0.355945299401512	0.964	0.982	4.31636664950281e-24
Ryr2	2.05704029652638e-28	0.623799087016184	0.829	0.798	5.19135259634362e-24
Ankrd44	3.45148395695135e-28	0.408290683524746	0.262	0.066	8.71051006215811e-24
Gm26782	3.66361881207568e-28	0.453321630551619	0.304	0.098	9.2458747960354e-24
Sorcs2	4.12018675058334e-28	0.528845148379647	0.447	0.238	1.03981153024472e-23
Rpl3	5.31505000218528e-28	0.358575890264281	0.975	0.986	1.3413591690515e-23
Slit1	5.84744819303893e-28	0.577231170171133	0.528	0.333	1.47572050047724e-23
Rxfp1	1.10941339736341e-27	0.49273529087648	0.847	0.83	2.79982659092604e-23
Rpl14	1.62294256092415e-27	0.344360451989063	0.964	0.987	4.09582014100427e-23
Tmod1	2.00802415614714e-27	0.56449694977043	0.543	0.368	5.06765056286854e-23
Nuak1	2.20393882099627e-27	0.57188323190147	0.702	0.616	5.56208040254829e-23
Cox7a2l	4.93440059888779e-27	0.467920929412273	0.901	0.916	1.24529467914131e-22
Trhde	6.31060974377647e-27	0.82009531491198	0.482	0.291	1.59260858103687e-22
Gm43445	6.94993081467313e-27	0.315927466847776	0.192	0.027	1.75395403969906e-22
Igsf10	7.72790538903251e-27	0.301050156523192	0.172	0.015	1.95029148303013e-22
Rps23	1.22733964807032e-26	0.29780952347393	0.971	0.991	3.09743706983507e-22
Tspan5	1.75166379967242e-26	0.614214386311452	0.689	0.606	4.42067393123328e-22
Srrm4	2.27164045539939e-26	0.488467113103939	0.79	0.751	5.73293901729144e-22
Rgs17	2.4035703434706e-26	0.55291080301598	0.87	0.892	6.06589047581676e-22
Tuba1b	4.00118931674958e-26	0.520332311008458	0.828	0.826	1.00978014786809e-21
Pcdh15	5.20970841377281e-26	1.1369885012541	0.795	0.743	1.31477411238384e-21
Arhgap25	5.69900241055116e-26	0.282642492278132	0.164	0.014	1.4382572383508e-21
Gm28905	6.07889133019047e-26	0.587699567224856	0.275	0.088	1.53412980500017e-21
Gnas	6.51891762222279e-26	0.3310828067046	0.969	0.983	1.64517924032036e-21
Dzip1	6.83178694799029e-26	0.478472051962681	0.323	0.128	1.72413807206431e-21
Gm45716	2.22504687864348e-25	0.410418607007524	0.269	0.083	5.61535080763255e-21
Rpl8	2.61710766332452e-25	0.340272188161568	0.967	0.982	6.60479460993209e-21
Rpl34	2.76083589957295e-25	0.340470189794353	0.967	0.978	6.96752155975226e-21
Macrod1	2.9185837009922e-25	0.546350295968911	0.589	0.457	7.36562968619401e-21
Rplp0	3.23374415347243e-25	0.485875892701729	0.857	0.892	8.16100012011838e-21
Mef2a	3.30631712405198e-25	0.502366411127573	0.764	0.696	8.34415252596997e-21
Trpv6	5.68115964199594e-25	0.281125107507166	0.148	0.009	1.43375425885051e-20
Sytl2	9.92978173975625e-25	0.48557521327216	0.436	0.249	2.50597901766229e-20
Trmt9b	1.00301191772845e-24	0.285532413509471	0.16	0.015	2.53130117677129e-20
Fxyd6	1.24205028176569e-24	0.423148900870003	0.886	0.94	3.13456229609208e-20
9630014M24Rik	2.67139406013571e-24	0.517460521302397	0.499	0.313	6.7417971895645e-20
Rpl37	6.70676778464162e-24	0.267326958109784	0.98	0.991	1.69258698581001e-19
Tanc2	7.8992572869336e-24	0.350997032919395	0.974	0.983	1.99353556150343e-19
Gm20711	1.13919961870581e-23	0.276072234329692	0.141	0.009	2.87499807772784e-19
Dner	1.31665989078483e-23	0.553620171631485	0.683	0.56	3.32285456637369e-19
Aox3	2.01389001827425e-23	0.269532718242812	0.128	0.004	5.08245423911871e-19
Sept3	3.86381243756019e-23	0.392871927572446	0.918	0.945	9.75110344867066e-19
Epha5	5.7258500593039e-23	0.285571490570634	0.99	0.999	1.44503277946652e-18
Serpine2	6.9853477502864e-23	0.349817126328626	0.2	0.043	1.76289221173978e-18
Rps7	1.3477806590951e-22	0.331453378088178	0.967	0.978	3.4013940493583e-18
Arap2	1.3927944834875e-22	0.514225470897828	0.681	0.584	3.51499543797739e-18
Pak1	1.64041040449896e-22	0.508921142911165	0.956	0.972	4.13990373783402e-18
Gm15270	3.11132433977657e-22	0.461891886575807	0.377	0.201	7.85204923629413e-18
Rps25	4.50026416747485e-22	0.314676789409069	0.964	0.989	1.13573166794563e-17
Sertm1	8.20864405844201e-22	0.561805464716703	0.6	0.482	2.07161550102901e-17
Rpl9	1.06589786987838e-21	0.280671874648275	0.974	0.985	2.69000645421207e-17
Pou6f2	1.16800607525034e-21	0.697165052689329	0.613	0.498	2.94769693210928e-17
Wls	1.22614354274541e-21	0.442169480549151	0.21	0.053	3.09441845882659e-17
Kif26b	1.691479239114e-21	0.467609300137896	0.299	0.13	4.268786155752e-17
Rpl24	2.64713029830611e-21	0.300701120944332	0.97	0.99	6.68056273383513e-17
Rsph10b	2.8906542097112e-21	0.491434126002689	0.499	0.346	7.29514402904815e-17
Rpl18a	3.13299942656382e-21	0.317105409526584	0.971	0.987	7.90675065281912e-17
Pfdn2	3.81492499325904e-21	0.408249413775563	0.932	0.947	9.62772620548785e-17
Tenm4	3.87659823590708e-21	0.41519150426065	0.819	0.784	9.78337096795869e-17
Gng12	4.6739311839377e-21	0.524297190143295	0.736	0.705	1.17956001289036e-16
Rpl21	5.35293080729437e-21	0.297367083622051	0.972	0.983	1.35091914783688e-16
Pakap.1	5.43546950383956e-21	0.454450925795066	0.722	0.69	1.37174943868399e-16
Rpl23	9.73643596931917e-21	0.320696576013152	0.967	0.978	2.45718434557708e-16
Grin2a	1.40371046876941e-20	0.46502776700373	0.892	0.887	3.54254411003336e-16
Gm4258	1.42321806770168e-20	0.542208988283807	0.509	0.379	3.59177543745872e-16
Rps5	1.5155731602787e-20	0.328187841985827	0.965	0.976	3.82485198459535e-16
Rps27a	1.59603205510446e-20	0.292729916078445	0.967	0.985	4.02790609746713e-16
Rps3	1.96788265159664e-20	0.331251165884236	0.956	0.982	4.96634544783444e-16
Nptx2	3.83804623995623e-20	0.290603044407403	0.165	0.03	9.68607729577754e-16
Nbea	6.08717349894575e-20	0.299532291974032	0.967	0.995	1.53621997592894e-15
Ephb6	6.14297550246901e-20	0.286861141854186	0.185	0.043	1.55030272755811e-15
Dscam	7.63497741875066e-20	0.34597983568767	0.974	0.961	1.9268392511701e-15
St6galnac5	8.39708268090121e-20	0.590610956613464	0.702	0.586	2.11917175617904e-15
Rasgrf2	1.11322366437376e-19	0.347396047217762	0.247	0.088	2.80944256178006e-15
Tmem159	1.15053677386575e-19	0.401572630779295	0.345	0.178	2.903609656205e-15
Cst6	1.52539636107911e-19	0.39246600967354	0.34	0.177	3.84964279645536e-15
Syn2	1.66039673753313e-19	0.371083372312591	0.945	0.957	4.19034324651236e-15
March1	1.88022427840724e-19	0.391630181124321	0.976	0.971	4.74512201141634e-15
Tmeff2	2.04260265750038e-19	0.382080267823071	0.889	0.86	5.15491632673371e-15
Satb1	3.86654964248742e-19	0.626592611159028	0.475	0.33	9.75801133274549e-15
Cds1	4.1216027249015e-19	0.514511339521636	0.536	0.427	1.04016887968339e-14
Klf9	4.63228542019257e-19	0.395149149726395	0.926	0.947	1.169049871494e-14
Prickle1	4.6524236716337e-19	0.298037860553017	0.98	0.987	1.1741321620102e-14
Rpl7	4.86385764602689e-19	0.382390275118891	0.914	0.925	1.22749175412781e-14
Cabp1	4.98049767698395e-19	0.440373539935569	0.362	0.202	1.25692819874044e-14
Susd4	5.40999354202116e-19	0.501198932239171	0.701	0.7	1.36532007019988e-14
Rpsa	6.28743239547988e-19	0.368568035881357	0.907	0.942	1.58675931364726e-14
Scai	9.59616727634444e-19	0.458264411861155	0.815	0.832	2.42178473553105e-14
Lhfp	1.5310344518756e-18	0.292294095414425	0.153	0.029	3.86387164619844e-14
Tmem191c	1.76459929654643e-18	0.418035746704804	0.681	0.62	4.45331924469423e-14
Pcdh10	1.79450287588008e-18	0.480502366837774	0.741	0.748	4.52878690785855e-14
Spry2	2.25884618531059e-18	0.574650975386741	0.556	0.431	5.70065011786835e-14
Itpr1	2.81541554396641e-18	0.411482095056783	0.758	0.7	7.10526420830802e-14
Sel1l3	3.73204743545418e-18	0.469992624160872	0.65	0.612	9.41856811285572e-14
Man2a1	7.71301459222707e-18	0.468244704666331	0.362	0.215	1.94653349264035e-13
Gm13832	9.78056283369399e-18	0.296005701765555	0.224	0.08	2.46832064233935e-13
Fam110b	1.14417162364118e-17	0.427872818557205	0.577	0.473	2.88754592658325e-13
Dok5	1.25877405193122e-17	0.387565326912055	0.464	0.307	3.17676807485881e-13
Fau	1.64349008780639e-17	0.276057133375106	0.974	0.987	4.14767593459698e-13
Dennd1b	3.79449910420999e-17	0.419677290142274	0.385	0.24	9.57617738929475e-13
Slc25a4	3.85317829470992e-17	0.353433214217393	0.937	0.948	9.72426606235942e-13
Rps6	4.37980200316293e-17	0.292061644687004	0.969	0.977	1.10533063153823e-12
Nap1l5	4.55956558727204e-17	0.379456584871112	0.955	0.98	1.15069756725985e-12
Srgap1	5.26713010199994e-17	0.410964914740309	0.342	0.194	1.32926562384172e-12
Rps16	5.58575846411823e-17	0.291426031858464	0.964	0.978	1.40967786358952e-12
Klf6	6.62918056499377e-17	0.460459415348184	0.486	0.377	1.67300629918748e-12
Tpk1	1.06862855165839e-16	0.358990857111916	0.258	0.116	2.69689787582029e-12
Rpl10	1.47142270333478e-16	0.294518514905367	0.961	0.971	3.71342947640598e-12
Rpl19	1.54373599357947e-16	0.266247893982202	0.969	0.986	3.8959265269965e-12
Dcc	2.12878572898939e-16	1.46316339478349	0.516	0.433	5.37241654425052e-12
Rps4x	2.23084067518e-16	0.288236987907945	0.956	0.978	5.62997261195176e-12
Rap1gds1	2.55794577342742e-16	0.367010966338831	0.865	0.854	6.45548774839878e-12
Flrt2	3.01052332186911e-16	0.517854547861671	0.719	0.684	7.59765770740107e-12
Pdzrn3	3.28802673348163e-16	0.346731892876366	0.274	0.126	8.2979930672876e-12
Srgap2	4.75801935066149e-16	0.443983165382462	0.696	0.672	1.20078134352644e-11
Tmcc3	6.64781968530777e-16	0.323487178323604	0.298	0.142	1.67771025398112e-11
Hecw2	1.05664665522992e-15	0.338611107832054	0.908	0.931	2.66665916380376e-11
Eif4a2	1.28423203951997e-15	0.339138438978805	0.97	0.987	3.24101639813654e-11
Rps9	1.53379535593764e-15	0.348113524479182	0.921	0.942	3.87083933977981e-11
Asap2	1.54122894911276e-15	0.406666790170325	0.452	0.335	3.88959949887587e-11
P4ha1	1.54625231435868e-15	0.443402188103464	0.621	0.522	3.90227696574701e-11
Traip	1.69351379343435e-15	0.686354485655761	0.396	0.267	4.27392076049028e-11
Rps13	2.96322125025971e-15	0.312775560259008	0.933	0.962	7.47828146928044e-11
Rpl11	3.06559455582602e-15	0.26829379145344	0.964	0.983	7.73664098053813e-11
Dleu2	3.09910484718853e-15	0.386242119175392	0.312	0.173	7.8212109028497e-11
Osbpl1a	3.7826454699834e-15	0.38361657733855	0.784	0.801	9.5462623725971e-11
Ccni	5.24738198533844e-15	0.37953957833861	0.777	0.801	1.32428179163986e-10
Tafa5	5.72568852916828e-15	0.375003906687663	0.348	0.207	1.4449920141062e-10
Jun	6.55732502044241e-15	0.438144927182645	0.364	0.233	1.65487211540905e-10
H2afz	1.24226604873221e-14	0.335258458036845	0.887	0.91	3.13510682718547e-10
Pdgfa	1.29266056280082e-14	0.393457923968064	0.449	0.328	3.26228746234043e-10
Plpp1	1.74979526572706e-14	0.349271300404212	0.268	0.136	4.41595831211538e-10
Gm49906	2.14351324954396e-14	0.487177922902891	0.34	0.21	5.4095843878741e-10
Scg3	2.34224084493039e-14	0.411872584842135	0.601	0.562	5.91111322035083e-10
Hpf1	2.57186829968703e-14	0.379188925863572	0.551	0.489	6.49062402792015e-10
Dtnbp1	2.69873537894685e-14	0.379413799711042	0.355	0.226	6.81079847584816e-10
Camk2g	3.41904968743806e-14	0.378226691305442	0.691	0.704	8.62865569618742e-10
Kcnip1	4.44706662746824e-14	0.492414231424117	0.327	0.191	1.12230620477416e-09
Tmem151b	6.9282923387448e-14	0.389151778438208	0.581	0.537	1.74849313752903e-09
Dpy19l1	9.50994062469071e-14	0.431259162109896	0.321	0.197	2.4000237154532e-09
Teddm2	9.72714900104078e-14	0.33037581461165	0.219	0.097	2.45484059339266e-09
Adgrl3	1.24700751155168e-13	0.267331547660887	0.98	0.997	3.14707285690299e-09
Fstl5	2.73541756402983e-13	0.521371215334758	0.55	0.461	6.90337330634209e-09
Cbx6	3.79391937763693e-13	0.308267222602181	0.804	0.828	9.57471433334232e-09
Phf20l1	5.09645703196571e-13	0.345083433507865	0.723	0.759	1.28619286115718e-08
Gm2694	5.7088872319616e-13	0.326137289982772	0.259	0.133	1.44075187073015e-08
Gm5820	7.27901364677893e-13	0.274953831877816	0.254	0.131	1.8370046740376e-08
Mir100hg	7.5589262674587e-13	0.33557973318398	0.816	0.856	1.90764622211855e-08
Cbfa2t3	8.21096278315992e-13	0.339129603820963	0.394	0.282	2.07220067758607e-08
Map7	1.17602676993554e-12	0.4122706219627	0.54	0.484	2.96793875928633e-08
Mxi1	1.51856671128343e-12	0.366610664829434	0.498	0.422	3.83240680926599e-08
Adamts17	1.71678097014215e-12	0.273425012911645	0.18	0.071	4.33264013434775e-08
Npas2	1.76543751623128e-12	0.324558343988577	0.716	0.714	4.45543465971289e-08
Zfp64	1.86339960846627e-12	0.361163257468075	0.304	0.186	4.70266159188632e-08
Efr3a	2.7219556036282e-12	0.298121846082339	0.909	0.901	6.86939935687649e-08
Spred2	2.7530716126899e-12	0.336301531392747	0.722	0.71	6.94792682894551e-08
Farp1	3.16234180847545e-12	0.370881948452941	0.677	0.677	7.98080202204951e-08
Arhgdig	4.26627695747379e-12	0.321240559451286	0.82	0.868	1.07668031575766e-07
Dusp26	4.34013810599472e-12	0.346743869755593	0.608	0.565	1.09532065380989e-07
AI413582	4.60114172471406e-12	0.30074678773133	0.824	0.883	1.16119013706609e-07
Nop53	7.72848334997105e-12	0.371404965175942	0.572	0.522	1.95043734303219e-07
Mlip	9.747475232284e-12	0.35526518454325	0.692	0.656	2.45997032437151e-07
Gphn	1.37178800576374e-11	0.28228012112991	0.879	0.928	3.46198139014595e-07
Adam19	1.57203988496557e-11	0.360848289090558	0.408	0.31	3.96735705768761e-07
Rasgrp3	1.61023654712749e-11	0.331171977664444	0.273	0.159	4.06375397398565e-07
Bmper	1.72114080431062e-11	0.253388763507443	0.166	0.065	4.34364304783872e-07
Rpl30	1.84709792205485e-11	0.269764569378747	0.888	0.931	4.66152102588982e-07
Ssh2	1.90148197880225e-11	0.360058515940568	0.776	0.816	4.79877006990324e-07
Chd9	1.9579763085633e-11	0.320273538684685	0.845	0.879	4.94134480992119e-07
Hecw1	2.05266656425452e-11	0.308033697993805	0.838	0.878	5.18031460820912e-07
Baz2b	2.33479166430391e-11	0.405641895931208	0.562	0.536	5.89231372320378e-07
Rapgef2	3.35345698657586e-11	0.369792909766366	0.814	0.85	8.4631193970215e-07
Fut8	3.76947134762086e-11	0.432020908297659	0.542	0.504	9.51301483999077e-07
Adora1	4.55429902297451e-11	0.281478858962467	0.879	0.917	1.14936844442808e-06
Mt3	5.16154596446087e-11	0.357206082629499	0.863	0.875	1.30261935505099e-06
Syt14	5.33474707037886e-11	0.351266889016194	0.313	0.207	1.34633011815151e-06
Podxl2	5.37725791394936e-11	0.359303786826931	0.633	0.654	1.3570585797434e-06
Ablim2	5.84283450042571e-11	0.340054929403966	0.662	0.676	1.47455614287244e-06
Pfdn5	6.74597854666721e-11	0.275943200317403	0.922	0.949	1.7024826058224e-06
Stag1	7.18953125651856e-11	0.38030084712408	0.697	0.696	1.81442200320759e-06
Ralbp1	7.62458313406619e-11	0.307649679412451	0.8	0.867	1.92421604554429e-06
Epop	7.65081863271047e-11	0.453446253001816	0.53	0.479	1.93083709833714e-06
Cdk19	8.79291587672014e-11	0.333677715822775	0.351	0.249	2.21906817980786e-06
Psmc5	1.19800770190806e-10	0.323998398190455	0.733	0.757	3.02341203730536e-06
Dlg1	1.20657025430468e-10	0.278674552930391	0.859	0.883	3.04502135078871e-06
Bsn	1.33859299879331e-10	0.349863471665416	0.687	0.705	3.37820715105468e-06
Tiam2	1.50091547674154e-10	0.429907364057453	0.634	0.675	3.78786038865262e-06
Eif3f	1.70481522978236e-10	0.303087879807985	0.743	0.775	4.30244219540174e-06
Myo5a	1.9574851395154e-10	0.265284514797165	0.917	0.949	4.94010524659502e-06
Ephb2	2.15677214063516e-10	0.303931812567687	0.263	0.16	5.44304585132094e-06
Necab3	2.44573419461676e-10	0.305160074684308	0.267	0.16	6.17229938695432e-06
Gabrb1	2.70581288010936e-10	0.278973120592769	0.981	0.996	6.82865996553199e-06
Trib2	2.93282916955078e-10	0.33285556910848	0.429	0.329	7.4015809751953e-06
Unc5d	3.19003624464287e-10	0.596640446804191	0.503	0.417	8.05069447060522e-06
Gm15810	4.1846742739314e-10	0.402147966279775	0.521	0.482	1.05608624651207e-05
Cacng2	4.56410645017378e-10	0.322073265982002	0.65	0.666	1.15184354483036e-05
Shisa6	5.08369887908938e-10	0.431075083504197	0.379	0.272	1.28297308611579e-05
Cacna1c	6.11597698252421e-10	0.327248899706291	0.712	0.751	1.54348911107963e-05
Fam184a	6.67597501568849e-10	0.379416481616388	0.45	0.389	1.68481581470931e-05
Pde4b	6.78166081624031e-10	0.697437915447024	0.59	0.597	1.71148774019457e-05
B230216N24Rik	7.65569275514048e-10	0.30160653437018	0.254	0.152	1.9320671806148e-05
Plcxd3	7.76899933565214e-10	0.438652853461883	0.586	0.571	1.96066236233853e-05
Zeb2	8.15831854021128e-10	0.449270272916685	0.278	0.174	2.05891484999312e-05
Uck2	8.69540738438328e-10	0.252338513957885	0.297	0.194	2.19445996159681e-05
Rpl5	1.09550898904877e-09	0.285695098861658	0.85	0.878	2.76473603566238e-05
Chchd10	1.45470081496853e-09	0.280109959750904	0.887	0.924	3.67122844673607e-05
Ier5	1.60418387394707e-09	0.357274946489411	0.35	0.26	4.04847884268022e-05
Elavl2	1.77927725563952e-09	0.301991547892362	0.952	0.985	4.49036201005746e-05
1700025G04Rik	3.03738484338943e-09	0.319648164315981	0.691	0.731	7.66544812926189e-05
Dgkz	3.08832230038961e-09	0.379177989346981	0.479	0.433	7.79399898949325e-05
Cxxc4	3.79169130685206e-09	0.369505073501237	0.665	0.695	9.56909135110254e-05
Prkca	3.93417324794681e-09	0.505518563746109	0.497	0.468	9.92867302584336e-05
Slc8a3	4.04291066078988e-09	0.368591663780408	0.409	0.339	0.000102030936346354
Igsf9b	4.13774587095258e-09	0.335932044777844	0.424	0.361	0.00010442429254523
Map4	5.59303667431672e-09	0.258069266485656	0.844	0.895	0.000141151466549731
Glul	5.81808304264258e-09	0.294878399424296	0.282	0.188	0.000146830961747171
Gm9866	7.07589165283196e-09	0.297799587928055	0.586	0.563	0.00017857427764252
Akt3	7.32789933143241e-09	0.287152170620408	0.767	0.818	0.00018493419542736
Gm15398	9.912016193028e-09	0.374162522123911	0.316	0.226	0.000250149552663448
Unc5a	1.3683985757524e-08	0.273345334395551	0.278	0.183	0.000345342748562632
Kcnh7	1.39285595462451e-08	0.290080649722965	0.892	0.902	0.000351515057268588
Cit	1.42494066605009e-08	0.319202746016785	0.584	0.56	0.000359612275891061
Etv1	1.82523169942998e-08	0.88697272378746	0.273	0.18	0.000460633723985145
Tspan17	1.90013804364537e-08	0.312247428707814	0.322	0.245	0.000479537838074783
Trp53i11	2.03478358238209e-08	0.410562996445861	0.337	0.26	0.000513518332685769
Plxna2	2.08963962772367e-08	0.288943680772073	0.752	0.781	0.000527362352848622
Hmgb1	2.22257717506254e-08	0.254564010656262	0.86	0.912	0.000560911801670533
Syn3	2.39149358315022e-08	0.326794625623988	0.357	0.271	0.00060354123557962
Itga11	2.76975541408716e-08	0.280307682969289	0.203	0.114	0.000699003173853176
Mindy2	3.10376602151448e-08	0.278064790578392	0.8	0.837	0.000783297430849608
AI593442	3.71147835144361e-08	0.317400411279922	0.309	0.224	0.000936665791553823
Vgll4	3.86456734190173e-08	0.270861223366818	0.231	0.145	0.000975300860075738
Ift57	4.28477502019261e-08	0.373699164256024	0.585	0.588	0.00108134867184601
Plekhm3	4.30224377419547e-08	0.301625753682704	0.487	0.447	0.00108575726129371
Brinp3	5.1358684052979e-08	0.31961419999916	0.95	0.953	0.00129613910944503
Rhob	5.35304593907236e-08	0.254459801500681	0.652	0.643	0.00135094820364369
Kif2a	6.86467781689455e-08	0.292988273630698	0.687	0.729	0.00173243874064968
Lonrf1	7.17559983784057e-08	0.299231082618414	0.316	0.236	0.00181090613107583
Plxna4	9.34285432652472e-08	0.351211218667607	0.33	0.254	0.00235785614638504
Cdk14	9.65447976532908e-08	0.265295945909141	0.883	0.93	0.0024365010583761
Uap1	1.00620093768691e-07	0.314310967591782	0.555	0.548	0.00253934930644046
Ramac	1.14528796989024e-07	0.259462617153047	0.67	0.689	0.002890363249612
Sh3bgrl3	1.35394959256861e-07	0.277781361507042	0.797	0.851	0.00341696258676539
Cnksr2	1.41242412520647e-07	0.296039900307131	0.757	0.82	0.00356453476478357
Camkk2	1.71876305014933e-07	0.415753209547846	0.521	0.525	0.00433764230966187
Tuba1a	1.83484016655324e-07	0.26954611704051	0.874	0.915	0.00463058612833041
Dusp3	1.84076748260518e-07	0.331027445984006	0.711	0.766	0.00464554489585069
Faim	2.10652927985654e-07	0.266370166414342	0.318	0.241	0.00531624794357396
Itsn1	2.22980579557703e-07	0.277942327172535	0.552	0.558	0.00562736088629774
Eif3h	2.30919291060765e-07	0.270093662688751	0.756	0.818	0.00582771014850054
Thap3	3.37645928860154e-07	0.293925407796155	0.37	0.302	0.00852117030664371
Galnt14	3.38508078903173e-07	0.354725041948124	0.527	0.504	0.00854292838727938
Hdac4	3.77331501353352e-07	0.296441211758394	0.546	0.541	0.00952271509965455
Krt222	3.78380499782204e-07	0.260774771293648	0.317	0.241	0.00954918867300349
Tjp1	4.27833881158746e-07	0.262862536643198	0.741	0.775	0.0107972436588033
Csnk1e	4.51475944039641e-07	0.259726804465405	0.719	0.762	0.0113938983997284
Dennd4a	5.10994093378004e-07	0.337050990203416	0.623	0.665	0.0128959579345807
Faf1	5.7010854141645e-07	0.313098704532783	0.611	0.632	0.0143878292597269
Angpt1	6.19116428241988e-07	0.253393114855203	0.158	0.084	0.015624641299543
2900026A02Rik	7.54452014045682e-07	0.295794072690801	0.463	0.427	0.0190401054784709
Atl1	7.79625236965044e-07	0.269790233578194	0.546	0.537	0.0196754021052868
Gls2	8.44472780317456e-07	0.259598753817302	0.273	0.202	0.0213119595568716
Kctd16	8.95781592951473e-07	0.386800765320635	0.255	0.175	0.0226068400613163
Gabrb2	1.01203391611413e-06	0.286915009112418	0.511	0.485	0.0255406999409723
2610316D01Rik	1.08418334062592e-06	0.271337180547873	0.293	0.217	0.0273615349673764
Ppfia4	1.17973964821773e-06	0.271250882886097	0.301	0.231	0.0297730895020709
Atg10	1.25609170212686e-06	0.357647311232675	0.459	0.431	0.0316999862865755
Flrt1	1.37226536364959e-06	0.268019578695826	0.366	0.305	0.0346318609824247
Eif1b	1.63674023480618e-06	0.259510114998986	0.76	0.814	0.0413064133058036
Cryzl1	1.71555101084037e-06	0.290660596735557	0.567	0.597	0.0432953608605785
Grb10	1.76156145490462e-06	0.303310925787156	0.509	0.504	0.0444565264374279
Pacrg	1.84793609675824e-06	0.278841336050559	0.337	0.277	0.0466363632738876
Pnisr	2.06242771970764e-06	0.258383432125545	0.771	0.855	0.0520494883622618
Peg13	2.12675658136389e-06	0.254729510033847	0.701	0.77	0.0536729558438806
Sh3rf1	2.36275433671475e-06	0.280125110305519	0.498	0.468	0.0596288311956701
Neo1	3.12363244915994e-06	0.297457788046108	0.579	0.606	0.0788311121194494
Satb2	3.15269625488308e-06	0.279489783869326	0.829	0.905	0.0795645953844842
Mgst3	3.19346370146315e-06	0.250904493968776	0.309	0.245	0.0805934434338255
Kndc1	3.24097069152308e-06	0.277138996330782	0.379	0.33	0.0817923773419681
Rere	3.42579628165724e-06	0.250513506146927	0.731	0.775	0.0864568207601838
Phactr3	3.99890719126882e-06	0.282688916012127	0.601	0.637	0.100920420786051
Pakap	4.34739204726332e-06	0.28837034865331	0.587	0.619	0.109715133096784
Med13	4.55982211226387e-06	0.273448922697741	0.528	0.518	0.115076230647203
Gsg1l	4.99408921622277e-06	0.326452604747729	0.499	0.487	0.126035829549814
Rack1	5.49850961918942e-06	0.264421279453996	0.628	0.652	0.138765887259483
Slc38a9	5.65899267718642e-06	0.278775671618214	0.486	0.48	0.142815998194154
Gramd1b	5.69329914601902e-06	0.259039270424212	0.647	0.701	0.143681790548082
Aig1	6.48228839129011e-06	0.258580682456516	0.76	0.841	0.163593512130989
Limk2	7.76008453938752e-06	0.27654663752806	0.457	0.435	0.195841253520523
Cacng3	1.07065435579923e-05	0.267880178383434	0.214	0.146	0.27020103977305
Tbc1d8	1.23764911412278e-05	0.260135345329754	0.309	0.25	0.312345506931166
Crebrf	1.23847011555965e-05	0.295736201659721	0.482	0.473	0.31255270306379
Ptprj	1.27429154080111e-05	0.299696649942657	0.591	0.624	0.321592956151975
Ndfip2	1.38243281336935e-05	0.250619246227234	0.616	0.656	0.348884569110023
4921511C10Rik	1.49077594433113e-05	0.328051926691342	0.33	0.286	0.376227125070846
Abracl	1.57756778922554e-05	0.258090765839249	0.278	0.22	0.39813078296685
Glrx3	1.61988279873094e-05	0.310007193518926	0.397	0.376	0.408809821915729
Epha4	1.75368445803896e-05	0.319266940655216	0.23	0.169	0.442577346675292
Ppp1r14c	2.03557531536796e-05	0.270897281465435	0.605	0.671	0.513718142339411
Pgm2	2.0817020809997e-05	0.253723131712068	0.235	0.175	0.525359154181895
Smim15	2.09837703611788e-05	0.266147883303514	0.342	0.301	0.529567412605069
Rapgef5	2.11820298542002e-05	0.338187709398769	0.585	0.645	0.53457088743045
Brd9	2.24207636729501e-05	0.363282528825137	0.475	0.487	0.565832812814242
Adcy9	2.66945175124204e-05	0.279150102511669	0.414	0.39	0.673689538460955
Ppp2r3a	2.71409934190945e-05	0.278766733532816	0.454	0.446	0.684957250917688
Socs6	3.07075069910702e-05	0.264559198944488	0.367	0.327	0.774965353933639
Gm20642	3.1591916718652e-05	0.258148240797867	0.655	0.701	0.79728520222862
Rimbp2	3.20889728958593e-05	0.271638239742338	0.618	0.656	0.809829408972801
Med12l	3.29299145645208e-05	0.268693166756082	0.551	0.569	0.83105225386481
Dpysl3	3.63187652017896e-05	0.282047470949384	0.512	0.529	0.916576677397565
Gm3764	3.95247055379031e-05	0.272729270108799	0.501	0.498	0.99748499366006
Bach2	4.48657266014357e-05	0.32059941886894	0.435	0.417	1
Slc44a1	4.7900047298201e-05	0.272660770708916	0.457	0.45	1
Ing1	6.02786230988011e-05	0.254822772095005	0.508	0.51	1
Klf12	7.45916569987646e-05	0.253632254449657	0.649	0.659	1
Me3	9.42851212587657e-05	0.344449120041953	0.275	0.222	1
Shtn1	0.000116506510289093	0.250221418531804	0.597	0.651	1
Llph	0.000219784130921	0.260114739888927	0.457	0.464	1
Zdhhc22	0.000250021644458418	0.257072273441601	0.482	0.487	1
Rapgef4	0.000256795884083291	0.36815085912333	0.455	0.469	1
Gabrg3	0.000285110297250265	0.607643913724139	0.187	0.137	1
Plcb4	0.000459497106228393	0.254007555238925	0.177	0.128	1
St8sia5	0.000499987544505996	0.252273582766853	0.351	0.341	1
Lrrtm4	0.00076255782735328	0.579546009128885	0.533	0.761	1
Lrig2	0.00121171899227195	0.275488078794551	0.415	0.426	1
Itga8	0.00294521844286207	0.316068520071144	0.336	0.315	1
Gm47283	0.00515092066298361	0.34552464032095	0.636	0.689	1
Rgs6	0.0100597674693999	0.267373743087556	0.216	0.307	1
Magi3	0.0123566288571303	0.253531053077526	0.518	0.592	1
Ankrd33b	0.0150236204315166	0.306688305228304	0.242	0.229	1
Cntn4	0.0156977287758312	0.906695636788971	0.498	0.761	1
Nkain3	0.0263155007970743	0.320105516727835	0.362	0.366	1
9130024F11Rik	0.0282798559217486	0.278857289482705	0.523	0.592	1
Kcnq5	0.101135700580418	0.261873179478127	0.248	0.236	1
Ptchd4	0.166394675323291	0.258757709931472	0.421	0.469	1
Cntn6	0.21403799003026	0.290218872359903	0.518	0.564	1
Cntn3	0.365172525317782	0.332620692139682	0.169	0.207	1
Thsd7b	0.403974050376798	0.51559084116684	0.293	0.323	1
Nxph1	0.503583038153935	0.407451484411636	0.101	0.097	1
