# Supplementary material for: Single Cell Transcriptomic and Chromatin Profiles Suggest Layer Vb Is the Only Layer With Shared Excitatory Cell Types in the Medial and Lateral Entorhinal Cortex
Source: Front Neural Circuits. 2022 Jan 26;15:806154. doi: 10.3389/fncir.2021.806154 (PMC8826650; doi:10.3389/fncir.2021.806154)
Supplement: Supplementary file 16 [file Data_Sheet_3.CSV]

		mapped to RNA cluster
ATAC cluster	Total ATAC cells	0	1	2	3	4	5	6	7	8	9	10	11	12	13	14	15	16	17	18	19	21	22	23	24	25	26	27	29	31	32	33	34
1	250	1	238	3	0	0	0	1	0	0	0	0	0	0	0	0	0	0	0	2	0	0	0	5	0	0	0	0	0	0	0	0	0
2	218	1	0	4	0	5	170	0	0	0	3	0	0	0	0	0	30	4	0	0	1	0	0	0	0	0	0	0	0	0	0	0	0
3	76	0	0	0	0	0	0	0	0	0	3	0	6	0	67	0	0	0	0	0	0	0	0	0	0	0	0	0	0	0	0	0	0
4	124	0	0	0	0	0	0	0	0	0	0	63	0	48	0	0	1	1	0	0	0	0	0	0	0	0	0	11	0	0	0	0	0
5	137	0	0	0	0	0	0	125	0	0	0	0	0	3	0	0	0	0	9	0	0	0	0	0	0	0	0	0	0	0	0	0	0
6	213	0	0	0	0	0	0	0	0	0	0	0	0	0	0	0	0	0	0	0	0	0	0	0	0	0	0	0	0	0	0	0	213
7	123	0	0	0	0	0	0	0	0	123	0	0	0	0	0	0	0	0	0	0	0	0	0	0	0	0	0	0	0	0	0	0	0
8	392	377	0	0	0	13	0	0	0	2	0	0	0	0	0	0	0	0	0	0	0	0	0	0	0	0	0	0	0	0	0	0	0
9	210	0	0	0	0	0	0	0	0	0	0	0	0	0	0	0	0	0	5	0	0	0	0	0	0	0	0	0	0	205	0	0	0
10	230	0	0	0	229	0	0	0	0	1	0	0	0	0	0	0	0	0	0	0	0	0	0	0	0	0	0	0	0	0	0	0	0
11	472	2	1	1	0	0	0	0	0	0	0	0	0	0	0	0	0	0	4	0	0	1	0	0	0	463	0	0	0	0	0	0	0
12	260	8	1	1	0	1	1	2	1	0	0	0	0	0	0	0	0	1	8	0	0	0	3	0	0	0	0	0	0	1	0	232	0
13	78	0	0	0	0	0	0	0	0	0	0	0	0	1	0	65	0	0	0	0	0	0	0	0	12	0	0	0	0	0	0	0	0
14	319	0	67	252	0	0	0	0	0	0	0	0	0	0	0	0	0	0	0	0	0	0	0	0	0	0	0	0	0	0	0	0	0
15	352	0	0	1	45	15	1	0	0	0	287	0	0	0	0	0	1	1	0	0	0	1	0	0	0	0	0	0	0	0	0	0	0
16	132	0	0	68	0	0	0	0	0	0	0	0	0	0	0	0	0	0	0	19	45	0	0	0	0	0	0	0	0	0	0	0	0
17	55	0	0	0	0	0	0	0	0	0	0	0	0	0	0	0	0	55	0	0	0	0	0	0	0	0	0	0	0	0	0	0	0
18	104	1	0	0	0	0	0	0	0	0	0	0	0	0	0	0	0	0	13	0	0	3	17	0	0	0	0	6	0	0	20	0	44
19	171	0	0	0	9	161	0	0	0	0	1	0	0	0	0	0	0	0	0	0	0	0	0	0	0	0	0	0	0	0	0	0	0
20	220	0	0	0	0	0	0	4	185	0	0	0	0	0	0	0	0	0	16	0	0	0	0	0	0	0	14	0	1	0	0	0	0
